# Supplementary material for: Conditional expression explains molecular evolution of social genes in a microbe
Source: Nat Commun. 2019 Jul 23;10:3284. doi: 10.1038/s41467-019-11237-2 (PMC6650454; doi:10.1038/s41467-019-11237-2)
Supplement: Supplementary file 3 — Source Data [file 41467_2019_11237_MOESM3_ESM.xlsx]

## Sheet: Complete source data
Gene	Protein_coding	Not_in_chr2_duplication	Sociality	Chimerism	Antagonism	Cheater	Conditionality	Shilde	presence_absence_variation	stop_gained	balancing	positive	max_expr	veg_expr	dev_expr	total_expr	ISE	P_nonsyn	P_syn	P_total	P_per_site	Pn_per_site	Ps_per_site	pi_site	pia_site	pis_site	pia_pis	SNPsite	D_nonsyn	D_syn	D_total	D_per_site	Dn_per_site	Ds_per_site	Ka	Ks	kaks	MK	DoSDn	DoSPn	DoS	Tajima	TajimaNonSyn	TajimaSyn	CDSlength	Prop_CDS_mapped	Mapped_CDS_length	Prop_mapped_OT3A	mapped_CDS_OT3A
DDB_G0267178	1	1	0		0	0	0	0	0		0	0	33.5312	3.44795	25.8319	489.109	0.882241							0	0	0		0																	1395	0.994929	1387.93	0.968526	1351.09
DDB_G0267180	1	1	0			0	0	0	0		0	0	77.6473	4.65751	20.6954	405.12	0.816293							0	0	0		0																	1005	1	1005	1	1005
DDB_G0267182	1	1	0			0	0	0	0		0	0	36.9777	5.96686	7.40387	175.038	0.553737							0	0	0		0																	2262	0.999328	2260.48	1	2262
DDB_G0267184	1	1	0		0	0	0	0	0		0	0	107.911	19.5238	70.8473	1411.92	0.783959							0	0	0		0							0	0									1212	0.982077	1190.28	0.969547	1175.09
DDB_G0267186	1	1	1			0		0	0		0	0	23.8689	1.81694	17.7363	331.972	0.907077							0	0	0		0							0	0									252	0.996722	251.174	1	252
DDB_G0267188	1	1	0		0	0	0	0	0	0	0	0	20.1283	3.4511	5.05718	115.187	0.594383							0	0	0		0							0	0									1971	0.98309	1937.67	1	1971
DDB_G0267190	1	1				0	1	0	0	0	0	0				0								0	0	0		0							0	0									606	0.950567	576.044	0.405583	245.783
DDB_G0267192	1	1			0	0	1	0	0	0	0	0				0								0	0	0		0							0	0									150	0.95294	142.941	0.460854	69.1281
DDB_G0267194	1	1	0		0	0	0	0	0	0	0	0	15.714	2.43187	0.593563	27.7072	0.196191							0	0	0		0							0	0									270	0.7423	200.421	0.0549451	14.8352
DDB_G0267196	1	1			0	0	1	0	0	0	0	0				0								0	0	0		0																	369	0.947962	349.798	0.626344	231.121
DDB_G0267198	1	1			0	0	1	0	0	0	0	0				0								0	0	0		0																	195	0.941203	183.535	0	0
DDB_G0267200	1	1			0	0	1	0	0	0	0	0				0								0	0	0		0							0	0									165	0.934037	154.116	0	0
DDB_G0267202	1	1			0	0	1	0	0	1	0	0				0		5	1	6	0.0169458	0.0181533	0.0127163	0.00106534	0.00116588	0.000713178	1.63476	0.0169458	0	0	0	0	0	0				1		0.833333		-1.6257	-1.52525	-0.896237	378	0.936694	354.071	1	378
DDB_G0267204	1	1	0		0	0	0	0	0	0	0	0	4.18744	1.68879	0.763095	25.5573	0.311228	7	2	9	0.0229141	0.0229105	0.0229267	0.00109855	0.00112501	0.000912508	1.23288	0.0229141	0	0	0	0	0	0	0	0		1		0.777778		-2.02549	-1.89415	-1.31789	408	0.962675	392.772	0.816069	332.956
DDB_G0267206	1	1	0		0	0	0	0	0	1	0	0	19.295	4.69879	10.5498	222.787	0.691853	45	11	56	0.0280033	0.0289274	0.0247665	0.0019446	0.00192266	0.00202137	0.951167	0.0280033	0	0	0	0	0	0				1		0.803571		-2.10906	-2.13349	-1.56373	2022	0.989004	1999.77	0.982315	1986.24
DDB_G0267208	1	1	0			0	0	0	0	0	0	0	12.5914	2.15356	2.47681	59.6576	0.534906							0	0	0		0																	585	1	585	1	585
DDB_G0267210	1	1	0			0	0	0	0	0	0	0	30.7875	5.53952	23.1401	455.298	0.806848							0	0	0		0							0	0									2907	0.998162	2901.66	1	2907
DDB_G0267212	1	1	0		0	0	0	0	0	0	0	0	20.6468	4.73701	7.11605	161.248	0.600356	3	0	3	0.00152607	0.00196179	0	5.36e-05	6.89028e-05	0		0.00101738	0	0	0	0	0	0	0	0		1		1		-1.19792	-1.19792		2064	0.952437	1965.83	0.899891	1857.37
DDB_G0267214	1	1			0	0	1	0	0	0	0	0				0								0	0	0		0							0	0									135	0.956089	129.072	0	0
DDB_G0267216	1	1			0	0	1	0	0	0	0	0				0		8	4	12	0.0255278	0.0218775	0.0383127	0.00246407	0.0022894	0.00350899	0.652438	0.0234004	0	0	0	0	0	0	0	0		1		0.666667		-1.18235	-1.17991	-0.680312	495	0.949649	470.076	0.799197	395.602
DDB_G0267218	1	1			0	0	1	0	0	1	0	0				0		4	2	6	0.0301153	0.0258091	0.0451978	0.0041543	0.00460205	0.00197269	2.33288	0.0301153	0	0	0	0	0	0	0	0		1		0.666667		-0.83383	-0.261904	-1.31509	204	0.976639	199.234	0.550725	112.348
DDB_G0267220	1	1			0	0	1	0	0	0	0	0				0		2	2	4	0.0193588	0.012443	0.0435812	0.00176427	0.00145195	0.00287784	0.504528	0.0193588	0	0	0	0	0	0	0	0		1		0.5		-1.10327	-0.646274	-1.07386	228	0.906248	206.625	0.852814	194.442
DDB_G0267222	1	1			0	0	1	0	0	1	0	0				0		11	9	20	0.0419418	0.0296542	0.0849788	0.00525458	0.00413698	0.00993752	0.416299	0.0419418	0	0	0	0	0	0	0	0		1		0.55		-1.15588	-0.931328	-1.14621	477	0.999689	476.852	0.925	441.225
DDB_G0267224	1	1			0	0	1	0	0	0	0	0				0		6	2	8	0.0272109	0.0262349	0.0306291	0.0054951	0.00363876	0.0119968	0.303311	0.0272109	1	0	1	0.00340136	0.00437249	0	0	0.0100603	0	1	1	0.75	0.25	-0.0694701	-0.781349	1.45113	294	1	294	1	294
DDB_G0267226	1	1			0	0	1	0	0	1	0	0				0		9	4	13	0.0503876	0.0448435	0.0698058	0.0102325	0.0107539	0.0106162	1.01297	0.0503876	0	0	0	0	0	0				1		0.692308		-0.148368	0.117088	-0.581655	258	1	258	1	258
DDB_G0267228	1	1	0			0	0	0	0	0	0	0	0.711855	0.0621052	0.204083	4.10822	0.766687							0	0	0		0																	2157	0.94479	2037.91	0.960185	2071.12
DDB_G0267230	1	1	0			0	0	0	0	0	0	0	12.5117	4.52762	1.59934	60.4815	0.261033							0	0	0		0																	768	0.966671	742.403	0.983789	755.55
DDB_G0267232	1	1			0	0	1	0	0	0	0	0				0		5	1	6	0.0460172	0.0492964	0.0345319	0.0156408	0.0171098	0.0104955	1.6302	0.0460172	0	0	0				0	0		1		0.833333		1.65988	1.58095	0.851741	135	0.965823	130.386	0	0
DDB_G0267234	1	1			0	0	1	0	0	0	0	0				0		6	3	9	0.0293299	0.025136	0.0440191	0.00384256	0.00281181	0.0107974	0.260414	0.0293299	0	0	0	0	0	0	0	0		1		0.666667		-0.801948	-1.50219	0.677515	315	0.974139	306.854	0.0062893	1.98113
DDB_G0267236	1	1	0			0	0	0	0	0	0	0	73.6033	16.5772	54.9554	1105.24	0.768257							0	0	0		0							0	0									2262	1	2262	1	2262
DDB_G0267238	1	1	0			0	0	0	0	0	0	0	18.9241	3.11394	3.73137	88.9622	0.545099							0	0	0		0							0	0									1005	1	1005	1	1005
DDB_G0267240	1	1	0			0	0	0	0	0	0	0	82.5547	17.2913	51.6597	1050.91	0.749224							0	0	0		0							0	0									2457	0.999982	2456.96	1	2457
DDB_G0267242	1	1	0			0	0	0	0	0	0	0	111.746	5.79323	44.8139	847.202	0.885525							0	0	0		0							0	0									843	0.994471	838.339	0.992899	837.014
DDB_G0267244	1	1	0			0	0	0	0	0	0	0	53.4876	8.39908	38.6396	754.306	0.821443							0	0	0		0							0	0									2169	1	2169	1	2169
DDB_G0267246	1	1	0			0	0	0	0	0	0	0	97.4152	4.83265	26.795	516.138	0.847201	1	1	2	0.00199005	0.00127912	0.00448008	5.4e-05	3.47085e-05	0.000121568	0.285508	0.00199005	0	0	0	0	0	0	0	0		1		0.5		-1.44164	-1.08218	-1.08218	1005	1	1005	1	1005
DDB_G0267248	1	1	0			0	0	0	0	0	0	0	123.701	15.7084	90.9031	1746.21	0.852658							0	0	0		0							0	0									660	0.99453	656.39	1	660
DDB_G0267250	1	1	0			0	0	0	0	0	0	0	0.937312	0.113236	0.427458	8.4869	0.790574							0	0	0		0																	2448	0.951534	2329.35	1	2448
DDB_G0267252	1	1	0		0	0	0	0	0	0	0	0	11.8413	4.22122	1.54167	57.2985	0.267516							0	0	0		0																	768	0.98259	754.629	0.996012	764.937
DDB_G0267258	1	1	0			0	0	0	0	0	0	0	100.055	22.4358	72.1576	1455.89	0.762818							0	0	0		0							0	0									2262	0.999176	2260.14	1	2262
DDB_G0267260	1	1	0			0	0	0	0	0	0	0	106.32	3.8794	33.2058	624.86	0.895392							0	0	0		0							0	0									1005	1	1005	1	1005
DDB_G0267262	1	1	0		0	0	0	0	0		0	0	73.674	11.2539	57.1551	1107.57	0.83549							0	0	0		0							0	0									705	0.990366	698.208	0.957627	675.127
DDB_G0267264	1	1	0			0	0	0	0	0	0	0	141.799	11.2725	48.226	946.975	0.810541							0	0	0		0							0	0									438	0.998875	437.507	1	438
DDB_G0267270	1	1	0			0	0	0	0	0	0	0	15.1193	2.54867	0.670209	29.9045	0.208212							0	0	0		0							0	0									273	0.999297	272.808	1	273
DDB_G0267272	1	1	0		0	0	0	0	0	0	0	0	55.0088	9.56809	46.1001	896.779	0.828123	1	0	1	0.00120618	0.00155056	0	0.000150022	0.000192853	0		0.00120618	0	0	0	0	0	0	0	0		1		1		-0.353574	-0.353574		831	0.99767	829.063	1	831
DDB_G0267274	1	1			0	0	1	0	0	0	0	0				0								0	0	0		0																	1209	0.805994	974.447	0.640709	774.617
DDB_G0267276	1	1	0		0	0	0	0	0	0	0	0	35.9948	12.4104	2.82899	137.795	0.185636							0	0	0		0							0	0									276	0.861749	237.843	0.964567	266.22
DDB_G0267278	1	1	0		0	0	0	0	0	0	0	0	1.66557	0.98705	0.328327	12.8192	0.249607							0	0	0		0							0	0									540	0.913801	493.453	0.876611	473.37
DDB_G0267280	1	1	0			0	0	0	0	0	0	0	1.10839	0.616164	0.273253	9.2317	0.307227							0	0	0		0							0	0									1284	0.906994	1164.58	0.610267	783.583
DDB_G0267282	1	1	0		0	0	0	0	0	0	0	0	9.52164	1.81993	1.75598	44.347	0.491058	2	0	2	0.00236993	0.00304658	0	0.000490923	0.000631082	0		0.00236993	0	0	0	0	0	0	0	0		1		1		0.221217	0.221217		852	0.990499	843.905	0.975269	830.929
DDB_G0267284	1	1			0	0	1	0	0	1	0	0				0		8	3	11	0.0603612	0.0564327	0.0741204	0.0135559	0.0113292	0.0112975	1.00281	0.0603612	0	0	0	0	0	0	0	0		1		0.727273		-0.150986	0.000446003	-0.378251	183	0.995827	182.236	0.537634	98.3871
DDB_G0267286	1	1			0	0	1	0	0	0	0	0				0		2	0	2	0.00801283	0.0103006	0	0.000549047	0.0007058	0		0.00801283	0	0	0	0	0	0	0	0		1		1		-1.08613	-1.08613		270	0.924444	249.6	0.0659341	17.8022
DDB_G0267290	1	1	0		0	0	0	0	0	0	0	0	18.2215	3.42619	8.40928	175.35	0.710515							0	0	0		0							0	0									162	0.983498	159.327	0.980344	158.816
DDB_G0267292	1	1	0			0	0	0	0	0	0	0	211.568	21.6885	119.546	2303.65	0.846436							0	0	0		0																	1005	1	1005	1	1005
DDB_G0267294	1	1	0			0	0	0	0	0	0	0	443.703	50.8046	329.818	6292.35	0.866522							0	0	0		0																	2262	0.998662	2258.97	1	2262
DDB_G0267296	1	1	0		0	0	0	0	0	0	0	0	1.91179	0.578849	1.0186	22.3868	0.637642							0	0	0		0							0	0									534	0.963546	514.533	0.926756	494.888
DDB_G0267298	1	1			0	0	1	0	0	0	0	0				0								0	0	0		0							0	0									417	0.935183	389.972	0.683656	285.084
DDB_G0267300	1	1	0		0	0	0	0	0	0	0	0	42.3197	8.46052	28.2936	568.509	0.769808							0	0	0		0																	2019	0.994826	2008.55	0.999506	2018
DDB_G0267302	1	1			0	0	1	0	0	0	0	0				0								0	0	0		0							0	0									180	0.995106	179.119	0.20765	37.3771
DDB_G0267304	1	1	0		0	0	0	0	0	0	0	0	63.8674	8.39382	44.2979	856.119	0.840699							0	0	0		0																	2499	0.995586	2487.97	0.99031	2474.78
DDB_G0267306	1	1	0		0	0	0	0	0	0	0	0	170.516	85.0101	130.369	2941.72	0.605301							0	0	0		0							0	0									3462	0.979276	3390.26	1	3462
DDB_G0267308	1	1	0		0	0	0	0	0		0	0	975.81	384.709	553.91	12663.3	0.590133							0	0	0		0							0	0									408	0.988343	403.244	0.982968	401.051
DDB_G0267310	1	1	0		0	0	0	0	0	0	0	0	536.292	173.702	311.597	6824.65	0.642071							0	0	0		0							0	0									516	0.982113	506.77	1	516
DDB_G0267312	1	1	0			0	0	0	0	0	0	0	1084	276.563	446.038	9964.63	0.617268							0	0	0		0							0	0									138	0.889283	122.721	1	138
DDB_G0267314	1	1	0		0	0	0	0	0	0	0	0	22.8931	6.90761	14.5683	310.583	0.678355							0	0	0		0							0	0									948	0.995982	944.191	1	948
DDB_G0267316	1	1	0		0	0	0	0	0	0	0	0	34.8997	6.74974	15.9905	335.076	0.70318							0	0	0		0							0	0									240	0.971685	233.204	0.934156	224.198
DDB_G0267318	1	1			0	0	1	0	0	0	0	0				0								0	0	0		0							0	0									144	0.650421	93.6607	0	0
DDB_G0267320	1	1			0	0	1	0	0	0	0	0				0								0	0	0		0							0	0									156	0.634469	98.9772	0	0
DDB_G0267322	1	1	0			0	0	0	0	0	0	0	18.3686	2.77794	11.0369	218.11	0.798916							0	0	0		0							0	0									513	1	513	1	513
DDB_G0267324	1	1	0			0	0	0	0	0	0	0	52.8875	5.92158	23.7021	468.089	0.800107							0	0	0		0																	1005	0.999822	1004.82	1	1005
DDB_G0267326	1	1	0			0	0	0	0	0	0	0	22.3014	4.32443	16.512	327.487	0.792458							0	0	0		0							0	0									2457	1	2457	1	2457
DDB_G0267328	1	1	0			0	0	0	0		0	0	89.5984	16.4342	69.1518	1359.77	0.80798							0	0	0		0							0	0									1716	0.9998	1715.66	1	1716
DDB_G0267330	1	1	0			0	0	0	0		0	0	7.94957	1.32071	4.75841	94.8963	0.782746							0	0	0		0							0	0									1002	0.999748	1001.75	0.99005	992.03
DDB_G0267332	1	1				0	1	0	0		0	0				0								0	0	0		0							0	0									528	0.826115	436.189	0	0
DDB_G0267334	1	1	0			0	0	0	0		0	0	10.1749	1.76566	0.949845	29.4568	0.349785							0	0	0		0																	465	0.959944	446.374	0.987179	459.038
DDB_G0267336	1	1				0	1	0	0		0	0				0								0	0	0		0							0	0									789	0.704903	556.168	0.617215	486.983
DDB_G0267338	1	1	0			0	0	0	0		0	0	8.52301	2.9578	2.40212	63.9428	0.448164							0	0	0		0							0	0									483	0.980837	473.744	0.872428	421.383
DDB_G0267342	1	1	0			0	0	0	0		0	0	43.4853	9.25654	29.8661	602.386	0.763397							0	0	0		0							0	0									2778	0.995251	2764.81	0.988538	2746.16
DDB_G0267344	1	1			0	0	1	0	0	0	0	0				0								0	0	0		0																	1008	0.822245	828.823	0.13373	134.8
DDB_G0267346	1	1			0	0	1	0	0	0	0	0				0								0	0	0		0							0	0									621	0.845802	525.243	0.228946	142.175
DDB_G0267348	1	1			0	0	1	0	0	1	0	0				0		0	1	1	0.00207857	0	0.00935873	0.000210584	0	0.000948154	0	0.00207857	0	0	0	0	0	0	0	0		1		0		-0.52602		-0.52602	603	0.797842	481.099	0.645215	389.064
DDB_G0267350	1	1			0	0	1	0	0	0	0	0				0								0	0	0		0							0	0									543	0.823219	447.008	0.901099	489.297
DDB_G0267352	1	1	0			0	0	0	0	0	0	0	0.797101	0.537551	0.313022	9.39725	0.368013							0	0	0		0																	2439	0.958029	2336.63	0.98403	2400.05
DDB_G0267354	1	1	0			0	0	0	0		0	0	86.8555	55.4908	17.9129	710.868	0.244033							0	0	0		0																	660	0.992922	655.329	0.876289	578.351
DDB_G0267356	1	1	0			0	0	0	0		0	0	466.101	201.634	359.737	7886.7	0.640819							0	0	0		0							0	0									3969	0.995465	3951	1	3969
DDB_G0267358	1	1	0			0	0	0	0		0	0	1606.43	538.907	925.991	20440.2	0.63212							0	0	0		0							0.00134953	0.00883072	0.152822								1146	0.996441	1141.92	1	1146
DDB_G0267360	1	1	0			0	0	0	0		0	0	1108.03	282.913	457.299	10211.8	0.617794							0	0	0		0							0	0									138	0.9977	137.683	1	138
DDB_G0267362	1	1	0			0	0	0	0		0	0	442.256	196.388	343.306	7554.22	0.636112							0	0	0		0							0	0									4008	0.989439	3965.67	1	4008
DDB_G0267364	1	1	0			0	0	0	0		0	0	2641.45	801.053	1076.89	24991.4	0.573442							0	0	0		0							0	0									438	0.9978	437.036	1	438
DDB_G0267366	1	1	0			0	0	0	0		0	0	297.237	84.7411	220.596	4563.92	0.722467							0	0	0		0							0	0									2337	0.993614	2322.08	1	2337
DDB_G0267368	1	1	0			0	0	0	0		0	0	1664.74	533.591	833.891	18745.2	0.6098							0	0	0		0							0	0									1146	1	1146	0.953003	1092.14
DDB_G0267370	1	1	0		0	0	0	0	0		0	0	64.5629	41.1847	11.0941	487.986	0.21221							0	0	0		0							0	0									570	0.976341	556.514	0.958025	546.074
DDB_G0267372	1	1				0	1	0	0	0	0	0				0								0	0	0		0																	644	0.654584	421.552	0.212733	137
DDB_G0267374	1	1	0	0	1	0	0	0	0	0	0	0	804.014	260.046	307.919	7362.87	0.542144	1	2	3	0.00379587	0.00162655	0.0113939	0.000185416	4.85919e-05	0.000664776	0.0730951	0.00379587	1	0	1	0.001221	0.00156961	0	0	0.00349359	0	1	1	0.333333	0.666667	-1.48762	-1.0721	-1.20194	819	0.964996	790.332	1	819
DDB_G0267376	1	1	0	0	0	0	0	1	0	0	0	0	26.0711	5.2448	14.5497	298.608	0.735037	20	2	22	0.0035166	0.00410967	0.0014394	0.000481923	0.000569512	0.000175147	3.25162	0.0035166	22	5	27	0.00424255	0.00444388	0.0035374	0.000638611	0.016391	0.0389612	0.436286	0.814815	0.909091	-0.0942761	-1.07119	-1.03545	-0.69905	6372	0.981801	6256.03	0.99876	6364.1
DDB_G0267378	1	1	1	0	1	0		1	0	0	0	0	7655.35	1.56251	1193.31	21490.5	0.998692	3	2	5	0.00600946	0.00463514	0.010823	0.000248424	0.000183083	0.00047727	0.383606	0.00600946	2	0	2	0.00238347	0.00306398	0	0.00142426	0.00734696	0.193857	1	1	0.6	0.4	-1.84025	-1.57308	-1.31893	840	0.990502	832.022	0.998943	839.112
DDB_G0267380	1	1	0	0	0	0	0	0	0	0	0	0	1313.87	720.717	541.386	14790	0.428955	4	0	4	0.0031461	0.00404434	0	0.000830279	0.00106732	0		0.0031461	2	0	2	0.0014881	0.00191296	0	0	0.00740542	0	1	1	1	0	0.555152	0.555152		1344	0.945995	1271.42	1	1344
DDB_G0267382	1	1	0	0	1	0	0	0	0	0	0	0	5007.8	922.291	1792.99	38729.9	0.660333	1	6	7	0.0052462	0.000963436	0.0202465	0.000493197	2.8281e-05	0.00212142	0.0133312	0.0052462	0	0	0	0	0	0	0	0		1		0.142857		-1.38704	-1.07373	-1.2027	1335	0.999476	1334.3	1	1335
DDB_G0267384	1	1	0	0	0	0	0	0	0	0	0	0	22.616	10.387	13.8124	321.333	0.570775	2	1	3	0.00139234	0.00119325	0.00208966	9.45e-05	5.18057e-05	0.000226926	0.228293	0.000928228	2	1	3	0.00129534	0.00111011	0.00194407	0	0.00237142	0	1	0.666667	0.666667	0	-0.859296	-0.731915	-0.552411	2316	0.93033	2154.64	1	2316
DDB_G0267386	1	1	0	0	0	0	0	0	0	0	0	0	587.029	246.761	167.473	4741.85	0.404296	4	1	5	0.0038058	0.00391392	0.0034271	0.00108235	0.000926693	0.00162753	0.569385	0.0038058	4	1	5	0.00334001	0.0034349	0.00300767	0	0.00974646	0	1	0.8	0.8	0	0.852268	0.320242	1.58458	1497	0.877612	1313.79	1	1497
DDB_G0267388	1	1	0	0	0	0	0	0	0	0	0	0	16.5288	12.2263	5.07156	176.872	0.29319	1	4	5	0.00331259	0.000851676	0.0119319	0.000911824	2.27534e-05	0.00327036	0.00695745	0.00331259	0	1	1	0.000648508	0	0.00291989	0	0.00363345	0	1	0	0.2	-0.2	0.032205	-1.08393	0.505607	1542	0.978853	1509.39	1	1542
DDB_G0267390	1	1	0	0	0	0	0	0	0	0	0	0	903.94	336.305	340.549	8484.02	0.503135	1	0	1	0.00164269	0.0021117	0	0.000806116	0.00103626	0		0.00164269	1	0	1	0.00155786	0.00200265	0	0	0.00923042	0	1	1	1	0	1.7658	1.7658		645	0.943808	608.756	0.995201	641.905
DDB_G0267392	1	1	0	0	1	0	0	0	0	0	0	0	26.0364	5.39278	9.2496	204.242	0.631701	7	4	11	0.00636221	0.00520463	0.0104166	0.00103068	0.000934516	0.000997614	0.936751	0.00636221	1	2	3	0.00167224	0.000716562	0.00501948	0.000856898	0.00160553	0.533718	0.538462	0.333333	0.636364	-0.30303	-0.876634	-0.363933	-1.32239	1794	0.963746	1728.96	1	1794
DDB_G0267394	1	1	0	0	0	0	0	0	0	0	0	0	251.75	131.951	133.432	3325.44	0.502791	1	0	1	0.00181146	0.00232865	0	5.41e-05	6.95456e-05	0		0.00181146	2	0	2	0.00345423	0.00444046	0	0	0.0099957	0	1	1	1	0	-1.0721	-1.0721		579	0.953438	552.041	1	579
DDB_G0267396	1	1	0	0	1	0	0	0	0	0	0	0	24.8191	6.35099	5.45932	142.725	0.462251	5	3	8	0.00342179	0.00274922	0.00577746	0.000721192	0.000540639	0.000803084	0.673203	0.00342179	3	2	5	0.00210172	0.00162107	0.00378518	0.00132101	0.00603072	0.219046	1	0.6	0.625	-0.025	-0.531964	-0.13967	-0.868324	2379	0.982747	2337.95	1	2379
DDB_G0267398	1	1	1	0	1	0		0	0	0	0	0	373.475	6.21017	106.264	1956.21	0.944786	16	3	19	0.0122328	0.0132424	0.0086965	0.00216212	0.00270117	0.000947929	2.84955	0.0122328	2	1	3	0.00184334	0.00157976	0.00276654	0.000944733	0.00599625	0.157554	0.47013	0.666667	0.842105	-0.175439	-0.5459	-0.344952	-1.01219	1635	0.949971	1553.2	0.9954	1627.48
DDB_G0267400	1	1	0	1	0	0	0	0	0	0	0	0	796.377	494.824	374.238	10200.1	0.430623	2	4	6	0.00307768	0.0013188	0.00923812	0.000525706	0.000351915	0.0011344	0.310221	0.00307768	0	5	5	0.00238095	0	0.0107202	0	0.0070283	0	0.454545	0	0.333333	-0.333333	-0.443951	0.457076	-0.883354	2100	0.928343	1949.52	1	2100
DDB_G0267402	1	1	0	0	0	0	0	0	0	0	0	0	4468.07	1853.94	2064.66	50141.5	0.526887	0	3	3	0.00719987	0	0.0324173	0.00183443	0	0.00825953	0	0.00719987	1	0	1	0.00239808	0.00308276	0				0.25	1	0	1	0.41965		0.41965	417	0.999218	416.674	1	417
DDB_G0267404	1	1	0	0	0	0	0	0	0	0	0	0	18.6083	11.1068	6.78684	199.91	0.379288	3	1	4	0.00135269	0.00130418	0.00152261	0.000192411	0.000221785	8.95998e-05	2.47528	0.00135269	4	2	6	0.00193986	0.00166248	0.0029114	0.000502513	0.00455987	0.110203	1	0.666667	0.75	-0.0833333	-0.685099	-0.364603	-0.899307	3093	0.956052	2957.07	1	3093
DDB_G0267406	1	1	0	0	0	0	0	0	0	0	0	0	32.5967	23.4522	21.5677	552.384	0.47907	2	2	4	0.00174335	0.00112055	0.00392468	0.00024246	0.000278234	0.000117065	2.37674	0.00174335	1	6	7	0.00299529	0.000550069	0.0115596	0	0.00726406	0	0.490909	0.142857	0.5	-0.357143	-0.717373	0.309409	-1.43018	2337	0.981788	2294.44	1	2337
DDB_G0267408	1	1	0	0	1	0	0	0	0	0	0	0	368.686	165.213	140.322	3682.28	0.459266	1	0	1	0.00141008	0.00181267	0	3.95e-05	5.07773e-05	0		0.00141008	0	2	2	0.00267738	0	0.0120548	0	0.00772529	0	0.333333	0	1	-1	-1.07873	-1.07873		747	0.949372	709.181	1	747
DDB_G0267410	1	1	0	0	0	0	0	0	0	0	0	0	8.83891	5.24059	4.11403	110.737	0.439786	9	11	20	0.00550083	0.00318212	0.0136221	0.000681695	0.000268653	0.00228856	0.11739	0.00550083	11	7	18	0.00471945	0.00370756	0.00826359	0.00351273	0.00881078	0.398685	0.351868	0.611111	0.45	0.161111	-1.12478	-1.60545	-0.482083	3816	0.952781	3635.81	0.999476	3814
DDB_G0267412	1	1	1	0	1	0		0	0	0	0	0	13553.5	11.1269	2862.25	51598.5	0.996128	3	1	4	0.00796676	0.00768103	0.00896754	0.000919727	0.00125295	0.000263847	4.74877	0.00796676	3	1	4	0.00793651	0.00765186	0.00893348	0.00750392	0.00596028	1.25899	1	0.75	0.75	0	-1.12088	-0.800413	-1.07373	504	0.996202	502.086	1	504
DDB_G0267414	1	1	0	0	0	0	0	0	0	0	0	0	17.5815	10.9035	6.16676	187.326	0.361258	2	3	5	0.00215237	0.00110676	0.0058146	0.000292045	0.000294332	0.000284108	1.03599	0.00215237	4	6	10	0.00429553	0.00220878	0.0116043	0	0.0117084	0	1	0.4	0.4	0	-0.805137	0.449873	-1.48656	2328	0.997861	2323.02	1	2328
DDB_G0267416	1	1	0	0	0	0	0	0	0	0	0	0	75.1395	22.4002	4.80817	243.348	0.176717	2	6	8	0.00285636	0.000917971	0.00964552	0.00042503	0.000337126	0.000732908	0.459984	0.00285636	4	10	14	0.00491228	0.00180423	0.0157982	0.00133798	0.00892317	0.149945	1	0.285714	0.25	0.0357143	-0.749389	1.25664	-1.53357	2850	0.982726	2800.77	1	2850
DDB_G0267418	1	1	0	0	0	0	0	0	0	0	1	0	4158.14	1392.96	1020.63	28122.1	0.422868	4	6	10	0.00773458	0.00397716	0.0208948	0.0031561	0.00169626	0.00826915	0.205131	0.00773458	0	2	2	0.00154679	0	0.00696439				0.515152	0	0.4	-0.4	2.60135	2.27116	2.14066	1293	0.999919	1292.9	1	1293
DDB_G0267420	1	1	0	0	1	0	0	0	0	0	0	0	5994.1	2134.77	1999.33	50931.4	0.483619	2	1	3	0.00722395	0.00619098	0.0108419	0.000341975	0.000218404	0.000627667	0.347962	0.00722395	0	0	0	0	0	0	0	0		1		0.666667		-1.5805	-1.43528	-0.898344	462	0.898886	415.286	1	462
DDB_G0267422	1	1	0	0	1	0	0	1	0	0	0	0	8.13247	2.39726	2.83345	67.7829	0.541695	28	21	49	0.00437527	0.00321398	0.00844266	0.000581907	0.0004243	0.00113391	0.37419	0.00428598	7	16	23	0.00200445	0.000784225	0.00627824				0.0446316	0.304348	0.571429	-0.267081	-1.10063	-1.06972	-0.983975	11544	0.970142	11199.3	0.993979	11474.5
DDB_G0267424	1	1	0	0	0	0	0	0	0	0	0	0	70.8778	29.0321	36.6706	863.295	0.558129	1	1	2	0.00157058	0.0010095	0.00353575	0.000431892	5.84903e-05	0.0017399	0.033617	0.00157058	3	0	3	0.00231481	0.00297572	0	0	0.00662041	0	0.4	1	0.5	0.5	0.584037	-0.898344	1.77415	1296	0.982572	1273.41	1	1296
DDB_G0267426	1	1	0	0	0	0	0	0	0	0	0	0	394.233	192.742	183.427	4650.88	0.487619	1	3	4	0.00285515	0.000917584	0.00964145	0.000147213	5.3991e-05	0.000473861	0.113938	0.00285515	0	0	0	0	0	0	0	0		1		0.25		-1.60952	-0.899307	-1.48377	1476	0.94917	1400.98	0.965971	1425.77
DDB_G0267428	1	1	0	0	0	0	0	0	0	0	0	0	36.0728	7.76365	12.7084	283.096	0.620768	3	0	3	0.00210845	0.00271044	0	8.23e-05	0.000105797	0		0.00210845	0	1	1	0.000648508	0	0.00291989	0	0.00181597	0	0.25	0	1	-1	-1.5753	-1.5753		1542	0.922729	1422.85	1	1542
DDB_G0267430	1	1	0	0	0	0	0	0	0	0	0	0	11.2694	5.59176	5.14989	131.84	0.479432	4	0	4	0.00185308	0.00238216	0	0.000304656	0.000391635	0		0.00185308	6	2	8	0.00364797	0.00351713	0.00410623	0.00120329	0.00860835	0.139782	0.515152	0.75	1	-0.25	-0.423983	-0.423983		2193	0.984299	2158.57	1	2193
DDB_G0267432	1	1	0	0	0	0	0	0	0	0	0	0	73.4104	16.5043	5.78055	219.58	0.259393	9	2	11	0.0025108	0.00264082	0.00205542	0.00057327	0.000694604	0.000148132	4.68908	0.0025108	16	2	18	0.00406504	0.00464503	0.00203364	0.00191435	0.0147882	0.129451	0.622079	0.888889	0.818182	0.0707071	0.243939	0.68001	-1.08867	4428	0.989401	4381.07	1	4428
DDB_G0267434	1	1			0	0	1	0	0	0	0	0				0								0	0	0		0																	2457	0.584265	1435.54	1	2457
DDB_G0267436	1	1	0	0	0	0	0	0	0	0	0	0	72.5203	44.609	22.7398	721.58	0.337642	3	11	14	0.00409703	0.0011286	0.0144939	0.00086364	0.00033655	0.00270618	0.124363	0.00409703	3	4	7	0.0020432	0.00112567	0.00525683				0.35436	0.428571	0.214286	0.214286	-0.00595687	0.838786	-0.325087	3426	0.997406	3417.11	1	3426
DDB_G0267438	1	1	0	0	0	0	0	1	0	0	0	0	22.3615	4.09768	12.206	248.393	0.748666	12	1	13	0.00271043	0.00321627	0.000938742	0.000500915	0.000635925	2.80056e-05	22.7071	0.00271043	7	1	8	0.00164406	0.00184928	0.000925293	0.000553057	0.00555169	0.0996195	1	0.875	0.923077	-0.0480769	-0.336307	-0.157749	-1.0721	4866	0.985674	4796.29	1	4866
DDB_G0267440	1	1	0	0	1	0	0	0	0	0	0	0	3.65775	1.47314	1.68236	40.5943	0.533152	4	1	5	0.00224446	0.00230822	0.00202113	0.000522185	0.000652999	6.03335e-05	10.8232	0.00224446	4	2	6	0.00255754	0.00219184	0.00383843	0.00180743	0.0097975	0.184479	1	0.666667	0.8	-0.133333	0.0614651	0.532771	-1.0721	2346	0.949577	2227.71	1	2346
DDB_G0267442	1	1	0	0	0	0	0	0	0	0	0	0	43.4371	9.17608	17.8732	385.95	0.660764	3	2	5	0.00445187	0.00343376	0.00801777	0.00049492	0.0003339	0.000805047	0.414758	0.00445187	1	4	5	0.00438596	0.00112764	0.0157982	0	0.0196331	0	0.52381	0.2	0.6	-0.4	-1.34581	-1.23211	-0.868327	1140	0.985197	1123.12	1	1140
DDB_G0267444	1	1	0	0	0	0	0	0	0	0	0	0	161.298	92.8983	121.061	2829.39	0.565813	1	5	6	0.0034197	0.000732677	0.0128309	0.000817675	2.18535e-05	0.00360498	0.00606204	0.00341969	0	3	3	0.00157876	0	0.00710832				1	0	0.166667	-0.166667	0.340786	-1.0721	0.780531	1923	0.912399	1754.54	0.988158	1900.23
DDB_G0267446	1	1	0	0	0	0	0	0	0	0	0	0	185.933	23.4582	83.9505	1675.32	0.781599	2	0	2	0.00453615	0.00583127	0	0.000970419	0.00124747	0		0.00453615	1	0	1	0.00178891	0.00229966	0	0	0.00530005	0	1	1	1	0	0.0356842	0.0356842		559	0.788735	440.903	1	559
DDB_G0267448	1	1	0	0	1	0	0	0	0	0	0	0	55.2357	39.1931	15.2418	548.705	0.280001	1	0	1	0.000921813	0.001185	0	2.67e-05	3.43228e-05	0		0.000921813	0	0	0	0	0	0	0	0		1		1		-1.07537	-1.07537		1146	0.946613	1084.82	0.989102	1133.51
DDB_G0267450	1	1	0	0	0	0	0	0	0	0	0	0	132.406	81.3474	84.4613	2089.74	0.50939	4	0	4	0.00304136	0.0039097	0	0.000471129	0.000605636	0		0.00304136	1	2	3	0.00209205	0.000896452	0.0062796	0	0.00618949	0	0.142857	0.333333	1	-0.666667	-0.543008	-0.543008		1434	0.917156	1315.2	1	1434
DDB_G0267452	1	1	0	0	0	0	0	0	0	0	0	0	448.715	153.47	167.193	4083.77	0.521399	5	3	8	0.00544837	0.00437747	0.00919919	0.000768834	0.000764218	0.000784979	0.973552	0.00544837	1	0	1	0.00066074	0.00084939	0	0	0.00195202	0	1	1	0.625	0.375	-0.821382	-0.351621	-1.14468	1572	0.934051	1468.33	0.962757	1513.45
DDB_G0267454	1	1	0	0	0	0	0	0	0	0	0	0	9030.76	6060.04	2279.57	83452.6	0.273343	2	0	2	0.00257662	0.00331227	0	0.000533736	0.000686118	0		0.00257662	3	0	3	0.00343722	0.00441859	0	0.0016639	0.0093027	0.178862	1	1	1	0	-0.0183403	-0.0183403		930	0.834636	776.212	0.938492	872.798
DDB_G0267456	1	1	1	0	1	0		0	0	0	1	0	5976.89	242.132	2661.44	49600.8	0.916609	13	8	21	0.0453104	0.0360577	0.0777177	0.0167068	0.0160184	0.0215517	0.743252	0.0453104	0	0	0	0	0	0				1		0.619048		2.12636	2.50586	1.00173	504	0.919583	463.47	0.977012	492.414
DDB_G0267458	1	1	0	0	0	0	0	0	0	0	0	0	113.354	28.8628	50.1736	1105.16	0.634817	0	1	1	0.0004921	0	0.00221567	5.61e-05	0	0.00025259	0	0.0004921	3	1	4	0.00196367	0.00189324	0.00221035	0.000553679	0.00141262	0.391952	0.4	0.75	0	0.75	-0.569923		-0.569923	2037	0.997598	2032.11	1	2037
DDB_G0267460	1	1	0	0	0	0	0	0	0	0	0	0	317.666	135.984	77.7797	2351.92	0.363859							0	0	0		0							0	0									357	0.89728	320.329	0.978765	349.419
DDB_G0267462	1	1	0	0	0	0	0	0	0	0	0	0	11.6408	8.7913	6.78801	183.723	0.435707	4	2	6	0.00272541	0.0023357	0.00409037	0.000270569	0.000128036	0.000769608	0.166365	0.00181694	4	2	6	0.00261767	0.00224336	0.00392866	0	0.0110632	0	1	0.666667	0.666667	0	-0.621664	-0.796498	-0.169609	2364	0.931262	2201.5	0.969593	2292.12
DDB_G0267464	1	1	0	1	0	0	0	0	0	0	0	0	13.0207	5.97472	2.60481	88.7096	0.303608	7	12	19	0.00478812	0.0022677	0.0136158	0.0005985	0.000264614	0.00192291	0.137611	0.00478811	1	8	9	0.00219295	0.00031323	0.00877664	0	0.00782698	0	0.214351	0.111111	0.368421	-0.25731	-1.2652	-1.19222	-1.07986	4107	0.966194	3968.16	0.999282	4104.05
DDB_G0267466	1	1	0		0	0	0	0	0	0	0	0	2410.88	91.3426	182.662	3927.32	0.666639							0	0	0		0																	1269	0.909744	1154.46	0.94261	1196.17
DDB_G0267468	1	1	0	0	0	0	0	0	0	0	0	0	27.5339	10.7587	10.0665	256.507	0.483379	6	4	10	0.00525161	0.0040506	0.00945809	0.000666723	0.000757229	0.000349844	2.16447	0.00525161	2	3	5	0.00260349	0.00133873	0.00703329				0.608392	0.4	0.6	-0.2	-1.05858	-0.237875	-1.76293	1932	0.9856	1904.18	0.994048	1920.5
DDB_G0267470	1	1	0	0	1	0	0	0	0	0	0	0	576.76	27.3692	235.236	4425.83	0.895778	8	2	10	0.00552676	0.00568378	0.00497682	0.000574923	0.000352179	0.00135507	0.259897	0.00552676	2	6	8	0.00439319	0.00141188	0.0148352				0.0536131	0.25	0.8	-0.55	-1.36846	-1.8224	0.500296	1821	0.993617	1809.38	1	1821
DDB_G0267472	1	1	0	0	0	0	0	0	0	0	0	0	16.2145	6.08634	7.65647	180.421	0.557125	21	9	30	0.0038506	0.00346499	0.00520117	0.00098915	0.000886035	0.00129697	0.683159	0.0038506	12	4	16	0.00204002	0.00196686	0.00229629	0.000343002	0.00680265	0.0504219	1	0.75	0.7	0.05	0.649675	0.629126	0.531881	7848	0.992737	7791	0.999369	7843.05
DDB_G0267474	1	1	1		0	0		0	0	0	0	0	1055.14	0.941692	120.351	2172.92	0.992236	8	3	11	0.00838401	0.00783836	0.0102951	0.00132167	0.0014473	0.000881603	1.64167	0.00838401	4	0	4	0.00298954	0.00384309	0	0.00087099	0.0150653	0.0578144	0.516484	1	0.727273	0.272727	-0.685523	-0.306492	-1.14607	1338	0.980584	1312.02	1	1338
DDB_G0267476	1	1	1	0	1	0		1	0	0	0	0	2224.08	1.34811	222.473	4013.96	0.993977	4	7	11	0.00872275	0.00407753	0.0249925	0.00186391	0.00103367	0.00477181	0.216619	0.00872275	6	5	11	0.0086072	0.00603527	0.0176153				0.669921	0.545455	0.363636	0.181818	0.0996012	0.478122	-0.178942	1278	0.986752	1261.07	1	1278
DDB_G0267478	0				0		0	0			0	0				0
DDB_G0267480	1	1	0	0	0	0	0	0	0	0	0	0	20.5845	15.1248	13.273	344.787	0.467395	4	2	6	0.00209951	0.0017993	0.003151	7.2e-05	7.91868e-05	4.6826e-05	1.69109	0.00174959	4	0	4	0.00136366	0.001753	0	0	0.00283589	0	0.466667	1	0.666667	0.333333	-1.84223	-1.69146	-1.0721	2937	0.973036	2857.81	0.998736	2933.29
DDB_G0267482	1	1	0	0	1	0	0	0	0	0	0	0	117.311	57.7092	30.2745	948.906	0.344093	0	1	1	0.00463126	0	0.0208521	0.000134057	0	0.000603592	0	0.00463126	0	0	0	0	0	0				1		0		-1.07537		-1.07537	237	0.911072	215.924	0.98209	232.755
DDB_G0267484	1	1	0	0	1	0	0	0	0	0	0	0	66.0489	15.1685	26.5292	583.706	0.636227							0	0	0		0							0	0									540	0.935136	504.973	1	540
DDB_G0267486	1	1	0	0	0	0	0	0	0	0	0	0	60.2657	32.7657	6.00004	337.361	0.154777	1	0	1	0.00236299	0.00303766	0	7.05e-05	9.06278e-05	0		0.00236299	0	0	0	0	0	0	0	0		1		1		-1.0721	-1.0721		480	0.88165	423.192	1	480
DDB_G0267488	1	1	0	0	0	0	0	0	0	0	0	0	3.38551	2.3615	1.26394	39.2813	0.34863	2	1	3	0.00153498	0.00131549	0.00230374	0.000286725	0.00014785	0.000773129	0.191237	0.00153498	4	1	5	0.00247575	0.00254608	0.0022294	0.0015083	0.00281895	0.535057	1	0.8	0.666667	0.133333	-0.202835	-0.761577	0.753016	2040	0.958047	1954.42	0.989996	2019.59
DDB_G0267490	1	1	0	0	0	0	0	0	0	0	0	0	92.8585	3.49256	24.3072	461.978	0.874367	2	1	3	0.00148006	0.00126842	0.00222131	0.00021778	0.000261025	6.61868e-05	3.94376	0.00148006	1	0	1	0.000485909	0.000624642	0				1	1	0.666667	0.333333	-0.576715	-0.0291452	-1.0721	2058	0.984911	2026.95	1	2058
DDB_G0267492	1	1	0	1	0	0	0	0	0	0	0	0	79.3428	43.6362	22.849	716.736	0.343671	2	1	3	0.00143211	0.00122733	0.00214935	0.000107522	3.66368e-05	0.000355697	0.103	0.00143211	1	5	6	0.00277778	0.000595145	0.0104224	0.0012451	0.00260154	0.4786	0.22619	0.166667	0.666667	-0.5	-1.24375	-1.43018	-0.262137	2160	0.96982	2094.81	1	2160
DDB_G0267494	1	1	0	0	0	0	0	0	0	0	0	0	4.74951	2.02487	2.47161	58.6631	0.549676	0	2	2	0.00350375	0	0.0157755	0.000102212	0	0.00046021	0	0.00350375	0	0	0	0	0	0				1		0		-1.43815		-1.43815	600	0.951363	570.818	1	600
DDB_G0267496	1	1	0	0	0	0	0	0	0	0	0	0	18.915	10.4762	6.91467	197.797	0.397603	4	3	7	0.00104242	0.000765741	0.00201149	8.65e-05	7.79013e-05	0.000116615	0.668023	0.00104242	8	7	15	0.00223123	0.00152975	0.00468817	0.000626397	0.00599471	0.104492	1	0.533333	0.571429	-0.0380952	-1.51304	-1.09775	-1.40283	6837	0.982175	6715.13	0.983289	6722.74
DDB_G0267498	1	1	0	0	0	0	0	0	0	0	0	0	20.8944	7.79244	11.3018	257.98	0.591896							0	0	0		0							0	0									624	0.924927	577.154	1	624
DDB_G0267500	1	1	0	0	0	0	0	0	0	0	0	0	88.0745	52.1153	26.2696	837.66	0.335136	2	1	3	0.00288015	0.00246831	0.0043226	0.000239687	7.36592e-05	0.000821121	0.0897056	0.00288015	1	1	2	0.00188857	0.00121389	0.00425163	0	0.0102138	0	1	0.5	0.666667	-0.166667	-1.16839	-1.43018	-0.116344	1059	0.983581	1041.61	1	1059
DDB_G0267502	1	1	0	0	0	0	0	0	0	0	0	0	34.6778	25.1511	18.1812	503.32	0.419576	3	3	6	0.00433362	0.00278546	0.00975601	0.00026591	0.000148658	0.000570683	0.260491	0.00433362	2	1	3	0.00211864	0.0018157	0.00317971	0.00110375	0.00914161	0.120739	1	0.666667	0.5	0.166667	-1.78833	-1.48523	-1.39725	1416	0.977771	1384.52	1	1416
DDB_G0267504	1	1	0	1	0	0	0	0	0	0	0	0	46.5342	16.8178	20.6095	488.696	0.550654	1	2	3	0.00216562	0.000927979	0.00650045	0.000258582	2.76383e-05	0.00106724	0.0258969	0.00216562	0	0	0	0	0	0	0	0		1		0.333333		-0.833481	-1.0721	-0.360496	1464	0.946231	1385.28	0.99559	1457.54
DDB_G0267506	1	1	0		0	0	0	0	0	1	0	0	5.23214	0.468031	0.904598	19.559	0.659026	18	10	28	0.0142957	0.011814	0.0229878	0.00179931	0.00141714	0.00275315	0.514734	0.0137851	0	0	0	0	0	0	0	0		1		0.642857		-1.61502	-1.43342	-1.53906	2055	0.953107	1958.63	0.676279	1389.75
DDB_G0267508	1	1	0	0	0	0	0	0	0	0	0	0	360.113	168.637	117.611	3297.46	0.410872							0	0	0		0							0	0									294	0.955961	281.053	1	294
DDB_G0267510	1	1	0	0	0	0	0	0	0	0	1	0	14.2739	5.48413	1.88728	72.36	0.256027	2	0	2	0.00332553	0.004275	0	0.00160937	0.00206884	0		0.00332553	1	0	1	0.00149477	0.00192154	0	0.00159855	0.0283774	0.0563317	1	1	1	0	2.35326	2.35326		669	0.898967	601.409	1	669
DDB_G0267512	1	1	0	0	0	0	0	0	0	0	0	0	40.7399	23.5721	8.29509	314.316	0.260302	1	3	4	0.00397036	0.00127599	0.0134074	0.00102536	0.000605959	0.00249431	0.242937	0.00397036	2	4	6	0.00595238	0.00255062	0.017867	0	0.0264012	0	1	0.333333	0.25	0.0833333	0.497519	1.58458	-0.216684	1008	0.999469	1007.46	1	1008
DDB_G0267514	1	1	0	0	0	0	0	0	0	0	0	0	76.2659	24.0032	41.9216	922.612	0.635901	0	3	3	0.00111445	0	0.00501778	3.36e-05	0	0.000151284	0	0.00111445	1	2	3	0.0010917	0.000467799	0.00327691	0.000402643	0.00484846	0.0830455	1	0.333333	0	0.333333	-1.66589		-1.66589	2748	0.97959	2691.91	1	2748
DDB_G0267516	1	1	0	0	0	0	0	0	0	0	0	0	6.1342	4.67415	3.87139	102.404	0.45303	6	7	13	0.00304759	0.00180818	0.00738862	0.000358802	0.000183324	0.000993459	0.184531	0.00304759	7	10	17	0.00391858	0.00207422	0.0103784	0.000257959	0.00893459	0.0288719	1	0.411765	0.461538	-0.0497738	-1.24119	-1.28015	-0.878683	4353	0.979936	4265.66	0.996625	4338.31
DDB_G0267518	1	1			0	0	1	0	0	0	0	0				0								0	0	0		0																	165	0.927861	153.097	0.535714	88.3929
DDB_G0267520	1	1		0	0	0	1	0	0	0	0	0				0		1	1	2	0.00842042	0.00541227	0.0189564	0.000898787	0.000577696	0.00195481	0.295526	0.00842042	0	0	0	0	0	0	0	0		1		0.5		-0.718899	-0.54616	-0.532976	252	0.942531	237.518	0.577953	145.644
DDB_G0267522	1	1	0	0	0	0	0	0	0	0	0	0	3.68548	2.08876	1.92657	49.2996	0.479803	1	1	2	0.00192769	0.00123904	0.0043397	0.000582406	0.000156909	0.00194316	0.0807497	0.00192769	0	0	0	0	0	0	0	0		1		0.5		0.932476	-0.362985	1.76166	1125	0.92223	1037.51	1	1125
DDB_G0267524	1	1	0	0	1	0	0	0	0	0	0	0	490.647	259.486	189.01	5218.59	0.421431	3	2	5	0.0108646	0.00837992	0.019567	0.00215228	0.00214771	0.00243372	0.88248	0.0108646	0	0	0	0	0	0	0	0		1		0.6		-0.0728607	0.487163	-0.753573	513	0.897098	460.211	1	513
DDB_G0267526	1	1	0	0	0	0	0	0	0	0	0	0	57.0729	14.9779	20.6746	476.988	0.579892	0	1	1	0.00105877	0	0.00476711	3.02e-05	0	0.000135976	0	0.00105878	1	0	1	0.00105302	0.00135367	0				1	1	0	1	-1.07704		-1.07704	981	0.962781	944.488	0.96804	949.648
DDB_G0267528	1	1	0	0	0	0	0	0	0	0	0	0	229.093	171.256	52.525	2144.24	0.234716	4	0	4	0.00399047	0.00512979	0	0.000667785	0.000858438	0		0.00399047	3	0	3	0.00289017	0.00371535	0	0.00110241	0.00551247	0.199984	1	1	1	0	-0.429211	-0.429211		1038	0.965693	1002.39	1	1038
DDB_G0267530	1	1	0	0	0	0	0	0	0	0	0	0	1472.34	568.691	421.908	11575.2	0.425912	0	1	1	0.00158734	0	0.00714696	0.000222558	0	0.00100207	0	0.00158734	1	0	1	0.0015873	0.0020405	0				1	1	0	1	-0.41333		-0.41333	630	0.999976	629.985	1	630
DDB_G0267532	1	1	1	0	0	0		1	0	0	0	0	8.11259	0.239476	2.73518	50.9095	0.919495	4	5	9	0.00346271	0.00197838	0.00866153	0.000704757	0.000297291	0.00218988	0.135757	0.00346271	2	4	6	0.00225989	0.000968371	0.00678339				1	0.333333	0.444444	-0.111111	-0.0858623	-0.734367	0.488515	2655	0.978954	2599.12	1	2655
DDB_G0267534	1	1	0	0	0	0	0	0	0	0	0	0	51.3624	32.2099	11.5694	433.718	0.264267	4	1	5	0.00619234	0.00636826	0.00557617	0.000497964	0.00049756	0.00048423	1.02753	0.00619234	3	0	3	0.00367647	0.00472615	0				1	1	0.8	0.2	-1.42621	-1.34932	-0.731915	816	0.989521	807.449	1	816
DDB_G0267536	1	1	0	0	1	0	0	0	0	0	0	0	150.254	98.2404	37.1888	1357.08	0.2746	1	6	7	0.00652705	0.00119866	0.0251896	0.000812665	3.57369e-05	0.00353371	0.0101132	0.00652705	2	1	3	0.0027613	0.00236646	0.00414424				0.183333	0.666667	0.142857	0.52381	-1.01403	-1.0721	-0.79132	1143	0.938285	1072.46	0.950519	1086.44
DDB_G0267538	1	1	0	0	0	0	0	0	0	0	0	0	80.0981	23.6269	45.753	988.943	0.659456	7	6	13	0.00745295	0.00515893	0.0154877	0.00139657	0.000931977	0.000838253	1.11181	0.00745295	0	0	0	0	0	0				1		0.538462		-1.26895	-0.335395	-1.94682	1821	0.957867	1744.28	0.963902	1755.27
DDB_G0267540	1	1	0	0	0	0	0	0	0	0	0	0	12.5589	8.78529	9.49755	232.453	0.519479	9	3	12	0.00499446	0.00481533	0.00562185	0.00110762	0.000950521	0.00165783	0.573351	0.00499446	6	1	7	0.0028665	0.00315851	0.00184377	0.000460436	0.00841983	0.0546847	1	0.857143	0.75	0.107143	0.186167	-0.152965	0.865909	2442	0.983892	2402.66	1	2442
DDB_G0267542	1	1			0	0	1	0	0	0	0	0				0								0	0	0		0																	225	0.801257	180.283	1	225
DDB_G0267544	1	1	1	0	0	0		0	0	0	0	0	11.5477	0.287189	4.17708	77.1978	0.935669	16	3	19	0.010433	0.0112941	0.00741701	0.00160237	0.00190724	0.000453992	4.20104	0.010433	1	0	1	0.000520021	0.000668493	0				1	1	0.842105	0.157895	-1.3446	-1.15677	-1.40446	1923	0.947032	1821.14	1	1923
DDB_G0267546	1	1	0	0	0	0	0	0	0	0	0	0	68.1209	9.12022	14.157	318.667	0.608191	0	2	2	0.00210878	0	0.00949471	0.000345263	0	0.00155455	0	0.00210877	0	1	1	0.00101634	0	0.00457604	0	0.00854128	0	1	0	0	0	-0.364098		-0.364098	1014	0.935323	948.418	0.970339	983.924
DDB_G0267548	1	1	0	0	0	0	0	0	0	0	0	0	12.7231	6.92172	4.21909	124.396	0.378706	7	7	14	0.00404588	0.00260051	0.00910823	0.000806979	0.000408968	0.00232812	0.175664	0.00404588	2	2	4	0.00112518	0.000723214	0.00253304	0.000437445	0.00316921	0.13803	1	0.5	0.5	0	-0.080185	-0.566951	0.428156	3555	0.973365	3460.31	1	3555
DDB_G0267550	1	1	1	0	1	0		0	0	0	0	0	49.7891	0.0648351	6.61629	119.547	0.990296	0	0	0	0	0	0	0	0	0		0	0	3	3	0.00214133	0	0.00964128				1	0						1401	0.944189	1322.81	1	1401
DDB_G0267552	1	1	0	0	0	0	0	0	0	0	0	0	269.655	186.319	132.347	3686.47	0.415316	1	0	1	0.00377454	0.00485222	0	0.000112673	0.000144841	0		0.00377454	0	1	1	0.0036223	0	0.0163093	0	0.024335	0	1	0	1	-1	-1.0721	-1.0721		297	0.892029	264.933	0.929521	276.068
DDB_G0267554	1	1	0	0	0	0	0	0	0	0	0	0	3.03063	1.02836	1.81605	39.8875	0.638463	1	0	1	0.0011148	0.00143309	0	3.03e-05	3.89507e-05	0		0.0011148	1	0	1	0.00103842	0.0013349	0				1	1	1	0	-1.08218	-1.08218		963	0.931487	897.022	1	963
DDB_G0267556	1	1	0	0	0	0	0	0	0	0	0	0	11.2502	5.66476	3.47193	102.148	0.379999	4	11	15	0.00434582	0.00148976	0.0143491	0.000621899	8.67713e-05	0.00250452	0.0346459	0.00434582	5	7	12	0.0034592	0.00185285	0.00908541	0.000900496	0.0125633	0.0716765	0.447902	0.416667	0.266667	0.15	-0.928118	-1.54884	-0.467269	3477	0.992692	3451.59	0.997701	3469.01
DDB_G0267558	1	1	0	0	0	0	0	0	0	0	0	0	0.632389	0.270556	0.154154	4.66866	0.362962	1	1	2	0.00221236	0.00142201	0.00498056	0.000404249	4.1136e-05	0.00143268	0.0287127	0.00221236	7	1	8	0.00793651	0.00892717	0.00446674				0.377778	0.875	0.5	0.375	-0.338737	-1.07537	0.567301	1008	0.896836	904.011	1	1008
DDB_G0267560	1	1	0	0	1	0	0	0	0	0	0	0	89.1032	59.973	18.1894	747.22	0.232712	0	2	2	0.00376934	0	0.0169714	0.000929974	0	0.00418721	0	0.00376934	1	1	2	0.003266	0.00209924	0.00735255				1	0.5	0	0.5	0.348418		0.348418	648	0.818823	530.597	0.945014	612.369
DDB_G0267562	1	1	0	0	1	0	0	0	0	0	0	0	15.546	0.504842	4.18037	78.7806	0.892248	7	5	12	0.00763918	0.00572849	0.0143314	0.00174107	0.00132135	0.00283776	0.46563	0.00700259	1	1	2	0.00119476	0.000767942	0.0026897	0.000904159	0.00167925	0.538429	1	0.5	0.583333	-0.0833333	0.29429	0.703245	-0.265531	1704	0.921859	1570.85	0.982377	1673.97
DDB_G0267564	1	1	1	0	0	0		0	0	0	0	0	295.671	2.42043	31.0739	576.273	0.927736	9	2	11	0.00779325	0.0081968	0.0063798	0.00139388	0.0012201	0.00226223	0.539333	0.00779325	5	1	6	0.00383877	0.00411232	0.00288066	0.00290642	0.0241825	0.120187	1	0.833333	0.818182	0.0151515	-0.591784	-0.769086	0.21885	1563	0.903057	1411.48	1	1563
DDB_G0267566	1	1	1	0	0	0		0	0	0	0	0	26.1004	0.0776434	4.4008	79.7579	0.982663	13	5	18	0.00785901	0.00729651	0.00982917	0.00108274	0.00146294	0.00043224	3.38456	0.00785901	17	2	19	0.00751356	0.00864206	0.00356101	0.00876133	0.0184934	0.473754	0.231989	0.894737	0.722222	0.172515	-1.01795	-0.425071	-1.90253	2535	0.903497	2290.36	0.99754	2528.76
DDB_G0267568	1	1	0	0	0	0	0	0	0	0	0	0	65.5216	23.5203	36.2702	817.505	0.606621	1	5	6	0.00293292	0.000628385	0.0110045	0.00106541	1.87683e-05	0.00472933	0.00396849	0.00293292	1	1	2	0.000977036	0.000627996	0.00219954	0	0.00272135	0	0.464286	0.5	0.166667	0.333333	1.59597	-1.0721	2.21285	2052	0.99695	2045.74	0.997567	2047.01
DDB_G0267570	1	1	0	0	0	0	0	0	0	0	0	0	196.259	115.67	27.1575	1298.53	0.190142	4	0	4	0.00234829	0.00301875	0	7.38e-05	9.48699e-05	0		0.00234829	3	6	9	0.00505051	0.00216416	0.0151599	0.000644491	0.0220579	0.0292182	0.0699301	0.333333	1	-0.666667	-1.83253	-1.83253		1782	0.955875	1703.37	1	1782
DDB_G0267572	1	1	0	0	1	0	0	0	0	0	0	0	13.5298	9.05794	2.01428	99.6627	0.181922	2	2	4	0.0032572	0.00209358	0.00733273	0.000381185	0.00041805	0.000218822	1.91046	0.0032572	4	5	9	0.00699301	0.00399538	0.0174921	0.00294364	0.0204704	0.143799	1	0.444444	0.5	-0.0555556	-0.887055	0.0434504	-1.43018	1287	0.954195	1228.05	1	1287
DDB_G0267574	1	1	0	0	1	0	0	0	0	0	0	0	41.2016	25.4868	20.3686	545.042	0.444192	1	0	1	0.00159136	0.00204571	0	4.75e-05	6.10613e-05	0		0.00159136	0	0	0	0	0	0	0	0		1		1		-1.0721	-1.0721		678	0.926836	628.395	0.977668	662.859
DDB_G0267576	1	1	0	0	0	0	0	0	0	0	0	0	7.20096	4.00649	3.15956	84.9176	0.440907	0	1	1	0.00302833	0	0.013635	0.000945069	0	0.00425517	0	0.00302833	0	0	0	0	0	0				1		0		0.97733		0.97733	444	0.743728	330.215	1	444
DDB_G0267578	1	1	0		0	0	0	0	0	0	0	0	3.33269	0.829793	1.43027	31.5533	0.632845	2	0	2	0.0038688	0.00497339	0	0.000763787	0.000981848	0		0.0038688	3	0	3	0.00520778	0.00669467	0				1	1	1	0	-0.426274	-0.426274		588	0.879176	516.956	0.979695	576.061
DDB_G0267580	1	1	0		0	0	0	0	0	0	0	0	74.0139	1.42575	4.76731	95.7918	0.769783	1	1	2	0.00400654	0.00257523	0.00901967	0.000173961	7.4559e-05	0.000522173	0.142786	0.00400654	3	1	4	0.00670017	0.00645986	0.00754184				1	0.75	0.5	0.25	-1.31918	-1.07537	-0.898344	597	0.836155	499.184	1	597
DDB_G0267582	1	1	0	0	0	0	0	0	0	0	0	0	32.9665	17.6137	17.8214	444.081	0.50293	4	2	6	0.0044023	0.00377281	0.00660709	0.000781171	0.000920584	0.000292663	3.14555	0.0044023	1	0	1	0.000696674	0.000895583	0	0	0.00390634	0	1	1	0.666667	0.333333	-0.367729	0.352285	-1.31493	1479	0.921517	1362.92	0.970515	1435.39
DDB_G0267584	1	1	0	0	0	0	0	0	0	0	0	0	58.1523	9.09336	18.8255	402.512	0.674293	6	4	10	0.00593982	0.00458143	0.0106976	0.000972508	0.000721086	0.00185309	0.389125	0.00593982	2	0	2	0.00118203	0.00151952	0	0.00133361	0.00527492	0.252821	0.515152	1	0.6	0.4	-0.551424	-0.540823	-0.363349	1692	0.995007	1683.55	1	1692
DDB_G0267586	1	1	0	0	0	0	0	0	0	0	0	0	14.3351	4.45544	5.12862	123.503	0.53512	4	2	6	0.00445347	0.00381666	0.00668389	0.00060662	0.000399184	0.00133316	0.299427	0.00371123	1	1	2	0.001443	0.000927498	0.00324854				1	0.5	0.666667	-0.166667	-0.485175	-1.04762	1.131	1386	0.972051	1347.26	1	1386
DDB_G0267588	1	1	0	0	0	0	0	0	0	0	0	0	103.797	37.3075	46.0172	1089.46	0.552263	9	2	11	0.00534491	0.00562168	0.00437551	0.000917299	0.0011063	0.000255292	4.33348	0.00534491	4	1	5	0.00231481	0.00238058	0.00208448	0.000530554	0.00759324	0.0698719	1	0.8	0.818182	-0.0181818	-0.478077	-0.132645	-1.20328	2160	0.952794	2058.03	1	2160
DDB_G0267590	1	1	0	0	0	0	0	0	0	0	0	0	99.0672	54.606	45.9027	1208.49	0.456703	2	4	6	0.00459389	0.0019685	0.0137893	0.000654143	0.000794159	0.00103685	0.765935	0.00459389	0	5	5	0.00361533	0	0.0162779	0.00114548	0.00992694	0.115391	0.454545	0	0.333333	-0.333333	-0.798204	0.517015	-1.38651	1383	0.944383	1306.08	1	1383
DDB_G0267592	1	1	0	0	0	0	0	0	0	0	0	0	74.9965	58.0296	6.55956	524.28	0.101558	5	3	8	0.00507479	0.00407732	0.00856842	0.000524464	0.000490528	0.000643313	0.762502	0.00507479	4	3	7	0.00439422	0.0032279	0.00847924				1	0.571429	0.625	-0.0535714	-1.31104	-0.972985	-1.24375	1593	0.989592	1576.42	1	1593
DDB_G0267594	1	1	0	0	0	0	0	0	0	0	0	0	46.4351	28.1039	11.0618	395.84	0.282437	0	1	1	0.00338419	0	0.0152372	0.00159184	0	0.00716726	0	0.00338419	0	0	0	0	0	0				1		0		1.64052		1.64052	348	0.849114	295.492	1	348
DDB_G0267596	1	1	0	0	0	0	0	0	0	0	0	0	3.84941	1.87473	1.36864	37.7586	0.42198	27	13	40	0.00819908	0.00711451	0.0119977	0.00120177	0.00101776	0.00237635	0.428287	0.0079941	2	6	8	0.0015854	0.000509512	0.00535366	0.000513	0.00560097	0.0915913	0.0446392	0.25	0.675	-0.425	-0.845132	-0.960312	-0.466386	5136	0.949883	4878.6	0.982487	5046.05
DDB_G0267598	1	1	0	0	0	0	0	0	0	0	0	0	5.93763	2.70387	2.68401	67.2393	0.498158	2	1	3	0.00256926	0.00220188	0.00385602	0.000101485	9.75695e-05	0.000115264	0.846487	0.00256926	0	4	4	0.003276	0	0.0147501	0	0.00912014	0	0.142857	0	0.666667	-0.666667	-1.57308	-1.31493	-1.0721	1221	0.956306	1167.65	1	1221
DDB_G0267600	1	1			0	0	1	0	0	0	0	0				0		4	5	9	0.00937849	0.0053583	0.0234591	0.000622122	0.000564664	0.000696032	0.81126	0.00937849	6	3	9	0.00884956	0.00758414	0.0132816	0.00951018	0.00822074	1.15685	0.637186	0.666667	0.444444	0.222222	-1.94091	-1.22177	-1.96548	1017	0.943602	959.643	1	1017
DDB_G0267602	1	1	0	0	0	0	0	0	0	0	0	0	3.76707	2.1736	1.5345	42.8362	0.413824	15	6	21	0.00401844	0.00368982	0.0051694	0.000531741	0.000483961	0.000699076	0.692287	0.00401844	18	3	21	0.00387168	0.00426608	0.00249031	0.00227698	0.0132511	0.171833	0.45373	0.857143	0.714286	0.142857	-1.13414	-1.09512	-0.852776	5424	0.96348	5225.91	1	5424
DDB_G0267604	1	1	0	0	1	0	0	0	0	0	0	0	21.3733	15.7216	2.3944	153.15	0.132171	1	8	9	0.00590514	0.000843458	0.0236335	0.00156331	2.51958e-05	0.00695061	0.00362498	0.00590514	3	3	6	0.00380952	0.00244859	0.00857615	0.000997009	0.00705479	0.141324	0.235165	0.5	0.111111	0.388889	0.701695	-1.0721	1.04595	1575	0.967681	1524.1	1	1575
DDB_G0267606	1	1	0	0	0	0	0	0	0	0	0	0	23.9027	15.5226	6.86496	232.228	0.306641	1	0	1	0.00211601	0.00272016	0	0.000919713	0.00118229	0		0.00211601	0	0	0	0	0	0	0	0		1		1		1.76566	1.76566		585	0.807842	472.588	0.998838	584.321
DDB_G0267608	1	1	0	0	0	0	0	0	0	0	0	0	13.8456	8.20365	2.97179	110.918	0.265922							0	0	0		0							0	0									669	0.950848	636.118	1	669
DDB_G0267610	1	1			0	0	1	0	0	0	0	0				0		5	2	7	0.00799768	0.00734366	0.0102884	0.00139883	0.000931316	0.00294321	0.316429	0.00799768	1	2	3	0.00325733	0.00139578	0.00977736	0	0.00604025	0	0.5	0.333333	0.714286	-0.380952	-0.285567	-0.832478	0.861494	921	0.95033	875.253	1	921
DDB_G0267612	1	1	0		0	0	0	0	0	0	0	0	61.8147	11.2359	2.9659	132.037	0.20884	0	2	2	0.00323719	0	0.0145754	0.000278184	0	0.00125252	0	0.00323719	3	0	3	0.00478469	0.00615078	0				0.1	1	0	1	-0.982163		-0.982163	627	0.985359	617.82	1	627
DDB_G0267614	1	1	0	0	1	0	0	0	0	0	0	0	45.0163	17.5313	21.2053	504.414	0.547423	6	3	9	0.00938829	0.00804584	0.0140902	0.00180179	0.00193957	0.00190547	1.0179	0.00938828	0	0	0	0	0	0	0	0		1		0.666667		-0.205447	0.257575	-0.859614	1077	0.890104	958.642	0.996054	1072.75
DDB_G0267616	1	1	0		0	0	0	0	0	0	0	0	12.9186	7.94688	4.15894	130.489	0.343549	13	5	18	0.0081262	0.00754457	0.0101633	0.00081552	0.000891386	0.000533222	1.6717	0.0081262	3	1	4	0.00178253	0.0017186	0.00200645				1	0.75	0.722222	0.0277778	-1.59988	-1.2746	-1.71349	2244	0.987102	2215.06	1	2244
DDB_G0267618	1	1			0	0	1	0	0	0	0	1				0		1	3	4	0.00368069	0.00118289	0.0124292	0.00019061	3.16233e-05	0.000747663	0.0422962	0.00368069	0	0	0	0	0	0	0.00565658	0.00206825	2.73496	1		0.25		-1.52448	-1.08393	-1.28898	1326	0.819573	1086.75	0.987077	1308.86
DDB_G0267620	1	1	1	0	0	0		1	0	1	0	0	256.7	0.916818	35.7746	650.36	0.975013	6	5	11	0.00870885	0.00610655	0.0178234	0.00194795	0.00184493	0.00211527	0.872193	0.00870885	3	1	4	0.00301659	0.0029084	0.00339553	0.00284337	0.0103312	0.275223	0.604396	0.75	0.545455	0.204545	0.0784746	1.08548	-1.09462	1326	0.952551	1263.08	1	1326
DDB_G0267622	1	1	0	0	0	0	0	0	0	0	0	0	72.8214	42.7814	31.407	864.795	0.423341							0	0	0		0							0	0									225	0.764171	171.938	1	225
DDB_G0267624	1	1	0	0	0	0	0	0	0	0	0	0	283.145	135.277	50.452	1855.07	0.271644	2	0	2	0.00140295	0.00180351	0	4e-05	5.142e-05	0		0.00140295	0	0	0	0	0	0				1		1		-1.43583	-1.43583		1512	0.942834	1425.57	0.995768	1505.6
DDB_G0267626	1	1			0	0	1	0	0	0	0	0				0		1	2	3	0.0196681	0.00842784	0.0590366	0.00360863	0.00413574	0.0017623	2.34679	0.0196681	0	0	0	0	0	0	0	0		1		0.333333		-0.200043	1.7658	-1.43018	153	0.996938	152.532	1	153
DDB_G0267628	1	1			0	0	1	0	0	1	0	0				0		1	0	1	0.00833333	0.0107126	0	0.000248756	0.000319776	0		0.00833333	0	0	0				0	0		1		1		-1.0721	-1.0721		120	1	120	0	0
DDB_G0267630	1	1	0	0	0	0	0	0	0	0	0	0	23.304	13.7092	9.8983	274.134	0.419286	1	3	4	0.00300003	0.000964145	0.0101307	0.000273409	5.66906e-05	0.00102636	0.0552344	0.00300003	3	1	4	0.00283086	0.00272933	0.00318647				0.485714	0.75	0.25	0.5	-1.23593	-0.899307	-1.02949	1413	0.943608	1333.32	1	1413
DDB_G0267632	1	1	1	0	0	0		0	0	0	0	0	3.03724	0.0107943	0.94583	17.1005	0.988716	2	1	3	0.00305948	0.002622	0.00459175	0.000554886	0.000667056	0.000136876	4.87343	0.00305948	5	1	6	0.00488998	0.00523844	0.0036695	0.00355325	0.00678614	0.523604	1	0.833333	0.666667	0.166667	-0.348475	0.265249	-1.0721	1227	0.799151	980.558	1	1227
DDB_G0267634	1	1			0	0	1	0	0	0	0	0				0								0	0	0		0																	2898	0.567411	1644.36	0.971389	2815.09
DDB_G0267636	1	1	0	0	1	0	0	1	0	0	0	0	73.6739	6.78591	30.4152	594.976	0.817589	1	3	4	0.00210548	0.000676654	0.00710989	0.000188074	2.01823e-05	0.000776055	0.0260063	0.00157911	1	1	2	0.000997457	0.000641122	0.00224551	0	0.0028553	0	1	0.5	0.25	0.25	-0.836272	-1.0721	-0.364098	2007	0.946591	1899.81	0.999053	2005.1
DDB_G0267638	1	1	0	0	0	0	0	0	0	0	0	0	34.136	7.17367	13.1449	286.824	0.64694	7	19	26	0.00291814	0.00100997	0.00960148	0.000327267	5.61764e-05	0.00136244	0.0412322	0.00291814	8	7	15	0.00163021	0.00111768	0.00342532	0.00016852	0.00584988	0.0288075	0.107974	0.533333	0.269231	0.264103	-1.49176	-1.85913	-1.13716	9210	0.967403	8909.78	0.999054	9201.29
DDB_G0267640	1	1	0		0	0	0	0	0	0	0	0	62.125	4.96854	11.7916	247.029	0.70355	15	4	19	0.00673825	0.0068385	0.00638712	0.000808898	0.000944164	0.000325081	2.9044	0.00673825	6	0	6	0.002134	0.00274329	0	0.000537346	0.00886055	0.0606447	0.540395	1	0.789474	0.210526	-1.31907	-1.02927	-1.61644	2859	0.986262	2819.72	0.983427	2811.62
DDB_G0267642	1	1	0	0	0	0	0	0	0	0	0	0	4.82204	2.91824	1.38715	45.3964	0.322189	0	1	1	0.000822412	0	0.00370289	2.38e-05	0	0.00010716	0	0.000822412	0	2	2	0.00140056	0	0.00630599	0	0.00194627	0	1	0	0	0	-1.07537		-1.07537	1428	0.851496	1215.94	1	1428
DDB_G0267644	1	1	0	0	0	0	0	0	0	0	0	0	18.5337	13.2071	7.93178	235.222	0.375222	0	3	3	0.00292656	0	0.0131768	0.000603578	0	0.00271761	0	0.00292656	3	2	5	0.00457875	0.00353163	0.00824629	0.00347067	0.00509432	0.681283	0.196429	0.6	0	0.6	-0.0296909		-0.0296909	1092	0.938731	1025.09	1	1092
DDB_G0267646	1	1	0	0	0	0	0	0	0	0	0	0	5.18497	2.66339	2.47283	63.1546	0.481449	0	0	0	0	0	0	0	0	0		0	1	0	1	0.00136612	0.00175616	0	0.00218819	0.016935	0.129211	1	1						732	0.830539	607.954	1	732
DDB_G0267648	1	1	0	0	1	0	0	0	0	0	0	0	15.2233	5.98381	5.17168	134.977	0.463599	5	6	11	0.00415722	0.00242916	0.0102097	0.000508521	0.000329159	0.00136145	0.24177	0.00302343	2	1	3	0.00108421	0.000929173	0.0016272				1	0.666667	0.454545	0.212121	-0.687243	-0.703181	-0.432181	2769	0.955579	2646	0.999278	2767
DDB_G0267650	1	1	0	0	0	0	0	0	0	0	0	0	14.2367	3.78352	6.73334	147.685	0.640243	4	0	4	0.0015062	0.00193624	0	0.000399542	0.000513611	0		0.0015062	7	0	7	0.00237627	0.00305473	0	0.000746035	0.00844139	0.0883782	1	1	1	0	0.575957	0.575957		2955	0.898709	2655.69	0.996883	2945.79
DDB_G0267652	1	1	1	0	0	0		0	0	0	0	0	147.969	0.405208	54.761	988.534	0.992655	4	2	6	0.0413309	0.0354209	0.0620304	0.00143315	0.00106934	0.00279152	0.383068	0.0413309	0	0	0	0	0	0	0	0		1		0.666667		-2.01376	-1.8405	-1.31563	189	0.768095	145.17	0.993383	187.749
DDB_G0267654	1	1	1	0	0	0		0	0	0	0	0	19.6963	0.0256881	4.33875	78.2773	0.994114							0	0	0		0							0	0									2673	0.791299	2115.14	0.943075	2520.84
DDB_G0267656	1	1	0	0	0	0	0	0	0	0	0	0	7.688	4.95524	2.1423	73.2481	0.301837	7	3	10	0.00757006	0.00681198	0.0102252	0.00177183	0.00118175	0.0035857	0.329574	0.00757006	3	3	6	0.0044843	0.00288231	0.0100952				0.606643	0.5	0.7	-0.2	-0.154876	-0.924108	1.30717	1338	0.98729	1320.99	1	1338
DDB_G0267658	1	1	0		0	0	0	0	0	0	0	0	7.46823	1.72127	0.366884	18.6528	0.175698	4	3	7	0.00251609	0.00184827	0.00485514	0.00038903	0.000375543	0.000254842	1.47364	0.00215665	2	4	6	0.00199864	0.000856427	0.00599923				0.592075	0.333333	0.571429	-0.238095	-0.553494	0.591166	-1.4778	3039	0.915462	2782.09	0.987837	3002.04
DDB_G0267660	1	1	0		0	0	0	0	0	0	0	0	1.06734	0.498448	0.0853505	5.02545	0.146198	1	0	1	0.00119417	0.00153512	0	0.000100459	0.00012914	0		0.00119417	0	0	0	0	0	0	0	0		1		1		-0.725013	-0.725013		1008	0.830757	837.403	1	1008
DDB_G0267662	1	1	0	0	0	0	0	0	0	0	0	0	3.10484	1.97429	0.784599	27.9428	0.28439	3	0	3	0.00311018	0.00399817	0	0.000394809	0.000507527	0		0.00311018	0	0	0	0	0	0				1		1		-0.913738	-0.913738		1002	0.962649	964.575	1	1002
DDB_G0267664	1	1	0	0	0	0	0	0	0	0	0	0	181.345	65.3115	114.199	2512.76	0.636168	2	1	3	0.00394544	0.00338128	0.00592142	0.000212946	0.00019269	0.000160739	1.19877	0.00394544	2	0	2	0.00199044	0.00255873	0	0	0.0128303	0	1	1	0.666667	0.333333	-1.48678	-1.19307	-1.08218	1026	0.741102	760.371	0.979341	1004.8
DDB_G0267666	1	1	0	0	1	0	0	0	0	0	0	0	5.53651	3.38377	3.05274	78.6356	0.474285	1	14	15	0.00440216	0.000377269	0.0184993	0.000786854	2.01823e-05	0.00275154	0.00733494	0.00440216	4	6	10	0.00284414	0.00146247	0.00768341				0.120553	0.4	0.0666667	0.333333	-0.936016	-0.892573	-0.839315	3516	0.969117	3407.42	1	3516
DDB_G0267668	1	1	0	0	1	0	0	0	0	0	0	0	64.0713	38.2009	35.025	897.856	0.478314	1	0	1	0.00303577	0.00390252	0	9.06e-05	0.000116466	0		0.00303577	1	0	1	0.00250627	0.00322184	0	0.00283205	0.0226894	0.124818	1	1	1	0	-1.0721	-1.0721		399	0.825579	329.406	1	399
DDB_G0267670	1	1	0		0	0	0	0	0	0	0	0	31.4733	19.2902	4.44075	214.965	0.187129	1	1	2	0.00287246	0.00184629	0.00646659	0.00056254	0.000638806	0.000178299	3.58278	0.00287246	0	0	0	0	0	0	0	0		1		0.5		0.0435684	1.14584	-1.08044	738	0.943452	696.267	0.963261	710.886
DDB_G0267672	1	1	0		0	0	0	0	0	0	0	0	1.38659	0.540497	0.134743	6.20885	0.199548	10	4	14	0.00846236	0.00777033	0.0108862	0.00121957	0.000870859	0.00195346	0.445803	0.00846235	3	6	9	0.00460081	0.00197147	0.01381				0.102302	0.333333	0.714286	-0.380952	-1.17229	-1.35018	-0.360032	1992	0.830515	1654.39	0.982016	1956.18
DDB_G0267674	1	1	0	0	1	0	0	0	0	0	0	0	50.3324	21.2699	12.4234	372.511	0.36872	1	4	5	0.00194197	0.000499284	0.00699492	0.00034922	2.93094e-05	0.00146638	0.0199876	0.00194197	1	2	3	0.00114127	0.000489038	0.00342569				1	0.333333	0.2	0.133333	-0.218475	-0.899307	0.123547	2634	0.977491	2574.71	0.99797	2628.65
DDB_G0267676	1	1	0	0	0	0	0	0	0	0	0	0	1.76333	0.68258	0.820011	19.5382	0.545731	3	2	5	0.0028402	0.00219067	0.00511518	0.000605293	0.0001615	0.00207408	0.0778659	0.0028402	0	0	0	0	0	0	0	0		1		0.6		-0.198497	-1.48619	1.55639	1986	0.886424	1760.44	1	1986
DDB_G0267678	1	1	1		0	0		0	0	0	0	0	35.6449	0.152103	6.68081	121.319	0.97774							0	0	0		0																	330	0.969611	319.972	0.951952	314.144
DDB_G0267680	1	1	0	0	0	0	0	0	0	0	0	0	39.4129	23.5336	9.38226	333.616	0.285038	2	1	3	0.00697165	0.00597476	0.0104632	0.000162914	8.11151e-05	0.000307521	0.263771	0.00464777	0	0	0	0	0	0				1		0.666667		-1.43977	-1.08218	-1.07373	477	0.902126	430.314	1	477
DDB_G0267682	1	1	0	0	0	0	0	0	0	0	0	0	8.46302	4.94717	3.52246	98.0345	0.415893	7	3	10	0.00649173	0.00584164	0.00876866	0.000805668	0.000561626	0.00166041	0.338245	0.00649173	0	0	0	0	0	0				1		0.7		-1.11357	-1.3599	-0.185983	1542	0.998976	1540.42	1	1542
DDB_G0267684	1	1	0		0	0	0	0	0	0	0	0	2.65298	0.223329	0.874637	17.3068	0.796597	7	2	9	0.00412072	0.00412007	0.00412299	0.000431765	0.000454676	0.000295364	1.53938	0.00412072	14	1	15	0.00653595	0.0078419	0.00196186	0.00403227	0.0189113	0.21322	0.533103	0.933333	0.777778	0.155556	-1.53628	-1.39054	-1.09915	2295	0.951671	2184.09	1	2295
DDB_G0267686	1	1	0	0	1	0	0	0	0	0	0	0	21.1009	8.37326	9.55347	230.575	0.532918	4	11	15	0.00232899	0.000798387	0.00768991	0.000298103	0.000108882	0.000943814	0.115364	0.00232899	2	2	4	0.000598524	0.000384705	0.00134742	0	0.00316817	0	0.557276	0.5	0.266667	0.233333	-1.24688	-0.716176	-1.27161	6690	0.962713	6440.55	0.99897	6683.11
DDB_G0267688	1	1	0		0	0	0	0	0	0	0	0	125.781	31.5527	15.1582	493.717	0.324511	4	5	9	0.00575219	0.00328645	0.0143884	0.000750423	0.000474159	0.00171802	0.275991	0.00575219	6	5	11	0.00691824	0.00485099	0.0141587	0.00168947	0.0341797	0.049429	1	0.545455	0.444444	0.10101	-1.00252	-0.664351	-0.982859	1590	0.984039	1564.62	1	1590
DDB_G0267690	1	1	0	0	1	0	0	0	0	0	0	0	31.9988	6.71198	7.11184	174.997	0.514463	7	2	9	0.0024028	0.00240242	0.00240412	0.000319745	0.000275677	0.000474086	0.581491	0.0024028	12	5	17	0.00429489	0.00389727	0.00568754	0.00196928	0.00857027	0.229781	1	0.705882	0.777778	-0.0718954	-0.969357	-1.13278	-0.0975764	3963	0.945152	3745.64	0.998787	3958.19
DDB_G0267692	1	1	0	0	0	0	0	0	0	0	0	0	11.8122	3.80872	3.82594	95.528	0.501128	7	2	9	0.00265674	0.00265632	0.0026582	0.00031789	0.000287478	0.000410178	0.700861	0.00265674	7	7	14	0.00394477	0.00253553	0.00888062	0.00433989	0.0040449	1.07293	0.228295	0.5	0.777778	-0.277778	-1.1282	-1.18428	-0.439732	3549	0.954526	3387.61	1	3549
DDB_G0267694	1	1	0		0	0	0	0	0	0	0	0	0.770263	0.371623	0.158857	5.46079	0.29946	5	1	6	0.00396973	0.00425261	0.00297893	0.00018523	0.000203878	8.77988e-05	2.3221	0.00330811	3	0	3	0.00176367	0.00226722	0	0.000642849	0.00159839	0.402186	1	1	0.833333	0.166667	-1.76064	-1.60053	-1.07373	1701	0.888559	1511.44	1	1701
DDB_G0267696	1	1	0	0	0	0	0	0	0	0	0	0	9.62186	0.531336	3.0871	59.2872	0.853159							0	0	0		0							0	0									468	0.767397	359.142	1	468
DDB_G0267698	1	1	0	0	0	0	0	0	0	0	0	0	72.7476	18.9605	28.3093	642.291	0.598888	0	0	0	0	0	0	0	0	0		0	1	2	3	0.00812338	0.0034809	0.0243836	0	0.0235112	0	1	0.333333						372	0.785031	292.032	0.992754	369.304
DDB_G0267700	1	1	1		0	0		0	0	0	0	0	1.47529	0.0165443	0.376761	6.89752	0.957935	1	0	1	0.00116724	0.0015005	0	6.76e-05	8.68998e-05	0		0.00116724	1	0	1	0.000925926	0.00119029	0	0.000999932	0.00501489	0.199393	1	1	1	0	-0.898344	-0.898344		1080	0.793264	856.725	1	1080
DDB_G0267702	1	1	1	0	0	0		0	0	0	0	0	7.62473	0.0250415	2.14743	38.8291	0.988473	4	0	4	0.0056913	0.00731624	0	0.00137649	0.00176948	0		0.0056913	2	1	3	0.0110687	0.00948593	0.0166121	0.00253646	0.0291992	0.0868674	0.428571	0.666667	1	-0.333333	0.470033	0.470033		843	0.833721	702.827	0.321513	271.035
DDB_G0267704	1	1	0	0	0	0	0	0	0	0	0	0	160.372	112.271	66.6733	1986.01	0.372593	2	0	2	0.00225744	0.00290196	0	0.00095668	0.00122981	0		0.00225744	0	0	0	0	0	0	0	0		1		1		1.67825	1.67825		903	0.98113	885.96	1	903
DDB_G0267706	1	1	0	0	0	0	0	0	0	0	0	0	13.6235	9.05774	7.57741	199.798	0.455506	4	0	4	0.00586577	0.00754052	0	0.00151022	0.00194138	0		0.00586577	0	0	0	0	0	0	0	0.00384878	0	1		1		0.485021	0.485021		756	0.902014	681.923	0.988277	747.137
DDB_G0267708	1	1	0	0	0	0	0	0	0	0	0	0	13.6872	8.61541	7.32264	192.115	0.459444	2	0	2	0.00352488	0.00453127	0	0.000155439	0.000199817	0		0.00352488	0	0	0	0	0	0	0	0		1		1		-1.31893	-1.31893		585	0.969907	567.395	1	585
DDB_G0267710	1	1	0	0	1	0	0	0	0	0	0	0	131.189	7.1325	31.7063	620.64	0.816356	11	1	12	0.00746782	0.00879998	0.00280197	0.00119454	0.00151206	8.23958e-05	18.3512	0.00746782	2	2	4	0.00241685	0.00155344	0.0054409				0.135714	0.5	0.916667	-0.416667	-0.64881	-0.480029	-1.07373	1656	0.970347	1606.89	0.999425	1655.05
DDB_G0267712	1	1	0	0	0	0	0	0	0	0	0	0	421.214	218.006	57.3557	2558.45	0.208292	2	0	2	0.0045951	0.00590706	0	0.000334605	0.000430135	0		0.0045951	0	0	0	0	0	0	0	0		1		1		-1.08803	-1.08803		438	0.993713	435.246	1	438
DDB_G0267714	1	1	0	0	0	0	0	0	0	0	0	0	32.5191	15.7092	15.0353	380.6	0.489041	1	2	3	0.00283686	0.00121561	0.00851527	0.000391763	3.62511e-05	0.00163297	0.0221995	0.00283686	0	1	1	0.000928505	0	0.00418057	0	0.00266818	0	1	0	0.333333	-0.333333	-0.612295	-1.0721	-0.0723372	1077	0.9819	1057.51	1	1077
DDB_G0267716	1	1	0	0	0	0	0	0	0	0	0	0	3.82458	0.187563	1.58716	29.8818	0.894314	8	4	12	0.00862409	0.00739091	0.0129432	0.00098456	0.000949344	0.00109324	0.868374	0.00862409	3	0	3	0.00199926	0.00257007	0	0	0.0243997	0	0.516484	1	0.666667	0.333333	-1.57422	-1.33133	-1.39192	1527	0.911232	1391.45	0.982684	1500.56
DDB_G0267718	1	1	0	0	0	0	0	0	0	0	0	0	11.1742	3.9131	7.66932	165.439	0.662152	4	2	6	0.00341161	0.00292378	0.00512023	0.000372896	0.000207611	0.000951797	0.218125	0.00341161	0	0	0	0	0	0				1		0.666667		-1.14184	-1.41127	-0.158919	1776	0.990259	1758.7	1	1776
DDB_G0267720	1	1	0		0	0	0	0	0	0	0	0	19.5554	8.66652	2.85942	112.135	0.248086	3	2	5	0.004931	0.00380331	0.00888068	0.000831423	0.000956409	0.000393519	2.43041	0.004931	2	1	3	0.00286218	0.00245291	0.00429564				1	0.666667	0.6	0.0666667	-0.445746	0.38895	-1.31493	1050	0.965708	1013.99	0.998239	1048.15
DDB_G0267722	1	1	0	0	0	0	0	0	0	0	0	0	43.7179	26.4718	16.5071	482.43	0.384074	0	1	1	0.00146389	0	0.00659112	0.000242326	0	0.00109107	0	0.00146389	1	2	3	0.00436681	0.0018712	0.0131076	0.00163908	0.0175469	0.0934115	1	0.333333	0	0.333333	-0.262137		-0.262137	687	0.994341	683.113	1	687
DDB_G0267724	1	1	0		0	0	0	0	0	0	0	0	0.392984	0.19873	0.118314	3.52077	0.373178	2	3	5	0.00228916	0.0011771	0.00618413	0.000650614	0.000362548	0.00118033	0.307157	0.00228916	6	1	7	0.00257731	0.00283985	0.00165775				0.222222	0.857143	0.4	0.457143	0.348454	0.784825	-0.116017	2727	0.800957	2184.21	0.995971	2716.01
DDB_G0267726	1	1	0	0	0	0	0	0	0	0	0	0	2939.88	537.361	103.893	5631.61	0.162016	1	0	1	0.00220376	0.00283296	0	6.28e-05	8.07294e-05	0		0.00220376	0	0	0	0	0	0	0	0		1		1		-1.07704	-1.07704		525	0.864324	453.77	0.986111	517.708
DDB_G0267728	1	1	0	0	0	0	0	0	0	0	0	0	4197.19	713.456	100.221	6798.16	0.12317	3	0	3	0.00604679	0.00777323	0	0.00102284	0.00131486	0		0.00604679	0	0	0	0	0	0	0	0		1		1		-0.310666	-0.310666		528	0.939641	496.131	0.825157	435.683
DDB_G0267730	1	1	0	0	0	0	0	1	0	0	0	0	140.032	45.841	71.7408	1612.22	0.610135	1	2	3	0.000882761	0.000378267	0.00264974	7.35e-05	1.12867e-05	0.000291312	0.0387444	0.000882761	3	5	8	0.00233508	0.00112567	0.00657104				1	0.375	0.333333	0.0416667	-1.16839	-1.0721	-0.792692	3426	0.991953	3398.43	1	3426
DDB_G0267732	1	1	0	0	0	0	0	0	0	0	0	0	12.5419	5.4699	2.3606	80.7801	0.301462	12	5	17	0.00287166	0.00260581	0.00380282	0.000946143	0.000897566	0.0010282	0.872952	0.00287166	4	1	5	0.000815761	0.000838937	0.000734589	0.00119682	0.000445925	2.68391	1	0.8	0.705882	0.0941176	1.30988	1.8582	-0.209018	6147	0.963058	5919.92	0.997112	6129.25
DDB_G0267734	1	1	0	0	0	0	0	0	0	0	0	0	899.987	567.256	108.514	5924.05	0.160579	1	6	7	0.00804818	0.001478	0.0310601	0.00156419	4.40927e-05	0.00688822	0.00640117	0.00804818	1	1	2	0.00229885	0.0014776	0.00517526				0.416667	0.5	0.142857	0.357143	-0.180582	-1.0721	0.14157	870	0.999726	869.762	1	870
DDB_G0267736	1	1				0	1	0	0	0	0	0				0								0	0	0		0							0	0									681	0.996072	678.325	0.719298	489.842
DDB_G0267738	1	1				0	1	0	0	0	0	0				0								0	0	0		0																	135	0.897145	121.115	0.702899	94.8913
DDB_G0267740	1	1			0	0	1	0	0	1	0	0				0		3	1	4	0.00187338	0.00180619	0.00210871	0.000201446	0.000230912	5.62813e-05	4.10282	0.00187338	0	1	1	0.000383435	0	0.00172641	0.00305368	0.00103996	2.93633	0.4	0	0.75	-0.75	-1.23875	-0.937515	-1.08393	2613	0.817136	2135.18	0.998089	2608.01
DDB_G0267742	1	1	1	0	0	1		0	0	0	0	0	1.54049	0.0733494	0.678427	12.7251	0.902432	5	3	8	0.00384926	0.00309267	0.0064992	0.000510101	0.000432774	0.000667266	0.648578	0.00384926	4	0	4	0.0017138	0.00220311	0	0.00113616	0.00360542	0.315125	0.490909	1	0.625	0.375	-1.09199	-0.864861	-0.967041	2334	0.890455	2078.32	1	2334
DDB_G0267744	1	1	0	0	1	0	0	0	0	0	0	0	16.9093	9.77034	5.41161	165.801	0.35645	1	1	2	0.00169562	0.00108987	0.00381725	0.000480081	0.000553065	0.000224225	2.46657	0.00169562	6	2	8	0.00621027	0.00598754	0.0069904	0.00103127	0.0107298	0.0961126	1	0.75	0.5	0.25	0.586735	1.77897	-0.899307	1290	0.914347	1179.51	0.998595	1288.19
DDB_G0267746	1	1	0	0	0	0	0	0	0	0	0	0	140.7	26.0015	55.9498	1189.11	0.68272	3	1	4	0.0026988	0.00260201	0.00303782	0.000446748	0.000548405	9.05003e-05	6.0597	0.0026988	2	4	6	0.00384841	0.00164906	0.0115516				0.52381	0.333333	0.75	-0.416667	-0.447653	0.0121732	-1.0721	1605	0.923452	1482.14	0.971393	1559.09
DDB_G0267748	1	1	0	0	1	0	0	0	0	0	0	0	69.6246	11.5074	13.6641	326.505	0.542839	5	9	14	0.00744476	0.00341798	0.0215485	0.00241424	0.00105274	0.00718287	0.146563	0.00744476	2	7	9	0.00465116	0.00132869	0.016288	0.000802568	0.0102885	0.0780065	0.65702	0.222222	0.357143	-0.134921	1.76172	1.22149	1.72771	1935	0.971843	1880.52	1	1935
DDB_G0267750	1	1	0	0	0	0	0	0	0	0	0	0	1.9668	0.749271	0.599871	16.0426	0.444631	10	7	17	0.00688243	0.00520438	0.0127598	0.00147199	0.000921998	0.00363742	0.253476	0.00688243	0	3	3	0.00102316	0	0.00460677				0.210526	0	0.588235	-0.588235	0.0305347	-0.407271	0.590057	2934	0.841874	2470.06	0.999346	2932.08
DDB_G0267752	1	1	0		0	0	0	0	0	0	0	0	3.6816	0.718667	0.856521	20.448	0.543758	10	3	13	0.00612755	0.00605926	0.00636672	0.00182059	0.00132749	0.00162408	0.817377	0.00612754	5	4	9	0.00387597	0.00276811	0.0077562				0.376161	0.555556	0.769231	-0.213675	0.0338933	-0.000868455	0.110054	2322	0.913681	2121.57	1	2322
DDB_G0267754	1	1	0	0	0	0	0	0	0	0	0	0	10.0883	2.51911	6.72545	138.692	0.727504	11	1	12	0.00944371	0.0111283	0.00354334	0.00121018	0.00116677	0.00136221	0.856524	0.00944371	6	1	7	0.00510035	0.00561991	0.0032806	0.000774852	0.0119154	0.0650293	1	0.857143	0.916667	-0.0595238	-1.08874	-1.37782	1.0446	1389	0.914821	1270.69	0.988088	1372.45
DDB_G0267756	1	1	0		0	0	0	0	0	0	0	0	22.3509	7.70878	1.59449	82.6623	0.171391	4	2	6	0.0115983	0.00993985	0.017407	0.000573534	0.000301204	0.00148012	0.2035	0.0115983	0	0	0	0	0	0	0	0		1		0.666667		-1.85792	-1.83532	-0.990783	543	0.952701	517.316	0.960128	521.349
DDB_G0267758	1	1	0	0	0	0	0	0	0	1	0	0	2.7798	1.86587	1.6981	43.6269	0.476464	18	5	23	0.0089418	0.00899592	0.00875222	0.0019087	0.00157932	0.00392684	0.402187	0.0089418	2	2	4	0.00152322	0.000979062	0.00342914	0.00203378	0.00106954	1.90154	0.269231	0.5	0.782609	-0.282609	-0.16026	-0.569342	1.0078	2634	0.976534	2572.19	0.996966	2626.01
DDB_G0267760	1	1	0	0	0	0	0	0	0	0	0	0	8.98479	7.1355	5.40178	147.18	0.430857	13	6	19	0.00622991	0.00547959	0.0088579	0.00091041	0.000534742	0.0018429	0.290163	0.00622991	3	4	7	0.00226692	0.00124892	0.00583243				0.36917	0.428571	0.684211	-0.255639	-1.20608	-1.65725	-0.01607	3099	0.984125	3049.8	0.996416	3087.89
DDB_G0267762	1	1	0		0	0	0	0	0	0	0	0	0.695313	0.334094	0.266224	7.13068	0.443471	14	5	19	0.0136388	0.012919	0.0161601	0.00136749	0.00140274	0.00139602	1.00481	0.0114853	2	1	3	0.00183824	0.00157538	0.00275887	0.0013341	0.00330562	0.403585	1	0.666667	0.736842	-0.0701754	-1.21232	-1.04208	-1.13007	1632	0.853604	1393.08	1	1632
DDB_G0267764	1	1	1	0	0	0		0	0	0	0	0	65.845	0.197954	11.7191	212.33	0.983389	8	1	9	0.00841803	0.00961909	0.00421133	0.00112993	0.00108709	0.000799986	1.35888	0.00841803	0	0	0	0	0	0	0	0		1		0.888889		-1.3261	-1.42042	-0.116344	1227	0.87134	1069.13	0.94456	1158.97
DDB_G0267766	1	1	0		0	0	0	0	0	0	0	0	16.0967	6.48629	0.543154	55.1808	0.0772683	7	14	21	0.00928199	0.00397737	0.0278613	0.00315217	0.000929252	0.0109379	0.0849569	0.00928199	3	3	6	0.00261438	0.00168041	0.00588559	0.0013624	0.0109533	0.124382	0.638188	0.5	0.333333	0.166667	1.90924	0.289334	2.53172	2295	0.985815	2262.45	1	2295
DDB_G0267768	1	1	0	0	0	0	0	0	0	0	0	0	48.0605	26.1837	4.22808	259.391	0.139028	3	1	4	0.00438177	0.00422462	0.00493221	0.000279435	0.000317178	0.000147232	2.15428	0.00438177	0	0	0	0	0	0				1		0.75		-1.48504	-1.24375	-1.0721	987	0.924896	912.872	1	987
DDB_G0267770	1	1	0		0	0	0	0	0	0	0	0	2.31331	0.71372	0.719014	17.9383	0.501847	5	3	8	0.0054825	0.00440489	0.00925682	0.000924909	0.000632736	0.00194823	0.324775	0.00479719	3	1	4	0.00251572	0.00242549	0.00283175				1	0.75	0.625	0.125	-0.161472	-0.695514	0.892557	1590	0.917728	1459.19	1	1590
DDB_G0267772	1	1	1		0	0		0	0	0	0	0	10.1707	0	1.94461	35.0031	1							0	0	0		0							0	0									237	0.693415	164.339	1	237
DDB_G0267774	1	1	0	0	0	0	0	0	0	0	0	0	11.5311	7.71231	3.64251	119.551	0.32079	2	1	3	0.00163874	0.00140441	0.00245946	0.000380963	0.000280117	0.000734169	0.381543	0.00163874	3	0	3	0.00152886	0.00196537	0	0	0.00870564	0	1	1	0.666667	0.333333	0.213121	-0.0795682	0.531626	2070	0.884386	1830.68	0.947945	1962.25
DDB_G0267776	1	1	0	0	1	0	0	0	0	0	0	0	235.354	69.7505	39.6687	1202.29	0.362539	15	1	16	0.00388783	0.00468549	0.00109405	0.00109867	0.00125411	0.000554204	2.26291	0.00388783	11	2	13	0.00303992	0.00330665	0.00210572	0.000986239	0.0114328	0.086264	0.573071	0.846154	0.9375	-0.0913462	1.03461	0.81639	1.77357	4281	0.961319	4115.41	0.998932	4276.43
DDB_G0267778	1	1				0	1	0	0	0	0	0				0								0	0	0		0																	870	0.930211	809.284	0.0126002	10.9622
DDB_G0267780	1	1	0			0	0	0	0	0	0	0	0.305777	0.0909197	0.141698	3.187	0.609146							0	0	0		0																	3291	0.994495	3272.88	0.272313	896.183
DDB_G0267782	1	1			0	0	1	0	0	1	0	0				0		3	1	4	0.0298058	0.0287368	0.03355	0.00551361	0.00681913	0.000940802	7.24821	0.0298058	0	0	0	0	0	0				1		0.75		-0.932936	-0.57557	-1.07873	138	0.972478	134.202	0.751773	103.745
DDB_G0267784	1	1	0	0	1	0	0	0	0	0	0	0	19.0184	5.25287	6.95885	162.029	0.56985	3	2	5	0.003096	0.00238797	0.00557587	0.000417281	0.000465132	0.000325531	1.42884	0.003096	0	0	0	0	0	0				1		0.6		-0.814583	-0.224703	-1.20034	1764	0.915525	1614.99	1	1764
DDB_G0267786	1	1	0	0	0	0	0	0	0	0	0	0	61.2299	32.6053	12.0274	444.73	0.269475	2	4	6	0.00402072	0.00172289	0.0120688	0.000705581	8.02152e-05	0.00257098	0.0312003	0.00402072	0	2	2	0.00126263	0	0.00568494	0	0.00550465	0	1	0	0.333333	-0.333333	-0.593944	-1.31349	0.0424355	1584	0.94209	1492.27	1	1584
DDB_G0267788	1	1	0	0	0	0	0	0	0	0	0	0	91.9344	27.7077	38.3943	885.051	0.580835	2	1	3	0.00398838	0.00341808	0.00598587	0.00100536	0.00119191	0.000352096	3.38519	0.00398838	0	0	0	0	0	0	0	0		1		0.666667		0.394532	1.10897	-0.899307	840	0.895458	752.185	1	840
DDB_G0267790	1	1	0		0	0	0	0	0	0	0	0	13.8007	1.69181	3.61279	76.8729	0.681068	10	2	12	0.0390117	0.0417917	0.0292749	0.0133288	0.014764	0.00783845	1.88353	0.0390117	0	0	0	0	0	0				1		0.833333		1.81666	1.91963	0.570915	360	0.854445	307.6	0.488938	176.018
DDB_G0267792	1	1	1	0	0	0		0	0	0	0	0	241.573	0.229243	19.2819	348.679	0.988251	5	3	8	0.00659291	0.00529704	0.0111317	0.00125388	0.000971715	0.00241666	0.40209	0.0057688	3	1	4	0.00290487	0.00280068	0.00326977	0.00112486	0.0134264	0.0837797	1	0.75	0.625	0.125	-0.109277	-0.227867	0.0701249	1377	0.881208	1213.42	1	1377
DDB_G0267794	1	1	0	0	0	0	0	0	0	0	0	0	21.1665	10.5083	2.19499	113.068	0.172789	5	5	10	0.0052492	0.00337395	0.0118172	0.00119917	0.0007404	0.002806	0.263863	0.0052492	5	11	16	0.00833333	0.00334769	0.0257954	0.00140361	0.0223589	0.0627762	0.424956	0.3125	0.5	-0.1875	0.250308	0.10914	0.319276	1920	0.992215	1905.05	1	1920
DDB_G0267796	1	1	0	0	0	0	0	0	0	0	0	0	18.8833	12.6182	11.5627	296.455	0.478173	8	7	15	0.00540773	0.00370757	0.0113625	0.000967081	0.000664246	0.00202774	0.327579	0.00540773	0	5	5	0.0018018	0	0.00811257				0.0546956	0	0.533333	-0.533333	-0.421747	-0.356934	-0.370712	2775	0.99957	2773.81	1	2775
DDB_G0267798	1	1	0	0	0	0	0	0	0	0	0	0	26.7675	8.57704	11.9527	275.187	0.582213	3	3	6	0.00210261	0.00135147	0.00473348	0.000290682	0.0002284	0.000508819	0.448883	0.00175218	0	0	0	0	0	0				1		0.5		-0.43087	-0.338166	-0.349747	3165	0.901609	2853.59	0.996843	3155.01
DDB_G0267800	1	1	0	0	0	0	0	0	0	0	0	0	6.70571	2.8594	4.15763	94.8531	0.592506	1	2	3	0.00164448	0.000704666	0.00493615	0.000583613	0.000355676	0.00131274	0.270942	0.00164448	2	2	4	0.00214707	0.00138005	0.00483358				1	0.5	0.333333	0.166667	1.15765	1.76277	0.315638	1863	0.97922	1824.29	1	1863
DDB_G0267802	1	1			0	0	1	0	0	0	0	0				0								0	0	0		0							0	0									156	0.504925	78.7683	0.960864	149.895
DDB_G0267804	1	1	0	0	0	0	0	0	0	0	0	0	27.7379	14.1749	7.83104	240.183	0.355859	2	5	7	0.00246676	0.000906014	0.00793323	0.000186158	4.01076e-05	0.000680301	0.0589557	0.00246676	1	4	5	0.0016852	0.00043327	0.00607007				1	0.2	0.285714	-0.0857143	-1.66353	-1.31493	-1.40923	2967	0.956431	2837.73	1	2967
DDB_G0267806	1	1			0	0	1	0	0	0	0	0				0								0	0	0		0							0	0									126	0.918663	115.751	1	126
DDB_G0267808	1	1	0	0	1	0	0	0	0	0	0	0	4.94025	1.61307	1.99783	47.2523	0.553278	13	3	16	0.00814045	0.00850253	0.00687229	0.000582644	0.000663205	0.000273302	2.42664	0.00814045	2	3	5	0.00252522	0.00129848	0.00682186				0.114551	0.4	0.8125	-0.4125	-2.01973	-1.86592	-1.57361	1995	0.985209	1965.49	0.992492	1980.02
DDB_G0267810	1	1	0	0	1	0	0	0	0	0	0	0	4.62788	2.40811	3.15351	73.6199	0.567013	2	6	8	0.00376343	0.00120948	0.0127086	0.000801708	0.000309069	0.00236048	0.130935	0.00376343	5	7	12	0.00526588	0.00282056	0.0138305	0.00228914	0.00846776	0.270336	0.642415	0.416667	0.25	0.166667	-0.38841	0.420838	-0.683893	2313	0.919031	2125.72	0.985224	2278.82
DDB_G0267812	1	1	1	0	1	0		0	0	0	0	0	2.90822	0	0.649293	11.6873	1	1	1	2	0.0028715	0.00184567	0.00646443	0.000198057	0.000197004	0.000178299	1.10491	0.0028715	1	0	1	0.00123916	0.00159295	0				1	1	0.5	0.5	-1.08709	-0.54616	-1.08044	807	0.863074	696.5	1	807
DDB_G0267814	1	1	0	0	1	0	0	0	0	0	0	0	6.5983	2.46902	3.36085	77.7784	0.576488	1	4	5	0.00315564	0.000811322	0.0113665	0.000695354	4.76921e-05	0.00296375	0.0160918	0.00315564	3	5	8	0.00499376	0.00240733	0.0140527				1	0.375	0.2	0.175	0.14406	-0.899307	0.553887	1602	0.989055	1584.47	1	1602
DDB_G0267816	1	1	0	0	0	0	0	0	0	0	0	0	14.3858	4.29126	8.18261	177.326	0.65598	0	1	1	0.00104761	0	0.00471682	9.1e-05	0	0.000409728	0	0.00104761	1	0	1	0.000931099	0.00119694	0				1	1	0	1	-0.731915		-0.731915	1074	0.888787	954.558	1	1074
DDB_G0267818	1	1	0		0	0	0	0	0	0	0	0	9.20314	4.05233	2.4398	72.2827	0.375809	5	1	6	0.00167227	0.00179143	0.00125489	0.000137906	0.000132553	0.000108961	1.21652	0.00167227	3	0	3	0.000808831	0.00103976	0	0	0.00477302	0	1	1	0.833333	0.166667	-1.67207	-1.64231	-0.731915	3780	0.949191	3587.94	0.981232	3709.06
DDB_G0267820	1	1	0		0	0	0	0	0	0	0	0	3.52232	2.28789	0.894541	32.1169	0.281088	1	1	2	0.00201758	0.00129682	0.00454206	9.63e-05	3.81794e-05	0.000238182	0.160295	0.00201759	1	0	1	0.000913242	0.00117398	0	0	0.00248896	0	1	1	0.5	0.5	-1.30889	-1.07373	-0.8912	1095	0.905282	991.284	1	1095
DDB_G0267822	1	1	0	0	0	0	0	0	0	0	0	0	22.3964	11.4357	5.98544	187.788	0.343574	3	0	3	0.00276238	0.00355108	0	0.000355657	0.000457197	0		0.00276238	0	2	2	0.00182149	0	0.00820123	0	0.00516513	0	0.1	0	1	-1	-0.74783	-0.74783		1098	0.989089	1086.02	1	1098
DDB_G0267824	1	1	0		0	0	0	0	0	0	0	0	20.9574	9.95466	1.91449	104.143	0.161299	2	3	5	0.0034653	0.00178187	0.00936146	0.000433202	0.000104768	0.00158354	0.0661609	0.0034653	2	0	2	0.00132538	0.00170379	0	0	0.0120377	0	0.428571	1	0.4	0.6	-0.925041	-1.19968	-0.373748	1509	0.956181	1442.88	1	1509
DDB_G0267826	1	1	1	0	1	0		0	0	0	0	0	8.52806	0.381696	4.02703	75.1584	0.913423	1	2	3	0.00207444	0.000888905	0.00622674	0.000352776	0.000217098	0.000957533	0.226726	0.00207444	0	2	2	0.0012747	0	0.00573929	0.001	0.00531686	0.188081	1	0	0.333333	-0.333333	-0.349285	0.336796	-0.675591	1569	0.921718	1446.18	1	1569
DDB_G0267828	1	1	0	0	1	0	0	0	0	0	0	0	20.9064	5.04941	8.29266	184.614	0.621542	5	1	6	0.00250412	0.00268257	0.00187913	0.000369219	0.000234404	0.000841405	0.278587	0.00250412	2	3	5	0.00208679	0.00107304	0.00563744	0	0.00810979	0	0.242424	0.4	0.833333	-0.433333	-0.712459	-1.33238	1.42258	2484	0.964593	2396.05	0.964582	2396.02
DDB_G0267830	1	1	0	0	0	0	0	0	0	0	0	0	13.9081	9.41296	5.06529	157.066	0.349855	3	0	3	0.00161036	0.00207014	0	0.000330667	0.000425072	0		0.00161036	1	3	4	0.00203065	0.000652606	0.00685721	0.000783699	0.00577933	0.135604	0.142857	0.25	1	-0.75	-0.237319	-0.237319		1974	0.943736	1862.93	0.99788	1969.81
DDB_G0267832	1	1	0	0	1	0	0	0	0	0	0	0	6.34927	2.4087	3.5584	80.9121	0.596336	1	3	4	0.00221852	0.000712983	0.00749162	0.000531551	0.000148012	0.00135534	0.109207	0.00221852	0	3	3	0.00151208	0	0.00680812	0	0.00431956	0	1	0	0.25	-0.25	-0.104781	0.268585	-0.26413	1995	0.903762	1803.01	0.994494	1984.02
DDB_G0267834	1	1	0	0	0	0	0	1	0	0	0	0	31.7352	8.2978	7.54408	193.878	0.476211	3	3	6	0.00477232	0.00306744	0.0107436	0.000232393	0.00017758	0.000424586	0.418244	0.00477232	2	1	3	0.00221729	0.00190024	0.00332777	0	0.00615051	0	1	0.666667	0.5	0.166667	-1.84712	-1.40283	-1.57308	1353	0.929231	1257.25	1	1353
DDB_G0267836	1	1	0	0	0	0	0	0	0	0	0	0	5.84956	2.86927	3.87588	89.8507	0.574617	1	5	6	0.00387698	0.000830652	0.0145467	0.000447726	4.8849e-05	0.00196589	0.0248483	0.00387698	2	4	6	0.00354372	0.0015185	0.010637	0.00155844	0.00664366	0.234575	1	0.333333	0.166667	0.166667	-1.46149	-0.899307	-1.33448	1695	0.913035	1547.59	0.998899	1693.13
DDB_G0267838	1	1	0	0	0	0	0	0	0	0	0	0	136.442	15.0118	55.3243	1100.92	0.786571	1	1	2	0.00330282	0.00212291	0.00743545	0.000362997	6.33752e-05	0.00141244	0.0448693	0.00330283	0	0	0	0	0	0				1		0.5		-0.792692	-1.0721	-0.116344	642	0.943212	605.542	1	642
DDB_G0267840	1	1	1	0	0	0		1	0	0	0	0	26.6806	0.599872	12.464	228.55	0.954081	11	6	17	0.00420355	0.00349652	0.00667989	0.000626836	0.000596621	0.00079307	0.752293	0.00420355	2	3	5	0.00116306	0.000598052	0.00314199	0.000358423	0.0019949	0.179669	0.609023	0.4	0.647059	-0.247059	-1.0207	-0.829989	-1.02484	4299	0.940731	4044.2	1	4299
DDB_G0267842	1	1	0	0	0	0	0	0	0	0	0	0	3.89211	0.978822	1.71139	37.6567	0.636154	10	7	17	0.0190703	0.0144207	0.0353556	0.00156979	0.00103181	0.00345403	0.298726	0.0168268	4	5	9	0.00980392	0.00560136	0.0245233				0.682838	0.444444	0.588235	-0.143791	-1.62409	-1.78999	-0.793289	918	0.971065	891.438	1	918
DDB_G0267844	1	1	1	0	0	0		1	0	0	0	0	146.585	0.314663	48.0576	867.239	0.993495	2	0	2	0.00261183	0.00335754	0	0.000554025	0.000712199	0		0.00261183	0	2	2	0.00228311	0	0.0102796				0.333333	0	1	-1	-0.103926	-0.103926		876	0.87414	765.746	1	876
DDB_G0267846	1	1	0	0	1	0	0	0	0	0	0	0	266.213	62.9037	52.8538	1391.69	0.456591	0	3	3	0.00360843	0	0.0162469	0.000746383	0	0.00336059	0	0.00360843	1	0	1	0.00116792	0.00150138	0				0.25	1	0	1	-0.024109		-0.024109	861	0.965607	831.387	0.99445	856.221
DDB_G0267848	1	1	0	0	0	0	0	0	0	0	0	0	81.8102	42.4392	9.46806	467.5	0.182403	0	1	1	0.00102807	0	0.00462884	0.000170182	0	0.000766244	0	0.00102807	0	5	5	0.00502008	0	0.0226028				1	0	0	0	-0.262137		-0.262137	996	0.976607	972.7	1	996
DDB_G0267850	1	1	0	0	0	0	0	0	0	0	0	0	21.185	10.4535	3.77838	141.185	0.265487	6	1	7	0.00391811	0.00431724	0.00252017	0.000305307	0.000370994	7.51918e-05	4.93397	0.00391811	1	0	1	0.000554341	0.000712613	0	0	0		1	1	0.857143	0.142857	-1.57333	-1.41924	-1.0721	1857	0.962076	1786.57	0.971429	1803.94
DDB_G0267852	1	1	0	0	1	0	0	0	0	0	0	0	21.0734	10.6975	9.17785	240.084	0.461771	1	1	2	0.00336089	0.00216023	0.00756616	0.000328336	0.000234487	0.000636505	0.368397	0.00336089	0	2	2	0.0030722	0	0.0138325	0	0.00426666	0	1	0	0.5	-0.5	-0.854667	-0.552411	-0.725013	651	0.914103	595.081	1	651
DDB_G0267854	1	1	0	0	0	0	0	0	0	0	0	0	67.2405	16.7977	32.9231	710.199	0.662159	7	4	11	0.00363067	0.00297008	0.00594436	0.000274677	0.000266743	0.000302568	0.881595	0.00363067	6	0	6	0.00190421	0.00244788	0	0.000358731	0.00597991	0.0599894	0.237395	1	0.636364	0.363636	-1.76897	-1.4255	-1.61644	3192	0.949169	3029.75	0.987129	3150.92
DDB_G0267856	1	1	0	0	0	0	0	0	0	0	0	0	1.6796	0.912402	1.18867	27.7828	0.565744	10	3	13	0.00557074	0.00550866	0.00578818	0.000705476	0.000904398	0.000190456	4.7486	0.00557074	4	2	6	0.00245293	0.00210218	0.00368142				1	0.666667	0.769231	-0.102564	-1.09798	-0.658613	-1.66937	2490	0.937197	2333.62	0.982351	2446.05
DDB_G0267858	1	1	0		0	0	0	0	0	0	0	0	6.66889	2.44011	1.34282	41.2514	0.354968	5	2	7	0.00308698	0.00283454	0.00397116	8.44e-05	6.77459e-05	0.000121117	0.559341	0.00264599	11	2	13	0.00520833	0.00566532	0.00360775	0.00414729	0.00866507	0.478622	0.586791	0.846154	0.714286	0.131868	-2.06817	-1.83083	-1.43606	2496	0.908488	2267.59	1	2496
DDB_G0267860	1	1	0	0	0	0	0	0	0	0	0	0	6.74166	0.63592	3.05146	59.3778	0.827542							0	0	0		0							0	0									639	0.727321	464.758	1	639
DDB_G0267862	1	1	0		0	0	0	0	0	0	0	0	11.566	0.400026	2.01957	39.1525	0.834673	0	1	1	0.00135085	0	0.00608217	7.58e-05	0	0.00034129	0	0.00135085	0	0	0	0	0	0				1		0		-0.896237		-0.896237	867	0.853834	740.274	1	867
DDB_G0267864	1	1	0		0	0	0	0	0	0	0	0	1.25471	0.546335	0.692141	16.2829	0.558865	2	0	2	0.00248984	0.00320072	0	0.000621053	0.000798364	0		0.00248984	0	0	0	0	0	0	0	0		1		1		0.38221	0.38221		948	0.847325	803.264	0.953733	904.139
DDB_G0267866	1	1	0	0	0	0	0	0	0	0	0	0	641.023	70.3322	133.095	2888.03	0.654263	0	1	1	0.00279503	0	0.0125846	0.00138045	0	0.00621548	0	0.00279503	0	0	0	0	0	0	0	0		1		0		1.69797		1.69797	387	0.924489	357.777	1	387
DDB_G0267868	1	1	0		0	0	0	1	0	0	0	0	12.0872	0.132305	1.12044	21.094	0.894388	6	8	14	0.00739214	0.00407258	0.0190188	0.000808135	0.000399702	0.00186878	0.213884	0.00739214	5	8	13	0.00660569	0.00326604	0.0183027	0.00137771	0.0272371	0.0505822	1	0.384615	0.428571	-0.043956	-1.61788	-1.27892	-1.49403	1968	0.96235	1893.9	1	1968
DDB_G0267870	1	1	0	0	0	0	0	0	0	0	0	0	43.7726	13.1863	14.07	345.564	0.516211	1	0	1	0.000966429	0.00124236	0	2.88e-05	3.70224e-05	0		0.000966429	1	1	2	0.00187793	0.00120705	0.00422768				1	0.5	1	-0.5	-1.0721	-1.0721		1065	0.971585	1034.74	1	1065
DDB_G0267872	1	1	0	0	0	0	0	0	0	0	0	0	4.39946	2.35315	0.629412	27.8015	0.21103	1	2	3	0.00168384	0.000721532	0.0050543	0.000216287	2.15964e-05	0.000898393	0.0240389	0.00168384	2	2	4	0.00195791	0.00125846	0.00440771	0	0.00550999	0	1	0.5	0.333333	0.166667	-0.749753	-1.0721	-0.252447	2043	0.872072	1781.64	1	2043
DDB_G0267874	1	1	0	0	1	0	0	0	0	0	0	0	3.9878	2.7997	1.32237	43.4006	0.320803	4	2	6	0.00324621	0.00278203	0.00487199	0.000355796	0.000140924	0.00109295	0.128939	0.00270517	4	3	7	0.00358423	0.0026329	0.00691625	0.00159046	0.00580172	0.274136	1	0.571429	0.666667	-0.0952381	-0.816113	-1.31352	0.214431	1953	0.946395	1848.31	1	1953
DDB_G0267876	1	1	0		0	0	0	0	0	0	0	0	1.82189	0.932826	0.259943	11.2088	0.217933							0	0	0		0							0	0									561	0.788448	442.319	0.97165	545.095
DDB_G0267878	1	1	0		0	0	0	0	0	1	0	0	1.52217	0.223824	0.591076	12.2061	0.725335	11	4	15	0.00608658	0.00573788	0.00730792	0.000684362	0.00055465	0.0013188	0.42057	0.00608658	2	2	4	0.00140499	0.000903064	0.00316296				0.557276	0.5	0.733333	-0.233333	-1.18353	-1.34151	-0.389441	2847	0.865626	2464.44	1	2847
DDB_G0267880	1	1	0		0	0	0	0	0	0	0	0	4.68266	2.89998	0.885571	36.2402	0.233934	3	0	3	0.00571463	0.00734622	0	0.0011941	0.00153502	0		0.00571463	0	3	3	0.00529101	0	0.0238226				0.1	0	1	-1	0.0107012	0.0107012		567	0.925871	524.969	1	567
DDB_G0267882	1	1	0	0	0	0	0	0	0	0	0	0	26.0537	16.3376	15.5502	394.267	0.487654	1	2	3	0.00193627	0.0008297	0.00581201	0.000459474	9.46128e-05	0.00173756	0.0544514	0.00193627	3	1	4	0.00248293	0.00239388	0.00279483	0	0.0124934	0	0.485714	0.75	0.333333	0.416667	0.257776	-0.569923	0.712792	1611	0.961744	1549.37	1	1611
DDB_G0267884	1	1	0	0	1	0	0	0	0	0	0	0	11.8625	3.96438	6.38213	142.629	0.616839	2	0	2	0.00112791	0.00144994	0	9.59e-05	0.000123279	0		0.00112791	3	7	10	0.00549395	0.00211876	0.0173155	0.000565585	0.0145674	0.0388253	0.151515	0.3	1	-0.7	-0.990783	-0.990783		1938	0.914962	1773.2	0.939207	1820.18
DDB_G0267886	1	1	0	0	0	0	0	0	0	0	0	0	3.80281	2.65405	1.20411	40.2522	0.312094	7	1	8	0.00482818	0.00543085	0.00271735	0.00157445	0.0016457	0.00115528	1.4245	0.00482818	2	3	5	0.00296033	0.00152222	0.00799729	0.000927214	0.009701	0.0955792	0.216783	0.4	0.875	-0.475	0.958331	0.693037	1.28759	1689	0.981017	1656.94	1	1689
DDB_G0267888	1	1	0	0	0	0	0	0	0	0	0	0	19.1358	0.861515	4.95881	95.2892	0.851982	15	7	22	0.00694825	0.00609004	0.00995411	0.000962773	0.000961103	0.000967308	0.993585	0.00694825	1	2	3	0.000874367	0.00037467	0.00262455	0	0.00248415	0	0.530435	0.333333	0.681818	-0.348485	-1.14001	-0.814476	-1.42944	3492	0.90672	3166.26	0.982546	3431.05
DDB_G0267890	1	1	0	0	1	0	0	0	0	0	0	0	28.8225	10.2658	13.7912	320.103	0.573271	6	0	6	0.00534719	0.00687387	0	0.000632021	0.000812463	0		0.00534719	3	0	3	0.00241546	0.0031051	0	0	0.00682813	0	1	1	1	0	-1.02653	-1.02653		1242	0.90345	1122.09	1	1242
DDB_G0267892	1	1	0	0	0	0	0	0	0	0	0	0	24.5089	3.80727	10.0091	206.815	0.724438	2	0	2	0.000830688	0.00106786	0	0.000187102	0.00024052	0		0.000830688	0	2	2	0.000777001	0	0.00349843	0.00059952	0.00221616	0.270522	0.333333	0	1	-1	0.392987	0.392987		2574	0.93537	2407.64	1	2574
DDB_G0267894	1	1	0	0	0	0	0	0	0	0	0	0	160.003	30.0768	48.1363	1076.99	0.615451	2	1	3	0.00447458	0.00383475	0.00671556	0.000335947	0.000374626	0.000200361	1.86975	0.00447458	1	0	1	0.0014881	0.00191296	0	0	0		1	1	0.666667	0.333333	-1.24375	-0.889937	-1.0721	672	0.9977	670.455	1	672
DDB_G0267896	1	1	0		0	0	0	0	0	0	0	0	2.8416	0.784358	1.11038	25.4773	0.586032	2	1	3	0.00485671	0.00416224	0.00728908	0.000328028	0.000359557	0.000217471	1.65336	0.00485671	4	4	8	0.0128205	0.00824046	0.028862	0.00620153	0.0231629	0.267736	1	0.5	0.666667	-0.166667	-1.31352	-0.979978	-1.0721	624	0.989907	617.702	1	624
DDB_G0267898	1	1	1	0	1	0		1	0	0	0	0	142.665	0.111474	33.7916	609.03	0.996712	2	3	5	0.00388174	0.00199601	0.0104865	0.000556189	8.84424e-05	0.00218489	0.0404792	0.00388173	3	8	11	0.00842912	0.0029552	0.0276014	0.00204964	0.0292447	0.0700858	1	0.272727	0.4	-0.127273	-0.652793	-1.31493	0.10028	1305	0.987037	1288.08	1	1305
DDB_G0267902	1	1	0	0	0	0	0	1	0	0	0	0	18.262	1.08534	9.09023	171.222	0.893339	2	5	7	0.00295944	0.00108697	0.00951773	0.000423925	0.000255394	0.00110718	0.230671	0.00253666	7	6	13	0.00512821	0.00354974	0.0106567	0	0.0237072	0	0.374226	0.538462	0.285714	0.252747	-0.492581	-0.0446252	-0.62765	2535	0.933062	2365.31	1	2535
DDB_G0267904	1	1	0	0	1	0	0	0	0	0	0	0	39.9492	6.12408	8.48146	195.535	0.580702	11	5	16	0.00498499	0.00440568	0.007014	0.000448249	0.000348525	0.000769608	0.45286	0.00467343	0	1	1	0.000306373	0	0.00137944	0	0.000871838	0	0.352941	0	0.6875	-0.6875	-1.57922	-1.70853	-0.713694	3264	0.983344	3209.63	1	3264
DDB_G0267906	1	1	0	0	0	0	0	0	0	0	0	0	54.4696	17.0365	12.5524	345.199	0.424227	3	3	6	0.00462337	0.0029717	0.0104083	0.000428323	0.000377227	0.000607275	0.621181	0.00462337	1	2	3	0.00228311	0.00097832	0.00685308	0.00117647	0.00216625	0.543091	1	0.333333	0.5	-0.166667	-1.3271	-0.736631	-1.40239	1314	0.987636	1297.75	1	1314
DDB_G0267908	1	1	0	0	1	0	0	0	0	0	0	0	138.047	59.2878	20.5772	785.404	0.25765	0	0	0	0	0	0	0	0	0		0	1	0	1	0.003367	0.00432832	0				1	1						297	0.997463	296.246	1	297
DDB_G0267910	1	1	0	0	0	0	0	0	0	0	0	0	8.24582	4.50034	2.31076	73.0961	0.339264	1	3	4	0.00263402	0.000846517	0.00889472	0.000575708	0.000116723	0.00221531	0.0526894	0.00263402	2	0	2	0.00124146	0.00159592	0	0.00166435	-1.04e-06	-1592.79	0.4	1	0.25	0.75	0.243951	-0.405603	0.50924	1611	0.942638	1518.59	1	1611
DDB_G0267912	1	1			0	0	1	0	0	0	0	0				0		1	1	2	0.0146338	0.00940594	0.0329441	0.000195249	0	0.000879109	0	0.00731688	0	0	0	0	0	0	0	0		1		0.5		-1.08393		-1.08393	156	0.876091	136.67	1	156
DDB_G0267914	1	1	0	0	0	0	0	0	0	0	0	0	23.7965	4.96193	4.93409	123.547	0.498593	4	2	6	0.00395936	0.0033932	0.00594231	0.000373969	0.000184545	0.00103205	0.178814	0.00395936	2	0	2	0.00128949	0.00165766	0	0	0.0112895	0	1	1	0.666667	0.333333	-1.35436	-1.62409	-0.284862	1551	0.977045	1515.4	1	1551
DDB_G0267916	1	1	0	0	0	0	0	0	0	0	0	0	4.47836	1.66144	1.48654	38.3878	0.472221	8	3	11	0.00344713	0.00322279	0.0042329	0.000248745	0.000260364	0.000208016	1.25166	0.00344713	4	2	6	0.00183824	0.00157538	0.00275887	0.000339548	0.00258874	0.131164	1	0.666667	0.727273	-0.0606061	-1.81907	-1.59049	-1.48377	3264	0.977652	3191.06	1	3264
DDB_G0267918	1	1	0	0	1	0	0	0	0	0	0	0	7.67133	4.22573	4.03799	102.264	0.48864	2	1	3	0.00128267	0.00109926	0.00192507	2.55e-05	1.64544e-05	5.7632e-05	0.285508	0.000855117	0	1	1	0.000398248	0	0.0017931				1	0	0.666667	-0.666667	-1.43018	-1.0721	-1.0721	2511	0.931447	2338.86	1	2511
DDB_G0267920	1	1			0	0	1	0	0	1	0	0				0		1	0	1	0.00277745	0.00357044	0	0.000155768	0.00020024	0		0.00277745	0	0	0	0	0	0				1		1		-0.896237	-0.896237		369	0.975726	360.043	0.188172	69.4355
DDB_G0267922	1	1			0	0	1	0	0	0	0	0				0		5	1	6	0.0236861	0.025374	0.0177744	0.00626345	0.00562561	0.00743617	0.756519	0.0236861	0	0	0	0	0	0	0	0		1		0.833333		0.781549	0.293048	1.65181	273	0.927886	253.313	0.640657	174.899
DDB_G0267924	1	1	0	0	0	0	0	0	0	0	0	0	105.082	28.4138	67.7942	1419.19	0.704663	0	4	4	0.00128938	0	0.00580539	0.000282835	0	0.00127346	0	0.00128938	4	12	16	0.00497839	0.00159995	0.0168113				0.537668	0.25	0	0.25	0.101008		0.101008	3327	0.932454	3102.28	0.966002	3213.89
DDB_G0267926	1	1			0	0	1	0	0	0	0	0				0								0	0	0		0							0	0									129	0.590008	76.111	0.922929	119.058
DDB_G0267928	1	1	0	0	1	0	0	0	0	0	0	0	150.891	45.6071	9.33397	487.261	0.169891	5	0	5	0.00459636	0.00590868	0	0.00129762	0.0016681	0		0.00459636	2	0	2	0.0018018	0.00231624	0	0	0.00534956	0	1	1	1	0	0.404251	0.404251		1110	0.980016	1087.82	1	1110
DDB_G0267930	1	1	0	0	1	0	0	0	0	0	0	0	292.465	124.405	8.42154	1022.42	0.0634025	1	0	1	0.00420223	0.00540202	0	0.000247078	0.000317619	0		0.00420223	0	0	0	0	0	0				1		1		-0.899307	-0.899307		249	0.955698	237.969	1	249
DDB_G0267932	1	1	0		0	0	0	0	0	0	0	0	7.15219	1.80877	1.79608	44.9908	0.498241	1	0	1	0.00688161	0.00884639	0	0.00311244	0.00400104	0		0.00688161	0	1	1	0.00653595	0	0.029428				1	0	1	-1	1.61264	1.61264		153	0.94977	145.315	1	153
DDB_G0267934	1	1	1	0	0	0		0	0	0	0	0	87.0101	0.0990382	24.8918	448.746	0.996037	4	3	7	0.00495829	0.00364226	0.00956769	0.00127089	0.000982626	0.00228051	0.43088	0.00495829	0	2	2	0.00126852	0	0.00571146	0	0.0102484	0	0.444444	0	0.571429	-0.571429	0.573779	0.615089	0.299826	1590	0.887909	1411.78	0.991601	1576.65
DDB_G0267936	1	1	1	0	0	0		0	0	0	0	0	41.92	0.384975	7.0068	128.817	0.947918							0	0	0		0							0	0									246	0.887722	218.379	1	246
DDB_G0267938	1	1	0	0	0	0	0	0	0	1	0	0	1.50991	1.16316	0.92156	24.7302	0.442056	21	4	25	0.00766254	0.00827424	0.00552007	0.00134204	0.00155982	0.00073651	2.11785	0.00704954	3	0	3	0.00084674	0.00108849	0				1	1	0.84	0.16	-0.0944609	0.173779	-0.950666	3543	0.920865	3262.63	1	3543
DDB_G0267940	1	1	0	0	0	0	0	0	0	0	0	0	24.9225	1.24535	5.24827	103.186	0.80822	1	1	2	0.00138944	0.000893072	0.00312796	0.000382709	2.54529e-05	0.00153499	0.0165818	0.00138944	0	1	1	0.000625045	0	0.00281425				1	0	0.5	-0.5	0.45991	-1.07704	1.7658	1617	0.890184	1439.43	0.989415	1599.88
DDB_G0267942	1	1	0	0	0	0	0	1	0	0	0	0	29.0681	8.09994	22.838	467.785	0.738188	7	6	13	0.00523898	0.00362641	0.0108869	0.00074038	0.000734789	0.000759941	0.966903	0.00523898	2	1	3	0.00111818	0.000958286	0.00167819	0.000419533	0.00426931	0.0982672	1	0.666667	0.538462	0.128205	-0.929515	-0.0816522	-1.59559	2697	0.920059	2481.4	0.994787	2682.94
DDB_G0267944	1	1	0		0	0	0	0	0	0	0	0	6.17045	3.01466	2.08474	58.628	0.408821	4	0	4	0.0290621	0.0373597	0	0.00948692	0.0121954	0		0.0290621	0	0	0	0	0	0	0	0		1		1		1.2987	1.2987		153	0.899583	137.636	0.266544	40.7812
DDB_G0267946	1	1	0		0	0	0	0	0	0	0	0	14.3668	1.01183	5.09679	98.8251	0.83436	3	2	5	0.0260417	0.0200861	0.0469008	0.0068196	0.00506615	0.0129609	0.39088	0.0260417	0	0	0	0	0	0				1		0.6		0.597891	0.436455	0.53271	192	1	192	0.0461538	8.86153
DDB_G0267948	1	1	0	0	0	0	0	0	0	0	0	0	69.4567	16.9292	19.0225	460.91	0.529112	8	1	9	0.00857919	0.00980325	0.00429196	0.00144388	0.00168429	0.000601768	2.79891	0.00857919	0	0	0	0	0	0	0	0		1		0.888889		-0.492327	-0.431334	-0.41333	1065	0.985023	1049.05	0.995693	1060.41
DDB_G0267950	1	1	0	0	0	0	0	0	0	0	0	0	58.1088	36.5692	26.2344	728.203	0.417721	2	2	4	0.00493718	0.0031734	0.0111148	0.00021716	9.39701e-05	0.000648491	0.144906	0.00493718	0	2	2	0.00223589	0	0.0100671	0	0.00614972	0	0.466667	0	0.5	-0.5	-1.69146	-1.43423	-1.20328	903	0.897209	810.18	0.990584	894.497
DDB_G0267952	1	1	0	0	1	0	0	0	0	0	0	0	33.017	12.0748	18.5475	418.378	0.605687							0	0	0		0							0	0									831	0.825566	686.045	1	831
DDB_G0267954	1	1	0	0	0	0	0	0	0	0	0	0	2.33041	1.37801	0.871119	25.3262	0.387313	3	2	5	0.00453592	0.00349859	0.00816916	0.00127359	0.000741064	0.0029466	0.251498	0.00453592	0	0	0	0	0	0	0	0		1		0.6		0.562842	-0.163502	1.2359	1302	0.846629	1102.31	0.974162	1268.36
DDB_G0267956	1	1	0	0	0	0	0	0	0	0	0	0	506.269	81.4327	126.054	2839	0.607528	0	3	3	0.00303576	0	0.0136684	0.000621522	0	0.0027984	0	0.00303576	0	0	0	0	0	0	0	0		1		0		-0.404255		-0.404255	996	0.99219	988.222	0.979034	975.118
DDB_G0267958	1	1	0	0	1	0	0	0	0	0	0	0	28.4402	12.3007	7.86593	227.692	0.390047	12	2	14	0.00643704	0.00709277	0.00414037	0.000680221	0.000822028	0.000183702	4.47479	0.00597725	4	0	4	0.00182648	0.00234797	0	0.000521347	0.00634656	0.0821464	1	1	0.857143	0.142857	-1.31291	-1.10567	-1.31493	2190	0.993111	2174.91	1	2190
DDB_G0267960	1	1	0	0	1	0	0	0	0	0	0	0	8.62061	4.40098	3.30643	90.3226	0.428994	5	2	7	0.00268499	0.00246542	0.00345403	0.000403868	0.000489734	0.000103107	4.74976	0.00268499	10	0	10	0.00365497	0.00469851	0	0.000974099	0.00904149	0.107737	0.154412	1	0.714286	0.285714	-0.706146	-0.117949	-1.43018	2736	0.952882	2607.08	1	2736
DDB_G0267962	1	1	0	0	1	0	0	0	0	0	0	0	11.1475	3.55842	5.81979	129.665	0.620565	7	1	8	0.00129698	0.00145887	0.000729953	8.32e-05	8.07294e-05	3.89466e-05	2.07282	0.00129698	7	0	7	0.00107502	0.00138195	0	0	0.00204173	0	1	1	0.875	0.125	-1.91082	-1.85715	-0.892573	6744	0.914616	6168.17	0.965527	6511.51
DDB_G0267964	1	1	1		0	0		0	0	0	0	0	181.93	0.0188907	18.3559	330.539	0.998972	2	0	2	0.00557527	0.00716707	0	0.000479105	0.000615889	0		0.00557527	0	0	0				0	0		1		1		-0.982163	-0.982163		375	0.956606	358.727	0	0
DDB_G0267966	1	1	0	0	0	0	0	0	0	0	0	0	204.978	128.712	58.9301	1961.73	0.314056	1	8	9	0.00301123	0.000430108	0.0120515	0.000617106	1.28421e-05	0.00273355	0.00469797	0.00301123	3	5	8	0.00264288	0.00127405	0.00743719				0.294118	0.375	0.111111	0.263889	-0.0572941	-1.0721	0.214646	3027	0.987384	2988.81	1	3027
DDB_G0267968	1	1	0		0	0	0	0	0	0	0	0	1.75439	0.893998	0.670279	18.323	0.428491	3	0	3	0.00200137	0.00257279	0	0.000328886	0.000422783	0		0.00200137	2	0	2	0.00120475	0.00154872	0				1	1	1	0	-0.553148	-0.553148		1695	0.884348	1498.97	0.979409	1660.1
DDB_G0267970	1	1			0	0	1	0	0	0	0	0				0								0	0	0		0							0	0									159	0.951823	151.34	0.0970464	15.4304
DDB_G0267972	1	1			0	0	1	0	0	1	0	0				0		3	0	3	0.012176	0.0156525	0	0.00254792	0.00327535	0		0.012176	0	0	0	0	0	0	0	0		1		1		0.059165	0.059165		273	0.902511	246.385	1	273
DDB_G0267974	1	1	0		0	0	0	0	0	0	0	0	26.0655	12.5358	4.02759	160.247	0.243163	12	6	18	0.00648873	0.0055609	0.00973845	0.000806567	0.000751799	0.000998371	0.753026	0.00648873	0	3	3	0.00104822	0	0.00471958	0	0.00386149	0	0.0631579	0	0.666667	-0.666667	-1.23153	-1.00638	-1.22869	2862	0.969266	2774.04	1	2862
DDB_G0267976	1	1	0	0	0	0	0	0	0	0	0	0	22.4529	8.72558	16.0095	349.249	0.647238	1	1	2	0.00216697	0.00139283	0.00487837	0.000251392	0.000255761	0.000139127	1.83832	0.00216697	0	1	1	0.00101626	0	0.00457569	0	0.00286805	0	1	0	0.5	-0.5	-0.783065	-0.0932151	-1.07704	984	0.937955	922.947	1	984
DDB_G0267978	1	1	0	0	0	0	0	0	0	0	0	0	82.1381	34.2326	57.4696	1274.08	0.626698	2	8	10	0.00310462	0.000798206	0.0111828	0.000294595	8.76711e-05	0.00101915	0.0860234	0.00310462	2	3	5	0.0015083	0.000775573	0.00407464				0.56044	0.4	0.2	0.2	-1.48705	-0.792692	-1.46194	3315	0.971645	3221	1	3315
DDB_G0267980	1	1	0	0	0	0	0	0	0	0	0	0	15.9122	11.5201	3.28926	139.847	0.222107	5	6	11	0.00933178	0.00545278	0.0229179	0.00149333	0.000688065	0.00312518	0.220168	0.00933178	1	3	4	0.00316223	0.00101627	0.0106784	0	0.00865101	0	0.604396	0.25	0.454545	-0.204545	-1.28446	-1.38319	-0.845629	1278	0.922353	1178.77	0.989774	1264.93
DDB_G0267982	1	1	0	0	0	0	0	0	0	0	0	0	88.9729	53.9789	45.6626	1199.78	0.458269	7	0	7	0.00192089	0.00246932	0	0.000104254	0.000134019	0		0.00192089	7	0	7	0.00190944	0.00245461	0	0.000311322	0.00838457	0.0371304	1	1	1	0	-1.8562	-1.8562		3666	0.994039	3644.15	1	3666
DDB_G0267984	1	1	0	0	0	1	0	0	0	0	0	0	37.6933	25.263	18.7489	514.321	0.425996	0	1	1	0.000681567	0	0.00306874	5.83e-05	0	0.000262496	0	0.000681567	0	5	5	0.0032113	0	0.0144588	0.000735375	0.00539718	0.136252	1	0	0	0	-0.728529		-0.728529	1557	0.94233	1467.21	1	1557
DDB_G0267986	1	1			0	0	1	0	0	0	0	0				0		3	6	9	0.00560463	0.00240161	0.0168231	0.000592037	0.000120194	0.00236129	0.0509019	0.00560463	1	3	4	0.00214591	0.000689648	0.00724643				1	0.25	0.333333	-0.0833333	-1.25644	-1.57147	-0.736678	1872	0.857807	1605.81	0.995733	1864.01
DDB_G0267988	1	1	0	0	0	0	0	0	0	0	0	0	6.14805	2.65766	2.46075	62.8971	0.480765	2	1	3	0.00372137	0.00318925	0.00558513	0.000562723	0.00072338	0		0.00248092	1	0	1	0.001001	0.0012868	0	0.0015625	0.00845844	0.184727	1	1	0.666667	0.333333	0.448286	0.448286		999	0.806961	806.154	1	999
DDB_G0267990	1	1	0	0	0	0	0	0	0	0	0	0	190.901	53.7395	69.3961	1625.31	0.563575	0	1	1	0.00274882	0	0.0123765	0.000522164	0	0.00235104	0	0.00274882	0	0	0	0	0	0	0	0.00742459	0	1		0		-0.116344		-0.116344	387	0.940032	363.793	0.928699	359.406
DDB_G0267992	1	1	0	0	0	0	0	0	0	0	0	0	168.551	28.4324	53.8245	1167.87	0.654346	0	2	2	0.00256085	0	0.0115302	0.000221223	0	0.000996057	0	0.00256085	5	0	5	0.00636132	0.00817756	0	0.00343848	0.0161247	0.213243	0.047619	1	0	1	-0.979978		-0.979978	786	0.993625	780.989	1	786
DDB_G0267994	1	1	0	0	0	0	0	0	0	0	0	0	120.288	47.8418	78.2616	1743.6	0.620614	4	3	7	0.00615019	0.0045178	0.0118676	0.0011051	0.000931748	0.00171225	0.544166	0.00527159	1	1	2	0.00162999	0.00104769	0.0036695	0	0.0045981	0	1	0.5	0.571429	-0.0714286	0.0467756	0.606643	-0.531413	1227	0.927609	1138.18	1	1227
DDB_G0267996	1	1	0	0	0	0	0	0	0	0	0	0	40.1097	22.9785	17.3474	473.104	0.43018	0	3	3	0.00248756	0	0.0112002	0.000906443	0	0.00408126	0	0.00248756	2	4	6	0.00488998	0.00209537	0.014678				0.5	0.333333	0	0.333333	1.47444		1.47444	1227	0.982885	1206	1	1227
DDB_G0267998	1	1	1	0	1	0		0	0	0	0	0	21.0306	0.0423115	6.22585	112.361	0.99325	4	0	4	0.00643793	0.00827604	0	0.000285354	0.000366823	0		0.00643793	0	0	0	0	0	0	0	0		1		1		-1.68329	-1.68329		804	0.772783	621.318	1	804
DDB_G0268000	1	1	1	0	0	0		0	0	0	0	0	305.695	2.88546	58.7363	1077.45	0.953175	5	2	7	0.00459024	0.00421486	0.00590498	0.00100928	0.00119906	0.000344441	3.48118	0.00459024	1	0	1	0.000602773	0.000774872	0	0.000694896	0.00464802	0.149504	1	1	0.714286	0.285714	0.133092	0.832698	-1.20328	1659	0.919213	1524.98	1	1659
DDB_G0268002	0				0		0	0			0	0				0		0	0	0									0	0	0							1
DDB_G0268004	1	1	0	0	0	0	0	0	0	0	0	0	73.0319	35.75	24.9804	699.897	0.411333	2	0	2	0.00159224	0.00204684	0	9.43e-05	0.000121223	0		0.00159224	1	0	1	0.000737093	0.000947542	0				1	1	1	0	-1.19861	-1.19861		1380	0.910214	1256.09	0.983102	1356.68
DDB_G0268006	1	1	0	0	1	0	0	0	0	0	0	0	330.306	4.82547	24.8244	480.617	0.837251	2	1	3	0.00725415	0.00621687	0.0108872	0.000644157	0.0004063	0.00124088	0.327428	0.00725415	0	0	0	0	0	0	0	0		1		0.666667		-1.23211	-1.21075	-0.569923	432	0.957306	413.556	0.9701	419.083
DDB_G0268008	1	1	0		1	0	0	0	0	0	0	0	20.1364	14.3668	3.69094	167.004	0.204397	1	4	5	0.00397916	0.00102305	0.0143329	0.000421132	3.05949e-05	0.00178919	0.0170999	0.00397916	1	1	2	0.00154679	0.000994209	0.00348219	0	0.0042812	0	1	0.5	0.2	0.3	-1.13096	-1.0721	-0.862607	1293	0.971808	1256.55	1	1293
DDB_G0268010	1	1	1		0	0		1	0	0	0	0	23.1671	0.421308	4.3898	81.9656	0.91243	1	2	3	0.0049034	0.00210113	0.0147183	0.000237297	0.000171054	0.00044935	0.38067	0.0049034	1	1	2	0.00265604	0.00170719	0.00597938				1	0.5	0.333333	0.166667	-1.48163	-0.717563	-1.43815	753	0.81251	611.82	1	753
DDB_G0268012	1	1	1	0	0	0		1	0	0	0	0	25.8617	0.715219	9.8875	182.982	0.932544	2	0	2	0.00207687	0.00266984	0	2.96e-05	3.80508e-05	0		0.00103844	0	2	2	0.0017452	0	0.00785772	0	0.00504123	0	0.333333	0	1	-1	-1.07704	-1.07704		1146	0.840302	962.987	1	1146
DDB_G0268014	1	1	0	0	0	0	0	0	0	0	0	0	11.9994	5.02872	6.00946	143.371	0.544425	1	2	3	0.00145672	0.000624211	0.00437257	0.000224888	0.000130995	0.000537923	0.24352	0.00145672	1	6	7	0.00334768	0.000614783	0.0129196				1	0.142857	0.333333	-0.190476	-0.521504	0.0370284	-0.695172	2091	0.984896	2059.42	1	2091
DDB_G0268016	1	1	0		0	0	0	0	0	0	0	0	17.3135	8.03686	5.58889	156.858	0.410171							0	0	0		0							0	0									237	0.73063	173.159	1	237
DDB_G0268018	1	1	0	0	1	0	0	0	0	0	0	0	17.8892	12.2996	8.22501	234.147	0.400739	0	4	4	0.0025788	0	0.011611	0.000541478	0	0.002438	0	0.0025788	3	0	3	0.0018797	0.00241638	0	0.000978953	0.00350227	0.27952	0.0285714	1	0	1	0.0207074		0.0207074	1596	0.971873	1551.11	1	1596
DDB_G0268020	1	1	0	0	0	0	0	0	0	0	0	0	270.402	167.662	61.3086	2277.19	0.267757	2	1	3	0.00303488	0.00260092	0.00455482	9.01e-05	7.70015e-05	0.000135976	0.566289	0.00303488	1	0	1	0.000932522	0.00119877	0				1	1	0.666667	0.333333	-1.6676	-1.43423	-1.0721	1110	0.890547	988.507	0.966091	1072.36
DDB_G0268022	1	1	0		0	0	0	0	0	0	0	0	14.6243	7.12541	2.52382	95.3066	0.261556	1	0	1	0.00221155	0.00284298	0	6.6e-05	8.4843e-05	0		0.00221155	0	0	0	0	0	0	0	0		1		1		-1.0721	-1.0721		519	0.871236	452.171	1	519
DDB_G0268024	1	1	0	0	0	0	0	0	0	0	0	0	39.0784	22.3084	31.2611	718.857	0.583562	3	0	3	0.0022385	0.00287762	0	0.000129592	0.000166591	0		0.0022385	4	0	4	0.00272866	0.00350773	0	0	0.0075335	0	1	1	1	0	-1.40283	-1.40283		1488	0.900659	1340.18	0.98516	1465.92
DDB_G0268026	1	1	0	0	0	0	0	0	0	0	0	0	764.205	87.7781	271.789	5506.65	0.755879	0	0	0	0	0	0	0	0	0		0	2	2	4	0.00600601	0.0038604	0.013521	0.00235295	0.0127329	0.184792	1	0.5						666	0.922737	614.543	1	666
DDB_G0268028	1	1	1	0	1	0		1	0	0	0	0	4188.31	1.91251	696.854	12556.8	0.997263	2	3	5	0.00216141	0.00111141	0.00583902	0.000398458	0.000193024	0.00111798	0.172654	0.00216141	1	8	9	0.00388098	0.000554339	0.0155325	0.000498476	0.0120528	0.0413577	0.505495	0.111111	0.4	-0.288889	-0.273948	-0.284862	-0.166447	2319	0.997545	2313.31	1	2319
DDB_G0268030	1	1	0	0	0	0	0	0	0	0	0	0	7.57757	3.88066	2.63273	74.5537	0.404202	4	5	9	0.0025818	0.00147508	0.00645806	0.000569971	0.00022633	0.00104334	0.216928	0.0025818	0	2	2	0.000553244	0	0.00249097	0	0.00313509	0	0.490909	0	0.444444	-0.444444	-1.0717	-1.24694	-0.597101	3663	0.951661	3485.94	0.986907	3615.04
DDB_G0268032	1	1	0		0	0	0	0	0	0	0	0	7.16592	3.67595	4.66481	109.698	0.559278							0	0	0		0																	258	0.989764	255.359	1	258
DDB_G0268034	1	1	0	0	0	0	0	0	0	0	0	0	617.312	289.085	452.99	10177.4	0.610437	1	1	2	0.00154069	0.000990286	0.00346845	0.000132746	8.59999e-05	0.000296715	0.28984	0.00154069	0	3	3	0.00220264	0	0.00991735				0.4	0	0.5	-0.5	-0.97698	-0.731915	-0.728529	1362	0.9531	1298.12	1	1362
DDB_G0268036	1	1	0	0	0	0	0	0	0	0	0	0	107.711	22.2251	29.2147	681.441	0.56794	1	1	2	0.00255712	0.0016436	0.00575668	0.000218587	9.66696e-05	0.000645708	0.149711	0.00255712	1	3	4	0.00499376	0.00160488	0.0168632				1	0.25	0.5	-0.25	-0.979114	-0.899307	-0.564282	801	0.976442	782.13	1	801
DDB_G0268038	1	1	0	0	0	0	0	0	0	0	0	0	1145.69	327.676	343.667	8479.74	0.51191	9	3	12	0.0361507	0.0348541	0.0406919	0.00208195	0.00197573	0.0023803	0.830034	0.0361507	0	0	0	0	0	0				1		0.75		-2.06084	-1.95403	-1.39829	360	0.922067	331.944	1	360
DDB_G0268040	1	1	0	0	1	0	0	0	0	0	0	0	20.5447	13.274	9.22943	259.048	0.410134	2	0	2	0.00225212	0.00289513	0	3.36e-05	4.31928e-05	0		0.00112606	2	1	3	0.00301205	0.00258135	0.00452056	0.00153374	0.0058757	0.261032	1	0.666667	1	-0.333333	-1.0721	-1.0721		996	0.891617	888.051	1	996
DDB_G0268042	1	1	0	0	0	0	0	0	0	0	0	0	916.038	661.919	303.957	10104.7	0.314695	0	0	0	0	0	0	0	0	0		0	1	0	1	0.00169205	0.00217515	0	0	0.0217635	0	1	1						591	0.894619	528.72	1	591
DDB_G0268044	1	1	0	0	0	0	0	0	0	0	0	0	194.553	94.2708	126.108	2929.84	0.572233	1	4	5	0.00292273	0.000751442	0.0105276	0.00030536	6.01614e-05	0.00113562	0.0529767	0.00292273	2	1	3	0.0016219	0.00138998	0.00243418	0	0.00449774	0	0.464286	0.666667	0.2	0.466667	-1.28797	-0.713614	-1.19859	1854	0.922723	1710.73	0.997673	1849.69
DDB_G0268046	1	1	0		0	0	0	0	0	0	0	0	9.86482	1.49701	4.79995	96.8782	0.762264	3	0	3	0.0222222	0.0285669	0	0.00109218	0.001404	0		0.0222222	0	0	0	0	0	0				1		1		-1.48377	-1.48377		135	1	135	0.434783	58.6957
DDB_G0268048	1	1	0	0	0	0	0	0	0	0	0	0	21.6867	11.9106	6.30802	196.918	0.34624							0	0	0		0							0	0									576	0.956354	550.86	1	576
DDB_G0268050	1	1			0	0	1	0	0	0	0	0				0		2	0	2	0.00300246	0.0038597	0	0.000238323	0.000306364	0		0.00300246	0	0	0	0	0	0	0	0		1		1		-0.945648	-0.945648		720	0.925167	666.12	1	720
DDB_G0268052	1	1	0	0	1	0	0	1	0	0	0	0	61.8801	18.6406	42.413	893.918	0.694684	7	5	12	0.00390629	0.00292926	0.00732832	0.000696248	0.000611321	0.00132116	0.462715	0.00390629	1	4	5	0.00162389	0.000417507	0.00584923	0.000910412	0.00190642	0.47755	0.294118	0.2	0.583333	-0.383333	-0.724203	-0.653149	-0.566629	3102	0.990319	3071.97	0.992593	3079.02
DDB_G0268054	1	1	0		0	0	0	0	0	0	0	0	4.35468	2.79877	0.712226	32.4115	0.202856							0	0	0		0							0	0									360	0.693035	249.493	1	360
DDB_G0268056	1	1	0	0	0	0	0	0	0	0	0	0	43.4324	31.1856	15.2404	492.627	0.328273	3	2	5	0.00354843	0.00273693	0.00639069	0.000358855	0.00038126	0.000280506	1.35919	0.00354843	0	0	0	0	0	0	0	0		1		0.6		-1.16349	-0.624353	-1.31724	1437	0.980566	1409.07	1	1437
DDB_G0268058	1	1	1		0	0		0	0	0	0	0	3.86391	0.0408878	0.478174	8.89335	0.921227	10	5	15	0.0164868	0.0141293	0.0247438	0.00433236	0.00435123	0.00297689	1.46167	0.0153877	1	0	1	0.0010352	0.00133076	0				1	1	0.666667	0.333333	-0.0843732	0.48829	-0.950022	966	0.941841	909.818	1	966
DDB_G0268060	1	1	0	0	0	0	0	0	0	0	0	0	121.296	34.6848	22.6319	650.169	0.394857	3	3	6	0.00253112	0.0016269	0.00569816	0.000401439	0.000248704	0.000902022	0.275719	0.00253112	1	2	3	0.0012285	0.000526418	0.00368753	0.000474149	0.00232485	0.203949	1	0.333333	0.5	-0.166667	-0.590641	-0.523687	-0.421923	2442	0.970716	2370.49	1	2442
DDB_G0268062	1	1	0	0	0	0	0	0	0	0	0	0	4.64889	2.89767	1.29864	43.6592	0.309473	1	4	5	0.00307255	0.00078996	0.0110673	0.00013174	2.35247e-05	0.000505563	0.0465316	0.00307255	1	0	1	0.000569151	0.000731651	0				0.333333	1	0.2	0.8	-1.83489	-1.0721	-1.68287	1758	0.925661	1627.31	0.999432	1757
DDB_G0268064	1	1	0	0	1	0	0	0	0	0	0	0	374.957	133.071	13.1916	1168.94	0.0901913	4	1	5	0.00807247	0.0083018	0.00726922	0.000422061	0.000420531	0.000427287	0.984187	0.00645797	1	0	1	0.00149477	0.00192154	0				1	1	0.8	0.2	-1.4689	-1.31352	-0.899307	669	0.925844	619.389	1	669
DDB_G0268066	1	1	0	0	1	0	0	0	0	0	0	0	9.40956	2.36651	4.66085	100.461	0.663244	1	5	6	0.0026303	0.000563548	0.00986906	0.000548228	0.00012999	0.00228806	0.0568122	0.0026303	2	2	4	0.0015438	0.00099229	0.00347547				0.5	0.5	0.166667	0.333333	-0.293381	0.388899	-0.473604	2592	0.880056	2281.11	0.999615	2591
DDB_G0268068	1	1	0	0	0	0	0	0	0	0	0	0	200.175	78.2191	90.8571	2182.96	0.537374	0	1	1	0.00178937	0	0.00805661	0.00010521	0	0.000473708	0	0.00178937	0	0	0	0	0	0	0	0		1		0		-0.899307		-0.899307	627	0.891316	558.855	1	627
DDB_G0268070	1	1	0	0	0	0	0	0	0	0	0	0	19.484	9.33663	8.09902	211.139	0.464509	1	3	4	0.00288612	0.000927535	0.00974601	8.52e-05	2.72526e-05	0.000294013	0.0926917	0.00288612	0	1	1	0.000703719	0	0.00316848				1	0	0.25	-0.25	-1.83396	-1.07373	-1.66589	1431	0.968515	1385.95	0.993027	1421.02
DDB_G0268072	1	1	1	0	0	0		0	0	0	0	0	9.41607	0.0362818	2.82683	51.137	0.987328	3	2	5	0.00304074	0.00234534	0.00547634	0.000218944	0.000251398	7.78933e-05	3.22746	0.00243259	9	1	10	0.00457875	0.00529744	0.00206157				0.241758	0.9	0.6	0.3	-1.31466	-1.03195	-1.07704	2184	0.752902	1644.34	1	2184
DDB_G0268074	1	1	0	0	1	0	0	1	0	0	0	0	13.376	3.66641	1.29097	48.9024	0.260414	8	2	10	0.00350266	0.00360217	0.00315413	0.000518666	0.000639049	9.41023e-05	6.79101	0.00350266	9	1	10	0.00334336	0.00386814	0.00150534	0.00101809	0.0130319	0.0781227	1	0.9	0.8	0.1	-0.782338	-0.374372	-1.43018	2991	0.954522	2854.98	1	2991
DDB_G0268076	1	1	1	0	1	0		1	0	0	0	0	212.79	1.53639	58.1641	1057.71	0.974265	1	4	5	0.00452208	0.00116264	0.0162884	0.000460593	0.000163009	0.00150288	0.108465	0.00452208	1	4	5	0.00443262	0.00113964	0.0159662	0	0.0162266	0	1	0.2	0.2	0	-1.1744	-0.41333	-1.19457	1128	0.980218	1105.69	1	1128
DDB_G0268078	1	1	0	0	0	0	0	0	0	0	0	0	28.3716	8.59753	11.9899	276.001	0.58239	2	1	3	0.00201088	0.00172334	0.00301798	0.000471722	0.000279037	0.00104831	0.266177	0.00201088	5	2	7	0.00459318	0.00421756	0.00590876	0	0.0155021	0	1	0.714286	0.666667	0.047619	0.243341	-0.358237	1.01259	1524	0.978926	1491.88	1	1524
DDB_G0268080	1	1	0	0	0	0	0	0	0	0	0	0	47.6153	24.5127	21.0866	551.149	0.462433	0	5	5	0.00258994	0	0.0116612	0.0005126	0	0.00230798	0	0.00258994	1	9	10	0.00500501	0.0006434	0.0202814				1	0.1	0	0.1	-0.125847		-0.125847	1998	0.966238	1930.54	1	1998
DDB_G0268082	1	1	0		0	0	0	0	0	1	0	0	26.3877	6.54847	6.37797	160.643	0.493405	4	1	5	0.0171987	0.0176873	0.0154874	0.00194312	0.00136394	0.00359342	0.379565	0.0171987	0	0	0	0	0	0				1		0.8		-1.13325	-1.39719	0.173437	291	0.999035	290.719	1	291
DDB_G0268084	1	1	0	0	0	0	0	0	0	0	0	0	15.9488	5.69552	7.00768	166.007	0.551647	6	2	8	0.00370178	0.00356901	0.00416679	0.000405379	0.000431258	0.000407026	1.05953	0.00370178	5	2	7	0.00304216	0.00279338	0.0039135	0	0.0141747	0	1	0.714286	0.75	-0.0357143	-1.59689	-1.45494	-1.10021	2301	0.939211	2161.13	1	2301
DDB_G0268086	1	1			0	0	1	0	0	0	0	0				0								0	0	0		0							0	0									186	0.534183	99.358	0.932584	173.461
DDB_G0268088	1	1	0	0	0	0	0	0	0	0	0	0	9.30421	5.9315	2.56548	87.6991	0.301928	12	14	26	0.00404054	0.00239731	0.00979594	0.00045975	0.000395753	0.000923143	0.428701	0.00404055	4	16	20	0.00305951	0.000786607	0.0110203	0	0.0118861	0	0.117324	0.2	0.461538	-0.261538	-1.36739	-0.934279	-1.51229	6537	0.984362	6434.78	1	6537
DDB_G0268090	1	1	0	0	0	0	0	0	0	0	0	0	306.755	25.6497	81.7961	1651.88	0.761278	6	0	6	0.00848025	0.0109015	0	0.000535689	0.000688628	0		0.00848025	1	0	1	0.00128464	0.00165142	0	0	0.0104072	0	1	1	1	0	-1.7303	-1.7303		783	0.903609	707.526	0.994163	778.43
DDB_G0268092	1	1	0	0	0	0	0	0	0	0	0	0	16.6658	7.17561	6.93241	175.013	0.491381	2	2	4	0.00916033	0.00588786	0.0206221	0.00161373	0.00156582	0.00149234	1.04924	0.00916033	0	0	0	0	0	0	0	0		1		0.5		-0.413306	0.449873	-1.09632	468	0.933046	436.665	1	468
DDB_G0268094	1	1	0	0	0	0	0	0	0	0	0	0	9.96981	1.90882	5.61446	114.422	0.746278	2	1	3	0.00291217	0.00249576	0.00437066	5.71e-05	3.56083e-05	0.000124719	0.285508	0.00194145	0	1	1	0.0008726	0	0.00392886				1	0	0.666667	-0.666667	-1.43583	-1.07704	-1.07704	1146	0.898917	1030.16	1	1146
DDB_G0268096	1	1	0	0	0	0	0	0	0	0	0	0	1.73006	1.13683	0.846705	23.1985	0.426867	3	3	6	0.00539674	0.00346879	0.0121494	0.000161504	0.000102454	0.000357048	0.286948	0.00449729	5	3	8	0.00711111	0.00571339	0.0120066	0.00278941	0.0343494	0.0812069	1	0.625	0.5	0.125	-1.8988	-1.66955	-1.31893	1125	0.98825	1111.78	1	1125
DDB_G0268098	1	1	0	0	0	0	0	0	0	0	0	0	172.306	88.1776	29.6394	1150.75	0.251572	6	2	8	0.00433807	0.00418248	0.00488301	0.000632512	0.000516736	0.000640472	0.806806	0.00433807	4	1	5	0.00260824	0.00268234	0.00234871	0.00219643	0.00300892	0.729974	1	0.8	0.75	0.05	-0.998778	-0.992861	-0.507639	1917	0.961992	1844.14	1	1917
DDB_G0268100	1	1	0	0	1	0	0	0	0	0	0	0	33.2382	16.8006	6.2453	230.02	0.270994	5	5	10	0.00732232	0.00470646	0.0164843	0.00131411	0.000221379	0.00514139	0.0430581	0.00732232	5	7	12	0.00869565	0.00465765	0.0228386	0.00187328	0.0331712	0.0564732	1	0.416667	0.5	-0.0833333	-0.39537	-1.77614	1.1182	1380	0.989629	1365.69	1	1380
DDB_G0268102	1	1	0	0	0	0	0	0	0	0	0	0	23.1105	10.7148	13.1679	312.026	0.551357	9	2	11	0.0020986	0.00220727	0.00171798	0.000263522	0.000243918	0.000301217	0.809776	0.0020986	6	4	10	0.00182596	0.00140837	0.00328853	0	0.00309195	0	0.361455	0.6	0.818182	-0.218182	-1.15334	-1.26247	-0.259437	5586	0.938344	5241.59	0.980412	5476.58
DDB_G0268104	1	1	0	0	1	0	0	0	0	0	0	0	538.981	364.961	106.748	4476.2	0.226301	3	0	3	0.00214965	0.00276341	0	8.49e-05	0.000109139	0		0.00214965	4	0	4	0.00268817	0.00345568	0	0	0.00195962	0	1	1	1	0	-1.57308	-1.57308		1488	0.937886	1395.57	1	1488
DDB_G0268106	1	1	1		0	0		0	0	0	0	0	5.58796	0.0268607	0.678411	12.3994	0.961914	0	1	1	0.0028791	0	0.0129631	0.000364607	0	0.00164164	0	0.0028791	1	0	1	0.00260417	0.00334769	0				1	1	0	1	-0.362985		-0.362985	384	0.904508	347.331	1	384
DDB_G0268108	1	1	0		0	0	0	0	0	0	0	0	8.65724	0.446531	1.046	21.9537	0.700823	4	1	5	0.00777056	0.00799132	0.00699736	0.000946104	0.00109875	0.000366954	2.99425	0.00777057	2	2	4	0.00592593	0.00380893	0.0133407	0.00455066	0.0436767	0.10419	0.52381	0.5	0.8	-0.3	-1.09167	-0.896249	-0.8912	675	0.953265	643.454	1	675
DDB_G0268110	1	1	0	0	0	0	0	0	0	0	0	0	21.4682	6.40396	6.08659	154.386	0.487295	4	3	7	0.00482335	0.00354313	0.0093073	0.000548498	0.000574491	0.00045744	1.25588	0.00482335	0	0	0	0	0	0	0	0		1		0.571429		-1.14515	-0.482232	-1.48377	1545	0.939335	1451.27	1	1545
DDB_G0268112	1	1	0	0	0	0	0	0	0	0	0	0	9.67667	4.18597	4.37274	108.011	0.510911	3	1	4	0.0076761	0.00740079	0.00864037	0.00119603	0.00138575	0.000500214	2.77032	0.0076761	0	0	0	0	0	0				1		0.75		-0.465742	-0.0934636	-0.898344	597	0.872861	521.098	1	597
DDB_G0268114	1	1	0	0	0	0	0	0	0	0	0	0	87.5428	57.5348	13.1601	639.625	0.186153	1	3	4	0.00993848	0.00319401	0.0335608	0.00069448	9.53841e-05	0.00273224	0.0349106	0.00993848	0	0	0	0	0	0				1		0.25		-1.46035	-1.0721	-1.20987	414	0.972164	402.476	1	414
DDB_G0268116	1	1	0	0	0	0	0	0	0	0	0	0	10.926	4.70019	5.84652	138.139	0.554346	1	2	3	0.0028329	0.00121391	0.00850339	0.000511657	0.000585262	0.000253941	2.30472	0.0028329	0	1	1	0.000900901	0	0.00405629	0	0		1	0	0.333333	-0.333333	-0.266921	1.62778	-1.43018	1110	0.95404	1058.98	1	1110
DDB_G0268118	1	1	0	0	0	0	0	0	0	0	0	0	31.1575	20.1376	17.8868	462.926	0.470404	5	8	13	0.00580435	0.00286983	0.0160824	0.0011139	0.000816681	0.00215488	0.378991	0.00580435	1	5	6	0.00261097	0.000559405	0.00979651	0	0.00489723	0	0.60471	0.166667	0.384615	-0.217949	-0.239432	0.820024	-0.932416	2298	0.974629	2239.7	1	2298
DDB_G0268120	1	1			0	0	1	0	0	0	0	0				0		9	2	11	0.0407407	0.0428504	0.0333517	0.0141682	0.0143673	0.0134705	1.06658	0.0407407	0	0	0	0	0	0	0	0		1		0.818182		1.93977	1.69307	1.6422	270	1	270	1	270
DDB_G0268122	1	1	0		0	0	0	0	0	1	0	0	50.3671	21.1816	20.0759	509.637	0.4866	17	8	25	0.0507741	0.0443841	0.0731549	0.0133368	0.0136314	0.0123042	1.10787	0.0507741	0	0	0	0	0	0				1		0.68		0.924112	1.54965	-0.471369	498	0.988709	492.377	1	498
DDB_G0268124	1	1	0		0	0	0	0	0	0	0	0	7.03938	2.21958	0.527259	25.0277	0.191951	4	0	4	0.0159626	0.0205201	0	0.00369464	0.00474946	0		0.0159626	0	1	1	0.00287356	0	0.0129382	0.00665102	0.0224294	0.296532	0.2	0	1	-1	0.395724	0.395724		348	0.720075	250.586	1	348
DDB_G0268126	1	1	0	0	0	0	0	0	0	0	0	0	7.38299	4.61083	4.65666	116.096	0.502473	4	2	6	0.00377978	0.0032393	0.00567279	0.000255575	0.000177273	0.000488769	0.362693	0.00377978	0	3	3	0.00181818	0	0.00818632	0	0.00682353	0	0.166667	0	0.666667	-0.666667	-1.74279	-1.69156	-0.97698	1650	0.962057	1587.39	1	1650
DDB_G0268128	1	1			0	0	1	0	0	0	0	0				0								0	0	0		0							0	0									189	0.970538	183.432	0	0
DDB_G0268130	1	1	0	0	0	0	0	0	0	0	0	0	20.8918	13.7352	7.67811	234.352	0.358568	5	8	13	0.00831386	0.0041106	0.0230357	0.00135542	0.000476684	0.00446442	0.106774	0.00767433	2	2	4	0.00246139	0.00158208	0.00554118	0.00094697	0.00531464	0.178181	1	0.5	0.384615	0.115385	-0.415733	-0.631631	-0.190225	1626	0.961657	1563.65	0.999444	1625.1
DDB_G0268132	1	1	0	0	0	0	0	0	0	0	0	0	14.9154	8.14172	9.99471	236.897	0.551085	5	2	7	0.00269798	0.00247734	0.00347073	0.000298613	0.000250757	0.00054157	0.46302	0.00269798	0	2	2	0.00074239	0	0.0033426				0.166667	0	0.714286	-0.714286	-1.15707	-1.2593	-0.399755	2694	0.96308	2594.54	1	2694
DDB_G0268134	1	1	0	0	0	0	0	0	0	0	0	0	21.1398	8.66866	10.6672	252.691	0.55168	5	9	14	0.00306567	0.00140749	0.00887343	0.00041458	0.000235279	0.000989064	0.23788	0.00306567	3	6	9	0.00196287	0.000841098	0.00589185				1	0.333333	0.357143	-0.0238095	-1.15832	-0.473566	-1.34876	4611	0.990392	4566.7	0.994388	4585.12
DDB_G0268136	1	1	1	0	1	0		0	0	0	0	0	14.739	0.0341337	2.82704	51.1256	0.98807	2	0	2	0.00221702	0.00285	0	0.0002948	0.000378965	0		0.00221702	3	3	6	0.00617284	0.00396763	0.0138965	0.00273158	0.00899002	0.303845	0.464286	0.5	1	-0.5	-0.609009	-0.609009		972	0.928101	902.114	1	972
DDB_G0268138	1	1	0		0	0	0	0	0	0	0	0	142.837	83.5808	8.35735	735.498	0.0909019	0	0	0	0	0	0	0	0	0		0	2	2	4	0.00656814	0.00422172	0.0147865	0.00186534	0.0139935	0.133301	1	0.5						609	0.988995	602.298	1	609
DDB_G0268140	1	1	0	0	1	0	0	0	0	0	0	0	57.3168	25.7741	20.666	552.408	0.445004	5	6	11	0.00475965	0.00278118	0.0116892	0.00114603	0.000467425	0.00352282	0.132685	0.00475965	2	10	12	0.00516129	0.00110582	0.0193655	0.00132494	0.0156478	0.0846725	0.193027	0.166667	0.454545	-0.287879	0.439784	-0.45167	1.10294	2325	0.994018	2311.09	1	2325
DDB_G0268142	1	1	0	0	0	0	0	0	0	0	0	0	72.8797	32.8372	23.7722	657.761	0.419934	2	0	2	0.0020909	0.00268788	0	0.0002298	0.000295408	0		0.0020909	4	4	8	0.00768894	0.00494212	0.0173096				0.466667	0.5	1	-0.5	-0.792692	-0.792692		1044	0.916213	956.526	0.996604	1040.45
DDB_G0268144	1	1	0	0	0	0	0	0	0	1	0	0	130.178	28.1563	50.9491	1114.18	0.644066	38	27	65	0.0347047	0.0260817	0.0649068	0.00470578	0.00290218	0.0110228	0.263288	0.0347047	3	7	10	0.00533333	0.00205682	0.0168092	0.00164609	0.0210272	0.0782838	0.170282	0.3	0.584615	-0.284615	-1.18096	-1.51801	-0.594171	1875	0.998903	1872.94	1	1875
DDB_G0268146	1	1	0		0	0	0	0	0	0	0	0	3.1338	1.291	1.28879	32.2352	0.499571	8	9	17	0.0171522	0.0103762	0.0408851	0.00378985	0.00192234	0.0077871	0.246863	0.0171522	3	0	3	0.00285714	0.00367289	0				0.218421	1	0.470588	0.529412	-0.809276	-0.481756	-0.922303	1050	0.943929	991.125	1	1050
DDB_G0268148	1	1	0		1	0	0	0	0	0	0	0	6.65245	2.90805	1.3663	44.9497	0.31965	5	5	10	0.0100297	0.00644663	0.0225792	0.000712646	0.000286319	0.00200977	0.142464	0.0100297	2	0	2	0.00193237	0.00248408	0				0.469697	1	0.5	0.5	-1.87811	-1.83788	-1.31461	1035	0.963325	997.042	1	1035
DDB_G0268150	1	1			0	0	1	0	0	1	0	0				0		11	4	15	0.0457673	0.0431452	0.054951	0.00422138	0.00453783	0.00255371	1.77696	0.0457673	0	0	0	0	0	0				1		0.733333		-1.83458	-1.5723	-1.68846	354	0.925833	327.745	0.938375	332.185
DDB_G0268152	1	1	0		0	0	0	0	0	0	0	0	0.639012	0.282087	0.161997	4.89056	0.364789	6	3	9	0.00421582	0.00361299	0.00632721	0.000674989	0.000622042	0.00118475	0.525042	0.0037474	3	4	7	0.00284553	0.0015677	0.0073211	0.00370448	0.00326807	1.13354	0.61451	0.428571	0.666667	-0.238095	-0.327079	-0.146238	-0.44727	2460	0.867811	2134.81	1	2460
DDB_G0268154	1	1	0	0	0	0	0	0	0	0	0	0	114.364	16.6799	55.0058	1106.86	0.767319	1	3	4	0.00619431	0.00199071	0.0209173	0.00139449	5.93901e-05	0.00606425	0.00979348	0.00619431	0	0	0	0	0	0				1		0.25		0.184208	-1.0721	0.779171	654	0.987392	645.754	1	654
DDB_G0268156	1	1	0	0	0	0	0	0	0	0	0	0	15.5596	3.22985	6.21816	134.536	0.658145	2	4	6	0.00454591	0.00194794	0.0136452	0.000474604	0.000239196	0.00124357	0.192346	0.00454592	1	0	1	0.000685871	0.000881696	0				0.428571	1	0.333333	0.666667	-1.20017	-0.672722	-1.16705	1458	0.905258	1319.87	1	1458
DDB_G0268158	1	1	0	1	1	0	0	0	0	0	0	0	24.148	5.21033	6.59326	155.151	0.558581	1	2	3	0.00160123	0.000686134	0.00480634	0.00025106	4.03647e-05	0.000989096	0.0408097	0.00160123	1	4	5	0.00242663	0.000623892	0.00874066				1	0.2	0.333333	-0.133333	-0.487405	-0.899307	-0.0291452	2064	0.907732	1873.56	0.998291	2060.47
DDB_G0268160	1	1	0	0	0	0	0	0	0	0	0	0	2.31236	0.184084	1.0657	20.4712	0.852707	1	1	2	0.00134986	0.00086763	0.00303885	0.000103483	2.46816e-05	0.000346242	0.0712842	0.00134986	0	0	0	0	0	0	0	0		1		0.5		-1.10094	-1.07704	-0.569923	1650	0.897961	1481.64	1	1650
DDB_G0268162	1	1	0	0	0	0	0	0	0	0	0	0	56.3029	9.64092	36.0076	715.623	0.788801	0	2	2	0.00149368	0	0.00672524	4.42e-05	0	0.000199011	0	0.00149368	1	1	2	0.0014144	0.000909113	0.00318415				1	0.5	0	0.5	-1.43423		-1.43423	1428	0.93766	1338.98	0.990217	1414.03
DDB_G0268164	1	1	0	0	0	0	0	0	0	0	0	0	10.5286	4.31605	6.76311	151.948	0.610435	5	3	8	0.00414288	0.00332858	0.00699496	0.00066659	0.000556413	0.00105246	0.528677	0.00414288	0	0	0	0	0	0				1		0.625		-0.599894	-0.461543	-0.546014	1986	0.972318	1931.02	1	1986
DDB_G0268166	1	1	0		0	0	0	0	0	0	0	0	13.8474	0.323393	2.04748	39.1184	0.863597	1	1	2	0.00378125	0.00243042	0.00851249	0.000330068	0.000138504	0.000970221	0.142755	0.00378125	4	3	7	0.0130354	0.00957551	0.0251535				1	0.571429	0.5	0.0714286	-0.978305	-0.897322	-0.569923	537	0.984964	528.926	1	537
DDB_G0268168	1	1	0	0	0	0	0	0	0	0	0	0	24.6715	10.9248	15.2839	351.584	0.583162	6	3	9	0.00509954	0.00437035	0.00765352	0.000746005	0.000743538	0.000731548	1.01639	0.00509954	2	5	7	0.00380673	0.00139817	0.0122426	0.00169924	0.0142891	0.118918	0.314685	0.285714	0.666667	-0.380952	-0.862478	-0.51364	-1.05396	1854	0.951923	1764.87	0.991828	1838.85
DDB_G0268170	1	1	0	0	1	0	0	0	0	0	0	0	6.38777	0.437736	0.959453	20.3343	0.686702	2	1	3	0.0115171	0.00987026	0.0172852	0.00128142	0.00108478	0.0019701	0.550622	0.0115171	0	0	0	0	0	0	0	0		1		0.666667		-0.908836	-0.792692	-0.569923	273	0.954146	260.482	1	273
DDB_G0268172	1	1	0	0	0	0	0	0	0	0	0	0	12.663	0.542877	1.93959	38.7127	0.781315	3	1	4	0.016156	0.0155766	0.0181855	0.00139931	0.00127279	0.00184241	0.690828	0.016156	0	0	0	0	0	0	0	0		1		0.75		-1.13107	-1.10208	-0.52602	264	0.937825	247.586	1	264
DDB_G0268174	1	1	1	0	1	0		0	0	0	0	0	24.21	0.223581	3.89505	71.6759	0.945715	0	0	0	0	0	0	0	0	0		0	0	0	0	0	0	0	0	0		1							264	0.950691	250.982	1	264
DDB_G0268176	1	1	0		0	0	0	0	0	1	0	0	4.34814	1.60281	0.616949	22.3248	0.277935	8	2	10	0.00793342	0.0081588	0.007144	0.00191069	0.00213378	0.00161395	1.32208	0.00634673	0	0	0	0	0	0				1		0.8		0.151	-0.0325874	0.452641	1434	0.879003	1260.49	1	1434
DDB_G0268178	1	1	0		0	0	0	0	0	0	0	0	0.95323	0.335627	0.351593	8.67806	0.511616	9	1	10	0.012885	0.0149074	0.00580143	0.00154492	0.0018886	0.00034129	5.53371	0.012885	0	0	0	0	0	0	0	0		1		0.9		-1.11986	-1.00178	-0.899307	861	0.901391	776.098	0.465462	400.763
DDB_G0268180	1	1	0	0	0	0	0	0	0	0	0	0	11.5256	3.78639	3.88619	96.4562	0.506504	7	2	9	0.00491869	0.00491791	0.00492139	0.00064836	0.00053033	0.00106174	0.49949	0.00491869	13	0	13	0.0070095	0.00901079	0	0	0.0254405	0	0.155844	1	0.777778	0.222222	-0.992138	-1.22167	0.0500908	1899	0.963537	1829.76	0.976633	1854.63
DDB_G0268182	1	1	0	0	0	0	0	0	0	0	0	0	151.572	104.909	36.3953	1389.48	0.257567							0	0	0		0							0	0									369	0.896847	330.937	1	369
DDB_G0268184	1	1	0	0	0	0	0	0	0	0	0	0	19.6516	0.754769	4.97761	94.8803	0.868332	5	3	8	0.00575022	0.00461999	0.00970884	0.00128249	0.000877183	0.00309724	0.283214	0.00575022	5	1	6	0.00397238	0.00425545	0.00298092	0.000699624	0.0188484	0.0371185	0.58042	0.833333	0.625	0.208333	0.0412575	-0.22182	0.389678	1536	0.905763	1391.25	0.983353	1510.43
DDB_G0268186	1	1	0	0	1	0	0	0	0	0	0	0	4.08665	1.8804	1.41481	38.6294	0.429353	34	18	52	0.0124168	0.0104366	0.0193521	0.00360714	0.00302722	0.0060982	0.496412	0.0119392	8	7	15	0.00332226	0.00227776	0.00698058	0.00340851	0.00494232	0.689658	0.545535	0.533333	0.653846	-0.120513	1.51803	1.21698	1.82205	4515	0.92755	4187.89	1	4515
DDB_G0268188	1	1	0		0	0	0	0	0	0	0	0	0.439999	0.279252	0.111446	3.9608	0.285248	4	0	4	0.00150204	0.00193088	0	0.000234205	0.000301071	0		0.00150204	0	1	1	0.000320408	0	0.00144263				0.2	0	1	-1	-0.841557	-0.841557		3141	0.847836	2663.05	0.993639	3121.02
DDB_G0268190	1	1	0	0	1	0	0	0	0	0	0	0	19.3517	4.21238	11.1729	230.599	0.726207	7	2	9	0.0037263	0.00372571	0.00372835	0.000110296	0.000110039	0.000111212	0.989453	0.0037263	3	7	10	0.00407498	0.00157153	0.0128432				0.0697785	0.3	0.777778	-0.477778	-2.28348	-2.15152	-1.43018	2454	0.984216	2415.27	1	2454
DDB_G0268192	1	1	0		0	0	0	0	0	0	0	0	28.4471	6.26033	0.517586	53.1389	0.0763636	1	1	2	0.00433632	0.0027872	0.0097621	0.000128462	8.18864e-05	0.000291312	0.281095	0.00433632	0	0	0	0	0	0	0	0		1		0.5		-1.43423	-1.07373	-1.0721	465	0.991871	461.22	1	465
DDB_G0268194	1	1	0	0	0	0	0	0	0	0	0	0	52.1879	30.7394	12.72	444.135	0.292687	0	3	3	0.00398993	0	0.0179646	0.000572654	0	0.00257837	0	0.00398993	1	1	2	0.00261438	0.00168041	0.00588559	0.002	0.0038102	0.524907	0.4	0.5	0	0.5	-0.610206		-0.610206	765	0.982866	751.892	1	765
DDB_G0268196	1	1	0	0	0	0	0	1	0	0	0	0	5.31798	2.81846	2.17308	58.8446	0.435352	5	2	7	0.00310308	0.00284932	0.00399187	0.000227964	0.000242531	0.000176948	1.37063	0.00310308	9	0	9	0.00387895	0.00498644	0	0.00048347	0.00967525	0.0499698	0.175	1	0.714286	0.285714	-1.63277	-1.36238	-1.31493	2325	0.970248	2255.83	0.997942	2320.21
DDB_G0268198	1	1	0		0	0	0	0	0	0	0	0	19.6009	10.9774	1.8286	109.757	0.142792	3	0	3	0.00293386	0.00377151	0	0.00101732	0.00130776	0		0.00293386	0	1	1	0.000960715	0	0.0043256	0	0.00275061	0	0.25	0	1	-1	0.382691	0.382691		1071	0.954756	1022.54	0.971888	1040.89
DDB_G0268200	1	1	1		0	0		0	0	0	0	0	62.4228	0.0835696	4.05275	73.5344	0.979796							0	0	0		0																	411	0.869024	357.169	1	411
DDB_G0268202	1	1	0		0	0	0	0	0	0	0	0	15.2946	5.44177	5.37392	134.823	0.496863							0	0	0		0							0	0.0154313	0								192	0.79317	152.289	1	192
DDB_G0268204	1	1	1	0	1	0		1	0	0	0	0	58.0398	0.551485	12.6472	231.509	0.958217	5	1	6	0.00346814	0.00371528	0.00260254	0.000696713	0.000502424	0.00130657	0.384536	0.00346814	2	4	6	0.00316957	0.00135817	0.00951395				0.242424	0.333333	0.833333	-0.5	-0.326623	-1.00771	1.74657	1893	0.913911	1730.03	1	1893
DDB_G0268206	1	1	0		0	0	0	0	0	1	0	0	1.84113	0.232968	0.797345	15.983	0.773886	14	3	17	0.0194591	0.0206006	0.0154613	0.00309176	0.00305338	0.00265732	1.14905	0.0194591	2	0	2	0.00224467	0.00288555	0				1	1	0.823529	0.176471	-1.15291	-1.29833	-0.187752	891	0.9805	873.626	1	891
DDB_G0268208	1	1	0		0	0	0	0	0	0	0	0	18.6549	3.38857	4.93366	112.526	0.592829	8	0	8	0.0128542	0.0165242	0	0.00147088	0.00189081	0		0.0128542	0	0	0	0	0	0				1		1		-1.12321	-1.12321		630	0.987881	622.365	1	630
DDB_G0268210	1	1	0	0	0	0	0	0	0	0	0	0	44.8332	19.3661	9.12429	299.8	0.320258	6	3	9	0.0121315	0.0103968	0.0182073	0.00335676	0.00246007	0.00503703	0.488398	0.0121315	3	0	3	0.00387597	0.00498261	0	0.00294031	0.00746271	0.394001	0.509091	1	0.666667	0.333333	0.100724	-0.250879	0.618771	774	0.958486	741.868	1	774
DDB_G0268212	1	1	0	0	0	0	0	0	0	1	0	0	12.0767	5.19983	0.587767	46.9786	0.101556	10	4	14	0.0106148	0.0097468	0.0136552	0.00114605	0.00128545	0.000839941	1.53041	0.0106148	1	2	3	0.0021978	0.000941767	0.00659703	0.000822649	0.0156287	0.052637	0.514706	0.333333	0.714286	-0.380952	-1.43382	-1.09719	-1.54241	1365	0.966232	1318.91	1	1365
DDB_G0268214	1	1	1	0	1	0		1	0	0	0	0	314.587	0.475064	64.0075	1155.46	0.992633	10	6	16	0.0121106	0.00973024	0.020448	0.00269525	0.00158516	0.00658327	0.240787	0.0121106	3	3	6	0.00451467	0.00290183	0.0101636	0.0023035	0.0122496	0.188047	0.65502	0.5	0.625	-0.125	0.187661	-0.604068	1.31126	1329	0.994095	1321.15	1	1329
DDB_G0268216	1	1	0	0	1	0	0	0	0	0	0	0	9.74186	4.05072	2.47725	72.9456	0.379482	16	6	22	0.00432782	0.00404616	0.00531434	0.000762943	0.000593261	0.00195974	0.302725	0.00432782	5	1	6	0.00114609	0.00122776	0.000860041	0.000719109	0.00673812	0.106723	1	0.833333	0.727273	0.106061	-0.420193	-0.824925	0.589799	5277	0.963311	5083.39	0.992076	5235.19
DDB_G0268218	1	1	0	0	0	0	0	0	0	0	0	0	19.2435	6.34549	10.4628	232.749	0.622479	3	0	3	0.00127573	0.00163996	0	0.000501213	0.000644309	0		0.00127573	5	2	7	0.00275157	0.00252656	0.00353968				1	0.714286	1	-0.285714	1.19543	1.19543		2544	0.924371	2351.6	1	2544
DDB_G0268220	1	1	0	0	1	0	0	0	0	0	0	0	32.539	20.8076	13.7505	393.162	0.397895							0	0	0		0																	666	0.886771	590.589	1	666
DDB_G0268222	1	1	0	0	0	0	0	0	0	0	0	0	221.085	137.208	99.2108	2746.25	0.41964	0	3	3	0.00203713	0	0.00917211	0.000498762	0	0.00224568	0	0.00203712	0	0	0	0	0	0	0	0		1		0		0.327549		0.327549	1476	0.997739	1472.66	1	1476
DDB_G0268224	1	1	0	0	1	0	0	0	0	0	0	0	15.2508	11.3992	6.91756	204.31	0.377664	9	1	10	0.00633077	0.00732445	0.00285041	0.00116078	0.00146421	8.50973e-05	17.2064	0.00633077	2	2	4	0.00236068	0.00151734	0.00531444	0	0.00921988	0	0.175824	0.5	0.9	-0.4	-0.824383	-0.64944	-1.0721	1707	0.925358	1579.59	0.992636	1694.43
DDB_G0268226	1	1	0	0	0	0	0	0	0	0	0	0	663.925	61.551	212.185	4250.18	0.775144	0	1	1	0.00649947	0	0.0292637	0.00211652	0	0.00952962	0	0.00649947	0	0	0	0	0	0	0	0		1		0		1.0754		1.0754	186	0.827197	153.859	1	186
DDB_G0268228	1	1	0	0	0	0	0	0	0	0	0	0	45.8819	4.28527	8.72476	187.043	0.670618	7	3	10	0.00424752	0.00382217	0.00573731	0.000475277	0.000369198	0.000805286	0.458469	0.00424752	5	3	8	0.00337373	0.00271061	0.00569631	0.00138612	0.0114508	0.12105	1	0.625	0.7	-0.075	-1.31415	-1.35613	-0.676208	2421	0.972455	2354.31	0.979455	2371.26
DDB_G0268230	1	1	0	0	0	0	0	0	0	0	0	0	5.12941	3.28589	2.70135	71.6255	0.451184	6	4	10	0.0058179	0.00448739	0.010478	0.00107675	0.000680577	0.002379	0.286077	0.0058179	4	9	13	0.00738217	0.00291996	0.023011				0.221545	0.307692	0.6	-0.292308	-0.38208	-0.696048	0.179388	1761	0.976055	1718.83	1	1761
DDB_G0268232	1	1	0	0	0	1	0	0	0	0	0	0	29.6087	8.06517	14.9465	325.493	0.649518	14	7	21	0.00689237	0.00590682	0.0103442	0.000880565	0.000676852	0.00155262	0.435943	0.00689237	2	1	3	0.00097561	0.000836106	0.00146422	0.000864513	0.00461024	0.18752	1	0.666667	0.666667	0	-1.32069	-1.46096	-0.703462	3075	0.990845	3046.85	1	3075
DDB_G0268234	1	1			0	0	1	0	0	0	0	0				0		5	1	6	0.00780999	0.00836654	0.00586072	0.000966094	0.0010512	0.000667982	1.57369	0.00780999	0	0	0	0	0	0	0	0		1		0.833333		-0.991129	-0.920043	-0.569923	837	0.917857	768.246	1	837
DDB_G0268236	1	1	0	0	0	0	0	0	0	0	0	0	329.943	123.737	151.345	3590.37	0.550183	2	10	12	0.00767374	0.00164411	0.0287923	0.00148575	0.000180695	0.00605671	0.0298338	0.00767374	0	2	2	0.00126024	0	0.0056742	0	0.0055393	0	1	0	0.166667	-0.166667	-0.202701	-0.792692	0.0253216	1587	0.985366	1563.78	1	1587
DDB_G0268238	1	1	0	0	0	0	0	0	0	0	0	0	8.65998	5.72433	6.52668	157.551	0.532746	2	0	2	0.00181028	0.00232713	0	0.000675476	0.000868324	0		0.00181028	0	0	0	0	0	0	0.000821725	-3.39e-07	-2425.89	1		1		0.589386	0.589386		1341	0.823866	1104.8	0.991131	1329.11
DDB_G0268240	1	1	0		0	0	0	0	0	0	0	0	58.4734	28.059	9.61341	369.454	0.255185							0	0	0		0							0	0									324	0.880062	285.14	1	324
DDB_G0268242	1	1	0		0	0	0	0	0	0	0	0	59.2153	11.622	4.33746	159.428	0.271781	6	0	6	0.00575627	0.00739975	0	0.000902969	0.00116077	0		0.00575627	0	0	0	0	0	0	0	0		1		1		-0.67622	-0.67622		1125	0.926527	1042.34	0.788706	887.294
DDB_G0268244	1	1	0	0	0	0	0	0	0	0	0	0	79.9197	39.8147	49.7363	1173.96	0.555396	5	4	9	0.00406919	0.00290611	0.00814285	0.00101796	0.000928999	0.00102937	0.902492	0.00406919	2	0	2	0.000831736	0.00106921	0	0	0.00231916	0	0.490909	1	0.555556	0.444444	-0.118657	0.588094	-0.894743	2418	0.9147	2211.74	0.994462	2404.61
DDB_G0268246	1	1	0	0	0	0	0	0	0	0	0	0	1.07742	0.812405	0.612615	16.7139	0.429899	4	3	7	0.00351971	0.00258551	0.00679175	0.000116664	8.21434e-05	0.000266098	0.308697	0.00351971	0	0	0	0	0	0				1		0.571429		-2.10398	-1.83582	-1.5788	2475	0.803555	1988.8	0.997175	2468.01
DDB_G0268248	1	1	1	0	0	0		0	0	0	0	0	835.002	0.0819827	93.5013	1683.6	0.999124	4	0	4	0.00343271	0.0044128	0	0.000361747	0.000465026	0		0.00343271	0	1	1	0.000856133	0	0.00385472	0	0.00234427	0	0.2	0	1	-1	-1.20098	-1.20098		1185	0.983341	1165.26	0.98569	1168.04
DDB_G0268250	1	1	1	0	1	0		1	0	0	0	0	223.544	0.120514	37.4029	674.096	0.996788	6	4	10	0.0087567	0.00675411	0.0157707	0.00210066	0.00143268	0.00444023	0.322659	0.0087567	5	8	13	0.0111111	0.00549364	0.0307862	0.00264201	0.038025	0.0694809	0.413649	0.384615	0.6	-0.215385	0.395156	0.0307024	0.734965	1170	0.976053	1141.98	1	1170
DDB_G0268252	1	1	0		0	0	0	0	0	0	0	0	20.6896	12.5322	3.10325	143.584	0.198475	5	1	6	0.00635967	0.00681286	0.00477238	0.0016194	0.00115488	0.0024175	0.477716	0.00635967	0	0	0	0	0	0	0	0.0029269	0	1		0.833333		-0.184479	-0.864688	1.77357	966	0.976651	943.445	1	966
DDB_G0268254	1	1			0	0	1	0	0	1	1	0				0		7	5	12	0.013574	0.0101789	0.0254652	0.00541638	0.00484966	0.00740118	0.655256	0.013574	0	0	0	0	0	0	0	0		1		0.583333		2.72637	3.37519	1.00101	1176	0.75174	884.046	1	1176
DDB_G0268256	1	1			0	0	1	0	0	0	0	0				0								0	0	0		0							0	0									279	0.61718	172.193	0.847518	236.457
DDB_G0268258	1	1	0	0	0	0	0	0	0	0	0	0	25.5248	4.57791	5.46393	130.396	0.544117	17	3	20	0.00458576	0.00501079	0.00309709	0.000580427	0.000679217	0.000290411	2.33881	0.00458576	5	0	5	0.00111111	0.00142835	0	0	0.00561245	0	1	1	0.85	0.15	-1.13762	-0.978565	-1.22236	4500	0.969185	4361.33	1	4500
DDB_G0268260	1	1	0	0	0	0	0	0	0	0	0	0	18.6217	6.2019	11.1734	244.534	0.643062	3	0	3	0.0030489	0.0039194	0	0.000251892	0.000323807	0		0.0030489	1	0	1	0.000899114	0.00115582	0				1	1	1	0	-1.31297	-1.31297		1173	0.838842	983.961	0.948172	1112.21
DDB_G0268262	1	1	0		0	0	0	0	0	0	0	0	23.5191	5.30506	10.0378	217.815	0.654232	0	0	0	0	0	0	0	0	0		0	0	0	0	0	0	0	0	0		1							120	0.98761	118.513	0.586873	70.4247
DDB_G0268264	1	1	0	0	1	0	0	0	0	0	0	0	17065.5	2346.47	4547.82	98286.1	0.659651	0	0	0	0	0	0	0	0	0		0	1	1	2	0.00370479	0.00238128	0.00834037	0	0.00876051	0	1	0.5						552	0.993513	548.419	0.977974	539.841
DDB_G0268266	1	1	0	0	0	0	0	0	0	0	0	0	54.1817	6.63779	31.2055	608.164	0.824598	2	0	2	0.00109172	0.00140342	0	0.000122702	0.000157733	0		0.00109172	0	0	0	0	0	0				1		1		-0.798255	-0.798255		2070	0.885007	1831.97	0.998632	2067.17
DDB_G0268268	1	1	0	0	0	0	0	0	0	0	0	0	21.1737	6.24378	8.89772	203.866	0.587638	2	4	6	0.00463363	0.00198553	0.0139085	0.00030318	0.000140988	0.000723426	0.19489	0.00463363	0	1	1	0.000749064	0	0.00337264	0	0.0106664	0	1	0	0.333333	-0.333333	-1.73347	-1.07888	-1.62092	1335	0.969948	1294.88	1	1335
DDB_G0268270	1	1	0	0	0	0	0	0	0	0	0	1	104.713	41.2475	29.1895	814.144	0.414406	13	4	17	0.00877302	0.00862422	0.00929419	0.00154911	0.00143841	0.00168251	0.854918	0.00877302	3	3	6	0.00296296	0.00190446	0.00667034	0.00516914	0.00140418	3.68126	0.318494	0.5	0.764706	-0.264706	-0.948769	-0.811799	-0.908554	2025	0.956918	1937.76	1	2025
DDB_G0268272	1	1	1	0	1	0		0	0	0	0	0	20.9173	0.0961542	8.3432	150.851	0.988606	13	6	19	0.0106646	0.00938014	0.0151633	0.00204843	0.00202822	0.00251236	0.807294	0.0106646	2	2	4	0.00208008	0.00133699	0.00468276	0.00168329	0.0041585	0.404782	0.588933	0.5	0.684211	-0.184211	-0.19561	-0.0104222	-0.458008	1923	0.926469	1781.6	1	1923
DDB_G0268274	1	1	0		0	0	0	0	0	0	0	0	97.167	63.1824	30.5243	991.714	0.325743	1	0	1	0.00689588	0.00886474	0	0.000405457	0.000521215	0		0.00689588	0	0	0	0	0	0	0	0		1		1		-0.899307	-0.899307		150	0.96676	145.014	1	150
DDB_G0268276	1	1	0		0	0	0	0	0	0	0	0	148.057	85.6353	41.8988	1353.62	0.32853	0	1	1	0.00844936	0	0.0380431	0.000450938	0	0.00203035	0	0.00844936	0	0	0	0	0	0				1		0		-0.892573		-0.892573	129	0.917458	118.352	1	129
DDB_G0268278	1	1	1	0	0	0		0	0	0	0	0	252.431	2.96076	120.133	2183.13	0.975947	1	0	1	0.00179129	0.00230272	0	0.000382401	0.000491576	0		0.00179129	0	0	0	0	0	0				1		1		0.0240499	0.0240499		603	0.9258	558.258	0.942775	568.494
DDB_G0268280	1	1	0	0	0	0	0	0	0	0	0	0	1.42628	0.513642	0.213974	7.44703	0.294076	4	1	5	0.00176902	0.00181927	0.00159299	0.000295396	0.000259806	0.000551174	0.471369	0.00141521	0	0	0	0	0	0	0	0		1		0.8		-0.433766	-1.11426	1.14584	3348	0.844214	2826.43	0.995036	3331.38
DDB_G0268284	1	1	1	0	1	0		0	0	0	0	0	55.9301	0.0710511	10.3482	186.765	0.993181	68	23	91	0.0302604	0.0290682	0.034436	0.00603882	0.00595365	0.00781862	0.76147	0.0292628	7	0	7	0.00224645	0.00288784	0	0.00135798	0.0106855	0.127087	0.194006	1	0.747253	0.252747	0.231625	0.222301	0.227959	3117	0.964783	3007.23	0.999687	3116.02
DDB_G0268286	1	1	0	0	0	0	0	1	0	0	0	0	23.8804	1.82133	11.3183	216.479	0.861387	2	2	4	0.0039784	0.00255714	0.00895633	0.000655869	0.00065923	0.000644083	1.02352	0.0039784	0	2	2	0.00189394	0	0.00852742				0.466667	0	0.5	-0.5	-0.454569	0.385043	-1.09523	1056	0.952111	1005.43	1	1056
DDB_G0268288	1	1	0	0	0	0	0	0	0	0	0	0	3.27125	1.49059	0.843045	25.6089	0.361258	14	7	21	0.0057968	0.0049679	0.00869998	0.000452073	0.000311194	0.00103656	0.300218	0.0057968	3	11	14	0.00369198	0.00101702	0.013061	0.000413993	0.0102562	0.0403652	0.0152601	0.214286	0.666667	-0.452381	-1.95759	-2.15082	-1.08209	3792	0.95535	3622.69	1	3792
DDB_G0268290	1	1	1		0	0		0	0	0	0	0	6.4243	0.0315289	2.31027	41.8055	0.986536	1	0	1	0.00751922	0.00966605	0	0.000652958	0.000839378	0		0.00751922	0	0	0	0	0	0	0	0		1		1		-0.731915	-0.731915		186	0.715013	132.992	0.843137	156.824
DDB_G0268292	1	1	1		1	0		0	0	0	0	0	4.46519	0.0279128	0.741147	13.536	0.963705	0	2	2	0.00226665	0	0.0102055	0.000217849	0	0.000980865	0	0.00226665	0	0	0	0	0	0				1		0		-0.884398		-0.884398	1101	0.801416	882.359	1	1101
DDB_G0268294	1	1	0		0	0	0	0	0	0	0	0	2.14594	0.836135	0.178463	9.06528	0.175895	0	1	1	0.0015842	0	0.0071328	0.00053738	0	0.00241955	0	0.0015842	0	0	0	0	0	0	0	0		1		0		0.894687		0.894687	687	0.918829	631.235	0.920084	632.098
DDB_G0268296	1	1			0	0	1	0	0	1	0	0				0		4	1	5	0.0291542	0.0299825	0.0262533	0.00425908	0.00523096	0.000783683	6.67484	0.0291542	0	0	0	0	0	0				1		0.8		-0.844702	-0.52685	-1.0721	189	0.907416	171.502	1	189
DDB_G0268298	1	1			0	0	1	0	0	0	0	0				0		6	6	12	0.0317552	0.0204108	0.0714884	0.0062165	0.00633889	0.0118663	0.534193	0.0317552	0	0	0	0	0	0	0	0		1		0.5		0.0217504	0.478436	-0.449151	393	0.961556	377.891	1	393
DDB_G0268300	1	1			0	0	1	0	0	0	0	0				0								0	0	0		0							0	0									192	0.640865	123.046	1	192
DDB_G0268302	1	1	0	0	0	0	0	0	0	0	0	0	9116.36	5610.98	2572.51	85582.1	0.314354	0	0	0	0	0	0	0	0	0		0	0	0	0	0	0	0	0	0		1							225	0.996962	224.316	1	225
DDB_G0268304	1	1	1	0	0	0		0	0	1	0	0	38.7275	0.0384488	11.3942	205.365	0.996637	23	5	28	0.00979698	0.0103452	0.0078769	0.00153645	0.00160934	0.00199649	0.806087	0.00839741	4	0	4	0.00128329	0.00164968	0	0.00135446	0.000905373	1.49602	1	1	0.821429	0.178571	-0.23967	-0.436499	0.58042	3117	0.916915	2858.02	1	3117
DDB_G0268306	1	1	0	0	1	0	0	0	0	0	0	0	24.5563	19.3141	11.7749	347.147	0.378747							0	0	0		0							0	0									419	0.988318	414.105	1	419
DDB_G0268308	1	1	0	0	0	0	0	0	0	0	0	0	16.5672	10.8728	9.56673	248.311	0.46805							0	0	0		0																	401	0.989952	396.971	1	401
DDB_G0268310	1	1	1	0	0	0		0	0	0	0	0	27.4104	0.0823084	8.58473	155.101	0.990503							0	0	0		0							0	0									423	0.752445	318.284	0.944444	399.5
DDB_G0268312	1	1	0	0	0	0	0	0	0	0	0	0	17.0692	2.54336	3.02024	72.1678	0.542857	1	1	2	0.0121848	0.00783187	0.027431	0.00457413	0.00337217	0.00789063	0.427364	0.0121848	4	1	5	0.0248756	0.0255823	0.0224004	0.0135206	0.013969	0.967898	1	0.8	0.5	0.3	1.5333	1.73719	0.567301	201	0.81661	164.139	1	201
DDB_G0268314	1	1	0		0	0	0	0	0	0	0	0	2.2713	0.905069	0.536464	15.9918	0.372149	16	9	25	0.00726742	0.00597911	0.0117797	0.00126876	0.00114744	0.00163445	0.702034	0.00697672	4	0	4	0.0011065	0.00142242	0	0.000935508	0.00494853	0.189048	0.28003	1	0.64	0.36	-0.556732	-0.394666	-0.686848	3615	0.951594	3440.01	1	3615
DDB_G0268316	1	1	0	0	1	0	0	1	0	0	0	0	35.4919	4.97476	18.9668	376.225	0.792212	2	3	5	0.00152277	0.000783018	0.00411375	0.000232514	8.58714e-05	0.00071633	0.119877	0.00152278	1	3	4	0.00108755	0.000349514	0.00367249	0	0.00766438	0	1	0.25	0.4	-0.15	-0.766721	-0.796498	-0.466901	3678	0.892735	3283.48	1	3678
DDB_G0268318	1	1	1	0	0	0		0	0	0	0	0	81.1484	0.872518	31.1623	567.029	0.972763	12	4	16	0.021301	0.020537	0.0239768	0.00566906	0.00622947	0.00340784	1.82798	0.021301	0	0	0	0	0	0				1		0.75		0.662513	1.11623	-0.625077	822	0.913795	751.139	0.706667	580.88
DDB_G0268320	1	1	0	0	0	0	0	1	0	0	0	0	169.204	15.7399	54.4181	1089.71	0.775651	4	8	12	0.00452524	0.00193908	0.0135832	0.00100288	0.000180225	0.00388422	0.0463991	0.00452524	0	3	3	0.001109	0	0.00499326	0	0.00307693	0	0.516484	0	0.333333	-0.333333	0.180366	-1.17474	0.960236	2709	0.978883	2651.79	0.998572	2705.13
DDB_G0268322	1	1	0	0	0	0	0	0	0	1	0	0	9.60491	4.51188	0.470831	40.0581	0.0944931	11	2	13	0.0146186	0.0159013	0.0101262	0.00388213	0.00485972	0.000444397	10.9355	0.0146186	0	0	0	0	0	0	0	0		1		0.846154		0.683934	1.17275	-1.31724	1008	0.882218	889.276	0.764253	770.367
DDB_G0268324	1	1			0	0	1	0	0	0	0	0				0								0	0	0		0																	906	0.675132	611.67	0.995338	901.776
DDB_G0268326	1	1			0	0	1	0	0	0	0	0				0								0	0	0		0							0	0									879	0.695773	611.584	1	879
DDB_G0268328	1	1	0	0	0	0	0	0	0	0	0	0	5.28929	3.35702	1.83357	56.5034	0.353248	32	9	41	0.00374823	0.0037607	0.00370456	0.000926069	0.000880156	0.00103659	0.84909	0.00365681	13	1	14	0.00123877	0.00147871	0.000398395	0	0.00415266	0	0.422937	0.928571	0.780488	0.148084	0.59874	0.314675	1.36391	11337	0.964849	10938.5	0.996873	11301.5
DDB_G0268330	1	1	0	0	1	0	0	0	0	0	0	0	40.4501	23.1092	20.9626	539.092	0.475647	4	0	4	0.00319468	0.0041068	0	0.000287535	0.000369626	0		0.00319468	3	0	3	0.0022779	0.00292827	0	0.00117509	0.00854397	0.137534	1	1	1	0	-1.21762	-1.21762		1317	0.950708	1252.08	1	1317
DDB_G0268332	1	1	0	0	0	0	0	0	0	0	0	0	3019.81	568.308	121.628	6167.45	0.176289	0	0	0	0	0	0	0	0	0		0	0	0	0	0	0	0	0	0		1							525	0.923594	484.887	1	525
DDB_G0268334	1	1	0	0	1	0	0	0	0	0	0	0	23.5539	10.7483	7.01185	201.452	0.394807	6	1	7	0.00355848	0.00392098	0.00228885	0.000573422	0.000737134	0		0.00305013	5	1	6	0.00252207	0.00270179	0.00189259	0	0.0111576	0	1	0.833333	0.857143	-0.0238095	-0.250597	-0.250597		2379	0.826873	1967.13	1	2379
DDB_G0268336	1	1	0		0	0	0	0	0	0	0	0	15.2018	8.86728	2.58377	108.579	0.225636	0	1	1	0.0012789	0	0.00575821	3.82e-05	0	0.000171996	0	0.0012789	0	0	0	0	0	0	0	0		1		0		-1.0721		-1.0721	789	0.99103	781.922	1	789
DDB_G0268338	1	1	0		0	0	0	0	0	0	0	0	6.07947	0.0832154	0.745653	14.0043	0.899604	5	1	6	0.0109045	0.0116816	0.00818289	0.000389623	0.00037406	0.000429539	0.870841	0.0090871	0	0	0	0	0	0				1		0.833333		-1.83422	-1.75991	-0.8912	711	0.773883	550.231	1	711
DDB_G0268340	1	1				0	1	0	0	0	0	0				0								0	0	0		0																	3096	0.983666	3045.43	0.117333	363.261
DDB_G0268342	1	1			0	0	1	0	0	0	0	0				0		2	0	2	0.00278068	0.0035746	0	0.000503063	0.000646687	0		0.00139034	0	1	1	0.00114548	0	0.00515748				0.333333	0	1	-1	1.42161	1.42161		873	0.823881	719.248	1	873
DDB_G0268344	1	1	0	0	0	0	0	0	0	1	0	0	19.3054	6.61065	0.827444	61.1686	0.111244	49	17	66	0.0734325	0.0700836	0.0851617	0.0103733	0.00877436	0.0159145	0.551343	0.0734325	0	0	0	0	0	0				1		0.742424		-1.46491	-1.66777	-0.708863	906	0.992037	898.785	0.0682068	61.7954
DDB_G0268346	1	1	0	0	0	0	0	0	0	0	0	0	177.613	12.6277	38.5037	781.46	0.753035	3	5	8	0.00647532	0.00312154	0.0182219	0.000932053	0.000477192	0.00238014	0.200489	0.00647532	0	1	1	0.000789889	0	0.00355646				1	0	0.375	-0.375	-0.991917	-0.752566	-0.860429	1266	0.975877	1235.46	1	1266
DDB_G0268348	1	1	0		0	1	0	0	0	0	0	0	1.43114	0.924675	0.374763	13.2185	0.288404	4	3	7	0.00207347	0.00152313	0.00400103	0.000380478	0.000270729	0.000729878	0.370924	0.00177726	6	1	7	0.00172202	0.00189744	0.00110762	0.00306733	0.00711329	0.431212	0.559441	0.857143	0.571429	0.285714	-0.00392165	-0.332506	0.5111	4065	0.8305	3375.98	1	4065
DDB_G0268350	1	1	0	0	0	0	0	0	0	0	0	0	48.4473	2.37951	12.5655	242.835	0.840782	3	6	9	0.0033012	0.00141458	0.00990905	0.000664587	0.000294301	0.00213032	0.138149	0.0033012	0	2	2	0.000669784	0	0.00301569				1	0	0.333333	-0.333333	-0.0412317	0.0452442	-0.0840886	3024	0.901548	2726.28	0.987446	2986.04
DDB_G0268352	1	1	0		0	0	0	0	0	0	0	0	4.15489	1.38252	0.752836	23.2287	0.352557	10	4	14	0.00465777	0.00427687	0.00599186	0.000966042	0.000970847	0.00097087	0.999977	0.00465777	15	2	17	0.0050751	0.00575656	0.00268829	0.00508269	0.00784045	0.648265	0.36967	0.882353	0.714286	0.168067	-0.112676	0.0938156	-0.468786	3354	0.896163	3005.73	0.998715	3349.69
DDB_G0268354	1	1	0	0	0	0	0	1	0	0	0	0	55.6741	10.3124	32.6564	660.002	0.760003	1	5	6	0.00256299	0.000549126	0.00961651	0.000587715	0.000256306	0.00174846	0.146589	0.00256299	2	0	2	0.000837521	0.00107664	0	0	0.00929426	0	0.107143	1	0.166667	0.833333	0.248216	1.53598	-0.27728	2388	0.980324	2341.01	1	2388
DDB_G0268358	1	1	0	0	0	0	0	0	0	0	0	0	31.8877	10.6641	17.0418	381.402	0.615098	3	2	5	0.00432493	0.00333585	0.00778916	0.000274636	0.000193118	0.000560147	0.344763	0.00432493	3	4	7	0.00472335	0.00260225	0.0121524	0.00104275	0.0116373	0.0896044	1	0.428571	0.6	-0.171429	-1.59303	-1.40283	-1.09523	1482	0.780087	1156.09	1	1482
DDB_G0268360	1	1	0	0	0	0	0	0	0	0	0	0	887.228	585.726	286.613	9259.11	0.328557	1	0	1	0.00362746	0.00466314	0	0.000108282	0.000139197	0		0.00362746	0	0	0	0	0	0	0	0		1		1		-1.0721	-1.0721		276	0.998823	275.675	1	276
DDB_G0268362	1	1	0	0	0	0	0	0	0	0	0	0	3.64757	0.430255	1.63989	32.5297	0.792161	5	1	6	0.00311292	0.00333474	0.00233597	0.000479632	0.000419893	0.000659274	0.636902	0.0025941	2	0	2	0.000867472	0.00111515	0	0.0011588	0.0113572	0.102032	1	1	0.833333	0.166667	-0.173368	-0.448427	0.585774	2316	0.832233	1927.45	0.995488	2305.55
DDB_G0268364	1	1	0	0	0	0	0	0	0	0	0	0	10.6747	5.46633	5.44496	136.274	0.499021	6	1	7	0.00335426	0.00369595	0.0021575	0.000126568	0.000144315	6.43858e-05	2.24142	0.00335426	0	0	0	0	0	0	0	0		1		0.857143		-2.05509	-1.9581	-1.0721	2139	0.975641	2086.9	1	2139
DDB_G0268366	1	1	0	0	0	0	0	0	0	0	0	0	5.22467	3.51237	2.76956	74.4386	0.440877	1	2	3	0.00296872	0.00127211	0.00891107	0.000145012	3.79222e-05	0.000519917	0.072939	0.00296872	0	0	0	0	0	0	0	0		1		0.333333		-1.48656	-1.0721	-1.20328	1059	0.954235	1010.54	0.991325	1049.81
DDB_G0268368	1	1	0	0	0	0	0	1	0	0	0	0	106.16	20.5285	63.0509	1278.62	0.754384	3	1	4	0.00141069	0.00136009	0.0015879	0.000131434	0.000142302	9.32018e-05	1.52682	0.00141069	1	0	1	0.000343289	0.000441302	0				1	1	0.75	0.25	-1.18535	-0.970237	-0.899307	2913	0.973394	2835.5	1	2913
DDB_G0268370	1	1			0	0	1	0	0	0	0	0				0								0	0	0		0							0	0									138	0.902403	124.532	1	138
DDB_G0268374	1	1	1	0	0	0		0	0	0	0	0	130.716	3.85016	46.1025	856.796	0.922924	10	1	11	0.00531423	0.00621046	0.0021752	0.000948743	0.00116568	0.000189105	6.16419	0.00531423	7	1	8	0.00370885	0.00417181	0.00208738	0	0.0146422	0	1	0.875	0.909091	-0.0340909	-0.409141	-0.282344	-0.731915	2157	0.959627	2069.92	1	2157
DDB_G0268376	1	1			0	0	1	0	0	0	0	0				0								0	0	0		0																	738	0.853866	630.153	0.992665	732.587
DDB_G0268382	1	1			0	0	1	0	0	0	0	0				0		1	1	2	0.00522141	0.00335609	0.0117546	0.000375488	0.000382508	0.000350745	1.09056	0.00522141	3	1	4	0.0102564	0.00988856	0.0115448				1	0.75	0.5	0.25	-1.09523	-0.569923	-1.0721	390	0.98215	383.039	1	390
DDB_G0268384	1	1	0	0	1	0	0	0	0	0	0	0	16.681	11.4647	8.10402	226.125	0.414131	4	1	5	0.00180279	0.00185401	0.0016234	0.000169924	0.000119552	0.000346693	0.344834	0.00180279	10	1	11	0.00383127	0.0044774	0.0015682	0.000920808	0.00909682	0.101223	1	0.909091	0.8	0.109091	-1.26074	-1.48057	0.0240499	2886	0.961012	2773.48	0.994842	2871.11
DDB_G0268386	1	1	0	0	1	0	0	0	0	0	0	0	8.2894	4.28031	4.90911	118.326	0.534213	7	5	12	0.00629984	0.00472414	0.0118187	0.00053306	0.000158416	0.00203768	0.0777432	0.00629984	13	10	23	0.0113412	0.00824046	0.0222016	0.00671835	0.022505	0.298527	1	0.565217	0.583333	-0.0181159	-1.66487	-2.10045	-0.551136	2028	0.939255	1904.81	1	2028
DDB_G0268388	1	1	0		0	0	0	0	0	0	0	0	3.85842	2.42986	1.01334	35.2491	0.294302	2	1	3	0.0021942	0.00188045	0.00329311	7.67e-05	5.56622e-05	9.09505e-05	0.612005	0.0021942	0	0	0	0	0	0	0	0		1		0.666667		-1.66584	-1.43423	-1.08044	1476	0.926315	1367.24	0.991422	1463.34
DDB_G0268390	1	1			0	0	1	0	0	0	0	0				0		3	1	4	0.00378548	0.00364971	0.00426101	0.000512778	0.00042918	0.000728482	0.589142	0.00378548	2	0	2	0.00174978	0.00224937	0	0.00275104	0.00242284	1.13546	1	1	0.75	0.25	-0.676193	-0.792654	-0.042617	1143	0.92447	1056.67	1	1143
DDB_G0268392	1	1			0	0	1	0	0	0	0	0				0								0	0	0		0							0	0									138	0.686895	94.7915	0.692308	95.5385
DDB_G0268394	1	1	0	0	0	0	0	0	0	0	0	0	37.3005	10.481	11.2427	275.736	0.517533	4	4	8	0.00253492	0.00162934	0.00570671	0.00018774	7.18594e-05	0.000593646	0.121048	0.00253492	0	3	3	0.000886525	0	0.00399156	0	0.00250419	0	0.236364	0	0.5	-0.5	-1.67291	-1.6856	-1.07469	3384	0.932599	3155.91	1	3384
DDB_G0268396	1	1	0	0	1	0	0	0	0	0	0	0	262.244	116.525	102.339	2657.79	0.467592	2	2	4	0.00885782	0.00569342	0.0199411	0.00134109	0.000518866	0.0041127	0.126162	0.00885782	0	0	0	0	0	0	0	0.00568879	0	1		0.5		-0.622651	-0.996444	0.0228786	501	0.901354	451.579	1	501
DDB_G0268398	1	1	1	0	0	0		0	0	0	0	0	58.2285	0.365232	11.3915	207.604	0.968934							0	0	0		0							0	0									246	0.907945	223.354	1	246
DDB_G0268400	1	1	0	0	0	0	0	0	0	0	0	0	35.7337	0.759504	6.21375	117.164	0.891083							0	0	0		0							0	0									243	0.818436	198.88	1	243
DDB_G0268402	1	1	0	0	0	0	0	0	0	0	0	0	131.016	39.4068	48.8711	1155.53	0.553605	1	0	1	0.0017687	0.00227368	0	0.000103994	0.000133684	0		0.0017687	0	0	0	0	0	0	0	0		1		1		-0.899307	-0.899307		609	0.928387	565.387	0.993365	604.959
DDB_G0268404	1	1	0	0	1	0	0	0	0	0	0	0	9.19595	5.87764	7.26366	171.889	0.552736	4	5	9	0.0037409	0.00213732	0.00935739	0.000539167	0.000440799	0.000768572	0.57353	0.0037409	1	1	2	0.000789472	0.000507438	0.00177729	0.000435998	0.00110228	0.395541	1	0.5	0.444444	0.0555556	-0.886184	-0.00516616	-1.36962	2535	0.949049	2405.84	0.999345	2533.34
DDB_G0268406	1	1	0		1	0	0	0	0	0	0	0	2.46087	0.0963579	0.559815	10.7512	0.853152							0	0	0		0							0	0									408	0.685974	279.877	0.40367	164.697
DDB_G0268408	1	1			0	0	1	0	0	0	0	0				0		2	0	2	0.00377189	0.00484881	0	0.00110205	0.00141669	0		0.00377189	0	0	0	0	0	0				1		1		0.414361	0.414361		555	0.955385	530.238	0.985195	546.783
DDB_G0268410	1	1	0	0	0	0	0	0	0	0	0	0	2.23429	1.21966	1.64478	38.1436	0.574206	15	7	22	0.00553398	0.00485046	0.00792802	0.000600704	0.000620103	0.000486635	1.27427	0.00553398	3	7	10	0.00248003	0.000956432	0.00781639				0.0623362	0.3	0.681818	-0.381818	-1.65652	-1.33305	-1.77119	4155	0.956784	3975.44	0.970448	4032.21
DDB_G0268412	1	1	0	0	0	0	0	0	0	0	0	0	9.68025	6.28064	2.06503	81.1351	0.247438	14	4	18	0.0067178	0.00671674	0.00672149	0.00114208	0.00126765	0.0014957	0.84753	0.0067178	13	9	22	0.00799057	0.00606981	0.014718	0.00709054	0.00696673	1.01777	0.311884	0.590909	0.777778	-0.186869	-0.555761	-0.741668	0.13999	2823	0.94915	2679.45	0.97529	2753.24
DDB_G0268416	0				0		0	0		0	0	0				0
DDB_G0268418	1	1			0	0	1	0	0	0	0	0				0								0	0	0		0							0	0									165	0.801401	132.231	0.865306	142.776
DDB_G0268420	1	1	0		0	0	0	0	0	0	0	0	26.8192	4.70753	10.1669	215.957	0.683515	7	1	8	0.00295416	0.00332291	0.00166263	0.00028927	0.000313459	0.00018055	1.73613	0.00295416	2	1	3	0.00096702	0.000828744	0.00145133	0.0016659	0.00282825	0.589019	0.490909	0.666667	0.875	-0.208333	-1.4274	-1.42189	-0.552411	3231	0.838145	2708.05	0.960172	3102.31
DDB_G0268422	1	1	0		0	0	0	0	0	0	0	0	4.57457	2.24299	2.76744	65.5149	0.552336	1	0	1	0.00235665	0.00302951	0	0.000191858	0.000246633	0		0.00235665	0	0	0	0	0	0	0	0		1		1		-0.717563	-0.717563		486	0.873108	424.331	1	486
DDB_G0268424	1	1	0	0	0	0	0	0	0	0	0	0	14.5458	11.5381	5.93439	187.586	0.339642	3	4	7	0.00436525	0.00240497	0.0112311	0.000498378	0.000453578	0.000670517	0.676461	0.00436525	1	0	1	0.000570776	0.00073374	0	0	0.00305598	0	1	1	0.428571	0.571429	-1.13969	-0.196392	-1.53804	1752	0.915281	1603.57	1	1752
DDB_G0268426	1	1	0	0	0	0	0	0	0	0	0	0	15.5736	3.88535	7.76064	166.889	0.666379	8	3	11	0.00762702	0.00713064	0.00936559	0.00149116	0.0012235	0.00216315	0.565611	0.00762702	0	0	0	0	0	0				1		0.727273		-0.0361684	-0.317783	0.529384	1521	0.948218	1442.24	1	1521
DDB_G0268428	1	1			0	0	1	0	0	0	0	0				0		0	1	1	0.000738107	0	0.00332331	7.88e-05	0	0.000354797	0	0.000738107	1	0	1	0.000533333	0.000685607	0				1	1	0	1	-0.54616		-0.54616	1875	0.722569	1354.82	1	1875
DDB_G0268430	1	1	0	0	0	0	0	0	0	0	0	0	7.04971	3.58739	2.28046	66.1601	0.388637	5	7	12	0.00467777	0.00250555	0.0122859	0.000560479	0.000225963	0.00171624	0.131661	0.00467777	1	4	5	0.00185935	0.000478042	0.00669733				0.600032	0.2	0.416667	-0.216667	-1.22481	-1.35349	-0.813992	2799	0.916515	2565.33	0.960742	2689.12
DDB_G0268432	1	1	0	0	0	0	0	0	0	0	0	0	0.78384	0.371564	0.338767	8.69875	0.476914	2	2	4	0.00172174	0.00110666	0.00387605	0.000448151	0.000246256	0.000978222	0.251738	0.00172174	1	3	4	0.00141991	0.000456328	0.00479484	0	0.00957927	0	1	0.25	0.5	-0.25	0.446705	0.410937	0.293102	2892	0.803331	2323.23	0.974093	2817.08
DDB_G0268434	1	1	0	0	1	0	0	1	0	0	0	0	127.26	16.8711	37.6542	795.874	0.690582	4	4	8	0.011228	0.00721688	0.0252769	0.00162948	0.00122483	0.00304674	0.402015	0.011228	1	0	1	0.00137741	0.00177068	0				1	1	0.5	0.5	-0.757574	-0.373896	-0.876632	726	0.98141	712.504	1	726
DDB_G0268436	1	1	0		0	0	0	0	0	0	0	0	3.24679	1.3956	0.436751	17.6307	0.238356	2	4	6	0.0177849	0.0076209	0.0533841	0.00194258	0.00155277	0.00270423	0.574202	0.0177849	0	1	1	0.00282486	0	0.0127189	0.00432903	0.0083119	0.520823	1	0	0.333333	-0.333333	-1.13394	0.139053	-1.60695	354	0.953008	337.365	1	354
DDB_G0268438	1	1	0	0	0	0	0	0	0	0	0	0	6.50298	2.52978	2.10476	55.5942	0.454147							0	0	0		0																	324	0.836871	271.146	0.981651	318.055
DDB_G0268440	1	1			0	0	1	0	0	0	0	0				0		2	0	2	0.00314092	0.00403769	0	9.38e-05	0.00012058	0		0.00314092	0	0	0				0	0		1		1		-1.43018	-1.43018		639	0.99649	636.757	0	0
DDB_G0268442	1	1	0	0	1	0	0	0	0	0	0	0	18.3416	9.8734	9.01525	231.388	0.477284	7	1	8	0.00927955	0.0104379	0.00522262	0.00116414	0.00121325	0.00099209	1.22293	0.00927955	8	0	8	0.00963719	0.0123887	0				1	1	0.875	0.125	-1.03117	-1.1065	-0.116344	864	0.997814	862.111	0.960784	830.118
DDB_G0268444	1	1	0	0	0	0	0	0	0	0	0	0	13.5723	1.39203	4.07072	83.0171	0.745178	2	6	8	0.00587162	0.00188701	0.0198276	0.00123653	0.000161303	0.00494871	0.032595	0.00587162	3	2	5	0.00339976	0.00262226	0.00612294	0.0057909	0.00569096	1.01756	0.292929	0.6	0.25	0.35	-0.336935	-0.97165	0.0436029	1509	0.902907	1362.49	0.974613	1470.69
DDB_G0268446	1	1	0	0	0	0	0	0	0	0	0	0	21.5747	6.22964	3.6831	109.903	0.371553	10	8	18	0.0131674	0.00940383	0.0263494	0.00182137	0.00123427	0.00387764	0.318304	0.0131674	2	5	7	0.00510576	0.00187529	0.0164204				0.378261	0.285714	0.555556	-0.269841	-1.019	-1.01503	-0.754613	1371	0.997089	1367.01	1	1371
DDB_G0268448	1	1	0	0	0	0	0	0	0	0	0	0	20.3985	15.2844	5.28703	202.157	0.257009	1	4	5	0.00481119	0.00123697	0.0173298	0.000748553	7.16024e-05	0.00308819	0.0231859	0.00481119	0	2	2	0.00181653	0	0.00817889	0.00391484	0.00495494	0.790087	1	0	0.2	-0.2	-0.462225	-0.898344	-0.153035	1101	0.943908	1039.24	1	1101
DDB_G0268450	1	1	0		0	0	0	0	0	0	0	0	0.713896	0.301553	0.218938	6.05175	0.420637	5	1	6	0.00391466	0.00419362	0.00293761	0.00067251	0.0008372	8.77988e-05	9.53544	0.00326222	3	0	3	0.00168634	0.00216781	0	0.00300464	0.00456905	0.657608	1	1	0.833333	0.166667	-0.127876	0.310021	-1.0721	1779	0.861551	1532.7	1	1779
DDB_G0268452	1	1	0	0	0	0	0	0	0	0	0	0	49.2042	14.8668	22.0948	501.773	0.597777							0	0	0		0							0	0									810	0.892892	723.243	0.975831	790.423
DDB_G0268454	1	1	0	0	1	0	0	0	0	0	0	0	14.1149	5.04321	5.36295	131.836	0.515363	1	0	1	0.00482449	0.00620194	0	0.000549874	0.000706863	0		0.00482448	2	1	3	0.0121951	0.0104513	0.0183027	0.0110293	0.027627	0.399223	1	0.666667	1	-0.333333	-0.569923	-0.569923		246	0.842585	207.276	1	246
DDB_G0268456	1	1	0	0	0	0	0	0	0	0	0	0	8.53115	1.75995	0.829393	27.2487	0.320311	4	2	6	0.0270728	0.0232016	0.0406316	0.00618148	0.0051445	0.00981338	0.524233	0.0270728	1	0	1	0.00374532	0.00481465	0	0	0		1	1	0.666667	0.333333	0.239953	0.159311	0.255384	267	0.830054	221.624	1	267
DDB_G0268458	1	1	1	0	1	0		0	0	0	0	0	18.8706	0.1824	3.62737	66.5695	0.952123	1	1	2	0.00907486	0.00583292	0.0204297	0.000747004	0.000633147	0.00114577	0.552596	0.00907486	0	0	0	0	0	0	0	0		1		0.5		-0.96561	-0.552411	-0.896237	267	0.825427	220.389	0.848193	226.467
DDB_G0268460	1	1	1	0	1	0		0	0	0	0	0	17.5789	0.066442	2.73147	49.6316	0.976253	3	1	4	0.00758283	0.00731087	0.00853538	0.000447562	0.000288772	0.000972828	0.296838	0.00758283	0	1	1	0.00178253	0	0.0080258	0	0.0101365	0	0.4	0	0.75	-0.75	-1.54447	-1.58022	-0.569923	561	0.940299	527.507	1	561
DDB_G0268462	1	1	0		0	0	0	0	0	0	0	0	46.2422	12.9356	4.70593	175.256	0.266754	1	2	3	0.00174139	0.000746192	0.00522704	0.000343394	0.000248391	0.000510651	0.48642	0.00174139	0	2	2	0.00106504	0	0.00479531	0	0.00631539	0	1	0	0.333333	-0.333333	-0.147467	1.05413	-0.889937	1890	0.911515	1722.76	0.993581	1877.87
DDB_G0268464	1	1			0	0	1	0	0	0	0	0				0								0	0	0		0																	975	0.989134	964.406	0	0
DDB_G0268466	1	1		0	0	0	1	0	0	0	0	0				0								0	0	0		0							0	0									171	0.83893	143.457	0.378788	64.7727
DDB_G0268468	1	1			0	0	1	0	0	1	0	0				0		2	2	4	0.0114817	0.00737993	0.025848	0.00136965	0.0004239	0.00461199	0.0919127	0.0114817	0	0	0	0	0	0	0	0		1		0.5		-0.771482	-1.20185	-0.00469405	360	0.967723	348.38	0.831956	299.504
DDB_G0268470	1	1				0	1	0	0	0	0	0				0								0	0	0		0							0	0									1125	0.721472	811.656	0.302305	340.093
DDB_G0268472	1	1	0	0	0	0	0	0	0	0	0	0	135.628	61.6596	17.4768	746.199	0.220844	1	3	4	0.00239369	0.000769281	0.00808316	0.000255771	8.76711e-05	0.000844516	0.103812	0.00239369	1	2	3	0.00171809	0.000736208	0.0051571	0.000892857	0.0105562	0.0845813	1	0.333333	0.25	0.0833333	-1.04611	-0.569923	-0.969939	1767	0.945703	1671.06	0.988187	1746.13
DDB_G0268474	1	1				0	1	0	0	0	0	0				0								0	0	0		0																	672	0.6199	416.573	0.357037	239.929
DDB_G0268476	1	1	0			0	0	0	0	0	0	0	1.029	0.552847	0.218032	7.79451	0.282836							0	0	0		0							0	0									1023	0.930886	952.297	0.948343	970.155
DDB_G0268478	1	1	0	0	0	0	0	0	0	0	0	0	134.087	61.9275	51.3497	1357.79	0.45331	0	1	1	0.00270091	0	0.0121608	7.33e-05	0	0.000330033	0	0.00270091	0	0	0	0	0	0				1		0		-1.08218		-1.08218	399	0.927933	370.245	1	399
DDB_G0268480	1	1	0	0	0	0	0	0	0	0	0	0	12.9821	5.06613	8.62596	190.73	0.629996	1	1	2	0.00198395	0.0012752	0.00446635	0.000508774	0.000508689	0.000509057	0.999277	0.00198395	1	2	3	0.00273224	0.00117078	0.00820123	0	0.0138957	0	1	0.333333	0.5	-0.166667	0.374238	1.131	-0.569923	1098	0.918114	1008.09	1	1098
DDB_G0268482	1	1			0	0	1	0	0	0	0	0				0		10	1	11	0.0122547	0.0143215	0.00501606	0.00181193	0.00234219	0.000517261	4.52807	0.0111407	0	0	0	0	0	0	0	0		1		0.909091		-0.447104	-0.363548	-0.532976	1179	0.761334	897.613	0.957337	1128.7
DDB_G0268484	1	1	0		0	0	0	0	0	1	0	0	10.8373	3.62684	1.97003	60.8484	0.351988	5	1	6	0.00884155	0.0094716	0.00663481	0.00130364	0.0013931	0.000990275	1.40678	0.00884155	0	0	0	0	0	0	0	0		1		0.833333		-0.533241	-0.529153	-0.199532	741	0.915808	678.614	0.85	629.85
DDB_G0268486	0				0		0	0			0	0				0		0	0	0									0	0	0							1
DDB_G0268488	0				0		0	0			0	0				0		0	0	0									0	0	0							1
DDB_G0268490	1	1	1	0	0	0		0	0	0	0	0	14.9528	0.022224	3.16171	57.0663	0.99302							0	0	0		0							0	0									2664	0.873392	2326.72	0.842124	2243.42
DDB_G0268492	1	1	0	0	0	0	0	0	0	0	0	0	15.1001	6.89564	7.61251	185.295	0.524706	5	8	13	0.00699856	0.00346028	0.0193913	0.00040979	0.000224736	0.0011259	0.199605	0.00699856	2	4	6	0.00301977	0.00129399	0.00906431	0.00231482	0.00283622	0.816164	1	0.333333	0.384615	-0.0512821	-2.18429	-1.58839	-2.09194	2007	0.925523	1857.52	0.989987	1986.9
DDB_G0268494	1	1	0	0	0	0	0	0	0	0	0	0	0.476897	0.257346	0.244036	6.19408	0.486727	1	3	4	0.00214067	0.000687964	0.00722873	0.000159267	2.0568e-05	0.000642993	0.0319879	0.00214067	0	1	1	0.000443262	0	0.00199578				1	0	0.25	-0.25	-1.35237	-1.0721	-1.08795	2256	0.828269	1868.57	1	2256
DDB_G0268496	1	1	0	0	0	0	0	0	0	0	0	0	78.866	34.4383	8.8958	401.192	0.205284	2	4	6	0.00421335	0.00180544	0.012647	0.000630764	5.38625e-05	0.00265125	0.0203159	0.00421335	0	3	3	0.00209644	0	0.00943915	0	0.00572711	0	0.5	0	0.333333	-0.333333	-0.686474	-1.43018	0.00188012	1431	0.995139	1424.04	1	1431
DDB_G0268498	1	1	0	0	0	0	0	1	0	0	0	0	163.604	24.7482	38.589	867.839	0.609263	10	1	11	0.00464012	0.00542266	0.00189927	0.000501005	0.000627365	5.67315e-05	11.0585	0.00464012	4	1	5	0.002035	0.00209282	0.00183251	0.000462494	0.00467912	0.0988421	1	0.8	0.909091	-0.109091	-1.38783	-1.26378	-1.0721	2457	0.964847	2370.63	1	2457
DDB_G0268500	1	1	0	0	0	0	0	0	0	0	0	0	25.7712	4.38618	10.7082	223.451	0.709416	4	3	7	0.00173282	0.00127289	0.0033437	9.2e-05	4.60209e-05	0.000253041	0.181872	0.00173281	3	6	9	0.00201974	0.000865467	0.00606256	0.000349162	0.0107672	0.0324282	0.61451	0.333333	0.571429	-0.238095	-1.85862	-1.76144	-1.23338	4482	0.90131	4039.67	0.994203	4456.02
DDB_G0268502	1	1	0	0	0	0	0	0	0	0	0	0	9.53379	1.35471	4.48023	90.1271	0.767829	17	4	21	0.00850939	0.00885533	0.00729778	0.000938524	0.000768269	0.00182693	0.420525	0.00850939	3	0	3	0.00115972	0.00149084	0	0	0.00839897	0	1	1	0.809524	0.190476	-1.76495	-2.00723	-0.34685	2622	0.941213	2467.86	0.986584	2586.82
DDB_G0268504	1	1	0	0	0	0	0	0	0	0	1	0	27.0923	3.96046	14.1131	281.759	0.78087	135	43	178	0.0117748	0.01148	0.0128072	0.0038706	0.00373534	0.00459616	0.812709	0.0112456	64	13	77	0.00491174	0.00524809	0.0037337				0.249014	0.831169	0.758427	0.0727419	2.51672	2.47445	2.45298	15831	0.954901	15117	0.990255	15676.7
DDB_G0268506	1	1	0	0	0	0	0	0	0	1	0	0	24.5713	11.1388	6.67312	198.088	0.374644	9	4	13	0.00430972	0.00383553	0.0059706	0.000672031	0.000961041	0.000347143	2.76843	0.00430973	0	1	1	0.000302187	0	0.00136059	0.000454133	0.000865228	0.524871	0.357143	0	0.692308	-0.692308	-1.44344	-1.079	-1.54267	3360	0.897748	3016.43	0.984884	3309.21
DDB_G0268508	1	1				0	1	0	0	0	0	0				0								0	0	0		0							0	0									4704	0.986505	4640.52	0.177504	834.979
DDB_G0268510	1	1	0			0	0	0	0	0	0	0	0.946396	0.133673	0.337581	7.01217	0.716347							0	0	0		0																	1074	1	1074	0.348189	373.955
DDB_G0268512	1	1	0	0	0	0	0	0	0	0	0	0	4.56673	2.87654	1.79584	52.4609	0.384353	5	4	9	0.00286372	0.00204519	0.00573059	0.000273146	0.00022496	0.000441695	0.50931	0.00286372	8	2	10	0.00297248	0.00305693	0.0026767	0.00112808	0.00868123	0.129945	0.349845	0.8	0.555556	0.244444	-1.45315	-1.08894	-1.34902	3411	0.921362	3142.77	0.986278	3364.19
DDB_G0268516	1	1	0	0	0	0	0	0	0	0	0	0	2.18292	1.62561	1.23665	33.639	0.432053	11	12	23	0.00545614	0.00335449	0.0128171	0.000856086	0.000589627	0.00210818	0.279685	0.00545614	2	7	9	0.00202962	0.000579799	0.00710757	0.000605911	0.0048559	0.124778	0.249088	0.222222	0.478261	-0.256039	-0.775883	-0.625712	-0.766545	4443	0.948782	4215.44	0.99805	4434.34
DDB_G0268518	1	1	0	0	1	0	0	0	0	0	0	0	44.7474	21.2455	5.84805	253.984	0.215846	0	3	3	0.00391833	0	0.0176422	0.000295957	0	0.00133255	0	0.00391833	1	0	1	0.00126743	0.00162929	0				0.25	1	0	1	-1.23296		-1.23296	789	0.970384	765.633	1	789
DDB_G0268520	1	1	0	0	0	0	0	0	0	0	0	0	8.13616	1.5363	2.86427	62.311	0.650887	9	9	18	0.00487364	0.00313256	0.0109717	0.000785822	0.000444716	0.0021658	0.205336	0.00487364	6	1	7	0.00178663	0.00196863	0.00114918	0.00241222	0.000722048	3.34081	0.179353	0.857143	0.5	0.357143	-0.616902	-0.79031	-0.292112	3918	0.942659	3693.34	1	3918
DDB_G0268522	1	1	0	0	0	0	0	0	0	0	0	0	37.5605	12.7109	15.8046	373.459	0.554245							0	0	0		0																	435	0.941426	409.52	1	435
DDB_G0268524	1	1				1	1	0	0	0	0	0				0		0	0	0	0	0	0	0	0	0		0	0	0	0	0	0	0	0	0		1							4824	0.982529	4739.72	0.287161	1385.26
DDB_G0268526	1	1	0	0	0	0	0	0	0	0	0	0	8.34462	4.29883	4.33902	108.194	0.502326	5	0	5	0.00250288	0.00321749	0	0.00038647	0.000496807	0		0.00250288	4	1	5	0.00222764	0.00229093	0.00200598	0.00188697	-1.93e-06	-978.846	1	0.8	1	-0.2	-0.569213	-0.569213		2277	0.877337	1997.7	0.985738	2244.52
DDB_G0268528	1	1	1	0	0	0		1	0	0	0	0	9.07323	0.113286	1.84129	33.9362	0.942041	0	0	0	0	0	0	0	0	0		0	0	0	0	0	0	0				1							1383	0.964826	1334.35	0.353333	488.66
DDB_G0268530	1	1			0	0	1	0	1	0	0	0				0																																0.90873
DDB_G0268532	0				0		0	0			0	0				0
DDB_G0268534	1	1	0	0	0	0	0	0	0	0	0	0	128.157	71.0878	20.6745	869.755	0.225305	2	1	3	0.00542601	0.00465014	0.0081435	0.000510453	0.000271309	0.00134805	0.20126	0.00542602	3	0	3	0.00540541	0.00694872	0	0.00485486	0.00495936	0.978929	1	1	0.666667	0.333333	-1.06792	-1.20328	-0.262137	555	0.996202	552.892	1	555
DDB_G0268536	1	1	0	0	1	0	0	0	0	0	0	0	6.52425	4.19484	4.18924	104.77	0.499666	3	2	5	0.00253195	0.00195291	0.00456001	0.000377673	0.000216987	0.000940469	0.230722	0.00253195	3	4	7	0.00345168	0.00190165	0.00888062				1	0.428571	0.6	-0.171429	-0.646928	-0.890656	-0.0255436	2028	0.97375	1974.77	1	2028
DDB_G0268538	1	1	0	0	0	0	0	0	0	0	0	0	473.282	165.116	179.835	4392.84	0.521335	1	0	1	0.00148552	0.00190965	0	0.000129	0.000165829	0		0.00148552	0	1	1	0.00138313	0	0.00622749				1	0	1	-1	-0.731915	-0.731915		723	0.931073	673.166	1	723
DDB_G0268540	1	1	0		0	0	0	1	0	0	0	0	0.656592	0.0355794	0.184019	3.5614	0.83798	1	1	2	0.00170513	0.00109598	0.00383865	0.000239072	0.000153664	0.000538211	0.285508	0.00170513	0	0	0	0	0	0	0	0		1		0.5		-0.551383	-0.41333	-0.41333	1314	0.892643	1172.93	1	1314
DDB_G0268542	1	1	0	0	1	0	0	0	0	0	0	0	18.4596	1.71493	5.01145	102.211	0.745044	2	0	2	0.0103003	0.0132412	0	0.00171206	0.00220085	0		0.0103003	0	0	0	0	0	0				1		1		-0.316193	-0.316193		213	0.91159	194.169	1	213
DDB_G0268544	1	1	1		0	0		0	0	0	0	0	1.64806	0.0264336	0.436101	8.03485	0.942851	3	1	4	0.0032652	0.00314809	0.00367537	0.000267669	0.00018747	0.00051532	0.363793	0.0032652	0	0	0	0	0	0	0	0		1		0.75		-1.33326	-1.40349	-0.41333	1314	0.932299	1225.04	0.868555	1141.28
DDB_G0268546	1	1	0	0	0	0	0	0	0	0	0	0	5.65535	1.17392	3.75729	75.8488	0.76194	3	1	4	0.00398351	0.00384064	0.00448391	0.000690042	0.000660076	0.000717915	0.919435	0.00398351	4	0	4	0.00364299	0.0046831	0	0.00140056	0.00791162	0.177026	1	1	0.75	0.25	-0.368561	-0.323146	-0.242549	1098	0.914517	1004.14	1	1098
DDB_G0268548	1	1	0	0	0	0	0	0	0	0	0	0	23.3251	8.78085	5.39329	158.545	0.380502	2	5	7	0.00171551	0.000630089	0.00551718	0.000292181	1.91539e-05	0.00119078	0.0160852	0.00171551	6	7	13	0.00313555	0.00186037	0.00760187				0.642415	0.461538	0.285714	0.175824	-0.563911	-1.43387	0.0696459	4146	0.984181	4080.42	1	4146
DDB_G0268550	1	1	1	0	0	0		0	0	0	0	1	1.72816	0.00320725	0.766288	13.8156	0.995832	4	1	5	0.00378649	0.00389406	0.00340971	0.000809359	0.00101842	0.000376409	2.70561	0.00378649	4	1	5	0.00310945	0.00319779	0.00280005	0.0062363	0.00175812	3.54715	1	0.8	0.8	0	-0.265823	-0.0669712	-0.558448	1608	0.821197	1320.49	1	1608
DDB_G0268552	1	1	0	0	0	0	0	0	0	0	0	0	9.61884	2.92947	5.76503	124.277	0.663066	4	2	6	0.0042765	0.003665	0.00641828	0.00125142	0.00100451	0.0015066	0.666736	0.0042765	4	2	6	0.00387214	0.00331846	0.00581141				1	0.666667	0.666667	0	-0.0385341	-0.182401	0.210363	1554	0.902842	1403.02	0.997124	1549.53
DDB_G0268554	1	1	0	0	0	0	0	0	0	0	0	0	1.62068	0.640837	1.15534	25.282	0.643222	6	1	7	0.00400759	0.00441583	0.00257773	0.000684892	0.000852135	7.5642e-05	11.2654	0.00400759	0	0	0	0	0	0				1		0.857143		-1.13203	-0.92341	-1.07373	1860	0.939078	1746.69	0.933431	1736.18
DDB_G0268556	1	1	1	0	1	0		0	0	0	0	0	128.76	4.09539	53.9796	1000.3	0.929481	14	1	15	0.011007	0.0132063	0.00330391	0.00248416	0.00268825	0.00165869	1.62071	0.011007	0	0	0	0	0	0	0	0		1		0.933333		0.213562	-0.0608529	1.74657	1503	0.906701	1362.77	0.951562	1430.2
DDB_G0268558	1	1	0	0	1	0	0	0	0	0	0	0	27.2368	11.6272	6.2579	194.032	0.349895	0	1	1	0.000878952	0	0.00395746	2.62e-05	0	0.000117966	0	0.000878952	0	3	3	0.00217865	0	0.00980932				1	0	0	0	-1.0721		-1.0721	1377	0.82623	1137.72	1	1377
DDB_G0268560	1	1	0	0	1	0	0	0	0	0	0	0	10.4564	3.16259	0.998484	40.1108	0.239959	7	3	10	0.00315544	0.00283945	0.00426219	0.000543319	0.000521946	0.000714547	0.730458	0.00315544	3	0	3	0.00089294	0.00114788	0	0.000828904	-5.5e-08	-15083.1	0.527972	1	0.7	0.3	-1.0148	-1.15388	-0.338186	3465	0.914611	3169.13	0.969607	3359.69
DDB_G0268562	1	1	0		0	0	0	0	0	1	0	0	2.24343	0.472135	0.409223	10.671	0.46431	7	2	9	0.0216832	0.0216798	0.0216952	0.00602258	0.00757253	0.000603466	12.5484	0.0216832	0	0	0	0	0	0	0	0		1		0.777778		1.43426	2.34678	-1.44216	462	0.898414	415.067	0.931787	430.486
DDB_G0268564	1	1	0	0	0	0	0	0	0	0	0	0	36.8512	19.3203	6.84762	258.499	0.26168							0	0	0		0																	759	0.949745	720.856	1	759
DDB_G0268566	1	1	0	0	1	0	0	0	0	0	0	0	8.6954	2.94165	1.20935	42.3599	0.29134	0	2	2	0.00142649	0	0.00642274	0.000139359	0	0.000627464	0	0.00142649	2	0	2	0.00117786	0.00151415	0				0.333333	1	0	1	-0.889937		-0.889937	1698	0.825703	1402.04	1	1698
DDB_G0268568	1	1	0		0	0	0	0	0	0	0	0	8.16525	4.6396	2.05194	69.4121	0.306647	3	1	4	0.0260287	0.0250951	0.0292984	0.000821121	0.000749101	0.000834827	0.897313	0.0260287	0	0	0	0	0	0	0	0		1		0.75		-1.83389	-1.66239	-1.07704	216	0.711467	153.677	0.755039	163.088
DDB_G0268570	1	1	0		0	0	0	0	0	0	0	0	4.30366	2.04458	0.813336	28.9521	0.28459	2	2	4	0.00246976	0.00158746	0.00556003	0.000489541	0.000238368	0.00134663	0.17701	0.00246976	2	1	3	0.00157233	0.0013475	0.00235979				1	0.666667	0.5	0.166667	-0.037615	-0.472147	0.413464	1908	0.848841	1619.59	1	1908
DDB_G0268572	1	1	1	0	0	0		1	0	0	0	0	2.41505	0.0262066	0.587258	10.7541	0.957281	16	6	22	0.00729921	0.00682417	0.00896305	0.00103316	0.000830829	0.00191072	0.434825	0.00696743	3	7	10	0.00305619	0.00117863	0.00963231				0.0494487	0.3	0.727273	-0.427273	-0.923636	-1.11849	-0.252701	3321	0.907565	3014.02	0.985259	3272.04
DDB_G0268574	1	1	0	0	0	0	0	0	0	0	0	0	138.48	89.6043	53.1772	1584.42	0.372437	0	1	1	0.00134144	0	0.00603982	0.000668598	0	0.00301036	0	0.00134144	1	0	1	0.00133333	0.00171402	0				1	1	0	1	1.72497		1.72497	750	0.993955	745.466	1	750
DDB_G0268576	1	1	0	0	0	0	0	0	0	0	0	0	7.0357	2.53979	5.17594	110.945	0.670829	3	1	4	0.0013709	0.00132174	0.00154312	0.000228019	0.00019508	0.000307071	0.635293	0.0013709	2	0	2	0.000629765	0.000809571	0				1	1	0.75	0.25	-0.478365	-0.61769	0.0782358	3207	0.909817	2917.78	0.990268	3175.79
DDB_G0268578	1	1	0	0	1	0	0	0	0	0	0	0	15.8001	6.18195	6.76813	165.1	0.522632	4	11	15	0.00253994	0.0008707	0.00838642	0.000122077	5.47623e-05	0.00034129	0.160457	0.00253994	5	10	15	0.0025227	0.00108099	0.00757228				1	0.333333	0.266667	0.0666667	-2.32608	-1.53971	-2.27603	5946	0.993213	5905.65	1	5946
DDB_G0268580	1	1	0	0		0	0	0	0	0	0	0	4.13116	1.83138	1.10511	32.7116	0.376337							0	0	0		0							0	0									3291	0.991409	3262.73	0.140559	462.578
DDB_G0268582	1	1	0	0		0	0	0	0	0	0	0	4.45923	2.7368	1.46601	45.5457	0.348816							0	0	0		0							0	0									870	0.986118	857.922	0	0
DDB_G0268584	1	1	1	0	0	0		0	0	0	0	0	68.2244	0.0718601	14.9053	268.799	0.995202	6	3	9	0.00647219	0.00554672	0.00971362	0.000478446	0.000402223	0.000727829	0.552633	0.00647219	1	0	1	0.000686256	0.00088219	0	0	0.00173738	0	1	1	0.666667	0.333333	-1.88997	-1.79704	-1.24885	1623	0.856787	1390.57	0.897833	1457.18
DDB_G0268586	1	1	0	0	0	0	0	0	0	1	1	0	46.8429	7.43349	17.0179	358.357	0.695989	17	6	23	0.0180995	0.0171974	0.0212589	0.00695712	0.00687945	0.00801099	0.858752	0.0180995	3	1	4	0.0030804	0.00296992	0.00346736	0.000793596	0.00589438	0.134636	1	0.75	0.73913	0.0108696	2.59646	2.79738	1.33416	1407	0.903167	1270.76	0.922909	1298.53
DDB_G0268588	1	1	0	0	0	0	0	0	0	0	0	0	1.35912	0.713383	0.604166	15.8687	0.458553	1	5	6	0.0021858	0.000468313	0.00820127	0.000975752	0.000231295	0.00311583	0.0742322	0.0018215	2	3	5	0.00154586	0.000794889	0.00417612	0.0012819	0.00333628	0.38423	0.545455	0.4	0.166667	0.233333	1.98413	1.69797	1.59728	3303	0.831059	2744.99	0.979244	3234.44
DDB_G0268590	1	1	0	0	1	0	0	0	0	0	0	0	19.7361	2.97098	4.56793	103.02	0.605914	6	6	12	0.00755844	0.00485823	0.0170158	0.0012774	0.000498783	0.00400451	0.124555	0.00755844	0	0	0	0	0	0	0	0		1		0.5		-0.550806	-1.23108	0.297478	1752	0.906181	1587.63	1	1752
DDB_G0268592	1	1	0	0	0	0	0	1	0	0	0	0	144.086	31.1972	68.7042	1455.06	0.68772	5	2	7	0.00189211	0.00173738	0.00243406	0.000329595	0.000339144	0.000296265	1.14474	0.00189211	8	1	9	0.00239908	0.00274138	0.0012002	0.000422598	0.00847257	0.0498784	0.55	0.888889	0.714286	0.174603	-0.421723	-0.155468	-0.69905	3762	0.983403	3699.56	0.997192	3751.44
DDB_G0268594	1	1	1	0	1	0		0	0	0	0	0	73.2181	0.08293	14.3308	258.535	0.994246	2	3	5	0.00384993	0.00197965	0.0104005	0.000613621	0.000139676	0.00211681	0.0659842	0.00384993	2	2	4	0.00281874	0.00181176	0.00634565				1	0.5	0.4	0.1	-0.733505	-1.20829	-0.101561	1455	0.892595	1298.73	0.975309	1419.07
DDB_G0268596	1	1				0	1	0	0	0	0	0				0		1	0	1	0.00145376	0.00186883	0	3.95e-05	5.07773e-05	0		0.00145376	0	0	0							1		1		-1.08218	-1.08218		696	0.98832	687.871	0	0
DDB_G0268598	1	1			0	0	1	0	0	0	0	0				0								0	0	0		0							0	0									402	0.953688	383.383	0	0
DDB_G0268600	1	1	0	0	0	0	0	0	0	0	0	0	3263.77	802.291	410.172	12999.1	0.338297	0	1	1	0.00207397	0	0.009338	0	0	0		0	0	0	0	0	0	0	0	0		1		0					492	0.980014	482.167	1	492
DDB_G0268602	1	1			0	0	1	0	0	0	0	0				0		2	0	2	0.00893405	0.0114848	0	0.000254566	0.000327245	0		0.00893405	0	0	0	0	0	0				1		1		-1.43768	-1.43768		282	0.793839	223.863	0.939436	264.921
DDB_G0268604	1	1			0	0	1	0	1	0	0	0				0																			0	0												1
DDB_G0268606	1	1				0	1	0	0	0	0	0				0								0	0	0		0							0	0									672	0.817734	549.517	0.392593	263.822
DDB_G0268608	1	1				0	1	0	0	0	0	0				0								0	0	0		0							0	0									4983	0.983217	4899.37	0.0751665	374.555
DDB_G0268610	1	1				0	1	0	0	0	0	0				0								0	0	0		0							0	0									1497	0.971099	1453.74	0.15991	239.385
DDB_G0268612	1	1			0	0	1	0	0	0	0	0				0								0	0	0		0							0	0									1110	0.611502	678.767	0.955936	1061.09
DDB_G0268614	1	1	0	0	0	0	0	0	0	0	0	0	27.1177	11.595	7.84765	222.423	0.403631	2	6	8	0.00213341	0.000685632	0.00720423	0.000334341	0.000209936	0.00056587	0.370998	0.00213341	9	9	18	0.0047619	0.00306074	0.0107202				0.394508	0.5	0.25	0.25	-1.05563	0.770418	-1.67413	3780	0.992026	3749.86	1	3780
DDB_G0268616	1	1	0	0	0	0	0	0	0	0	0	0	19.6621	9.44935	7.20381	195.814	0.432579	12	10	22	0.00368153	0.00258145	0.00753455	0.000714252	0.000525197	0.00123055	0.4268	0.00368153	9	7	16	0.00265112	0.00191702	0.00522226	0.000447613	0.00881154	0.0507985	1	0.5625	0.545455	0.0170455	-0.390687	-0.154412	-0.577751	6039	0.98953	5975.77	0.999369	6035.19
DDB_G0268618	1	1	0	0	0	0	0	0	0	0	0	0	91.6834	37.9305	52.3734	1208.23	0.579968	1	0	1	0.00125484	0.00161312	0	3.75e-05	4.82062e-05	0		0.00125484	1	1	2	0.00249751	0.00160529	0.00562248	0.00194553	0.00344361	0.564967	1	0.5	1	-0.5	-1.0721	-1.0721		807	0.987499	796.912	0.992316	800.799
DDB_G0268620	1	1	0	0	0	0	0	0	0	0	0	0	137.86	85.9663	59.5173	1673.08	0.4091	0	0	0	0	0	0	0	0	0		0	0	2	2	0.00149813	0	0.00674528	0	0.00211652	0	1	0						1335	0.941628	1257.07	1	1335
DDB_G0268622	1	1	0	0	0	0	0	0	0	0	0	0	126.853	18.7793	39.7696	847.307	0.679255	0	0	0	0	0	0	0	0	0		0	0	1	1	0.00171821	0	0.00773621	0	0.00508742	0	1	0						582	0.971364	565.334	1	582
DDB_G0268624	1	1	0	0	0	0	0	0	0	0	0	0	6.70199	4.77523	2.11974	71.5819	0.307433	2	1	3	0.00323611	0.00277338	0.00485684	0.000417138	0.000122251	0.00144981	0.0843221	0.00323611	0	1	1	0.000986193	0	0.00444031				1	0	0.666667	-0.666667	-0.74914	-1.31893	0.531626	1014	0.914239	927.038	1	1014
DDB_G0268626	1	1	0		0	0	0	0	0	0	0	0	0.815011	0.344662	0.0905082	4.04178	0.207984	14	7	21	0.00510384	0.00437403	0.00765997	0.000494324	0.000258731	0.00135412	0.191069	0.00510384	29	8	37	0.00856665	0.00863144	0.0083397	0.00799083	0.0205189	0.389438	0.362882	0.783784	0.666667	0.117117	-1.73382	-2.08906	-0.614617	4320	0.952443	4114.55	0.999786	4319.08
DDB_G0268628	1	1	0	0	0	0	0	0	0	0	0	0	17.7822	11.0997	5.98768	185.476	0.350415	1	0	1	0.0011791	0.00151575	0	6.72e-05	8.63856e-05	0		0.0011791	1	0	1	0.00117321	0.00150818	0	0	0.00305275	0	1	1	1	0	-0.897322	-0.897322		909	0.933008	848.105	0.937689	852.359
DDB_G0268630	1	1	0	0	0	0	0	0	0	0	0	0	548.917	272.364	85.4516	3444.68	0.238815	2	4	6	0.00739647	0.00316942	0.0222016	0.00316354	0.000875846	0.00967498	0.0905269	0.00739647	0	1	1	0.00117371	0	0.0052846	0	0.00664825	0	1	0	0.333333	-0.333333	1.04226	-0.217498	1.52353	852	0.95211	811.198	1	852
DDB_G0268632	1	1	0	0	0	0	0	0	0	0	0	0	1299.22	327.023	375.219	9043.1	0.534315	3	5	8	0.00316143	0.00152402	0.00889641	0.00057266	7.44305e-05	0.00231767	0.0321144	0.00316143	0	4	4	0.0015624	0	0.00703468	0.000593472	0.00783994	0.0756986	0.490909	0	0.375	-0.375	-0.355192	-1.48762	0.557392	2586	0.978539	2530.5	0.990007	2560.16
DDB_G0268634	1	1	0	0	0	0	0	0	0	0	0	0	16.1016	11.5868	9.86144	258.614	0.459778	0	0	0	0	0	0	0	0	0		0	0	1	1	0.000716119	0	0.00322431	0	0.00199721	0	1	0						1398	0.911344	1274.06	0.998868	1396.42
DDB_G0268636	1	1	0	0	1	1	0	0	0	1	0	0	9.18243	3.37447	4.17422	98.7572	0.552973	10	12	22	0.00514307	0.00300522	0.0126309	0.000789298	0.000217608	0.00294874	0.0737971	0.00514307	13	10	23	0.00516817	0.00375516	0.0101172				0.555929	0.565217	0.454545	0.110672	-0.810862	-1.96072	0.330769	4461	0.958888	4277.6	0.997606	4450.32
DDB_G0268638	1	1	0	0	0	0	0	1	0	0	0	0	49.0186	10.8935	16.4685	372.687	0.601875	1	4	5	0.00149832	0.000385221	0.00539691	0.00020086	4.31928e-05	0.000753034	0.0573584	0.00149832	1	4	5	0.00145508	0.000374106	0.00524118	0	0.00415083	0	1	0.2	0.2	0	-0.822661	-0.564282	-0.712762	3444	0.968954	3337.08	0.997743	3436.23
DDB_G0268640	1	1	1	0	1	0		0	0	1	0	0	26.5714	0.653136	7.69575	143.095	0.92177	36	8	44	0.0188608	0.0198375	0.0154401	0.00204809	0.0021381	0.0019597	1.09104	0.0188608	2	3	5	0.0022944	0.00117979	0.00619828				0.0676481	0.4	0.818182	-0.418182	-1.52087	-1.55992	-0.972747	2352	0.991869	2332.88	0.926539	2179.22
DDB_G0268642	1	1	0	0	0	0	0	0	0	0	0	0	26.1687	5.35836	7.80398	177.98	0.592902	4	5	9	0.00285166	0.00162926	0.00713308	0.000443821	0.000228066	0.0012937	0.176289	0.00285166	3	3	6	0.00185529	0.0011925	0.00417669	0.00123828	0.00259066	0.477979	1	0.5	0.444444	0.0555556	-0.743998	-0.990214	-0.304467	3234	0.975898	3156.05	1	3234
DDB_G0268644	1	1	1	0	0	0		1	0	0	0	0	1086.53	0.970356	237.326	4278.65	0.995928	1	1	2	0.00324688	0.00208695	0.00730951	0.000370065	0.00023786	0.000833111	0.285508	0.00324688	0	0	0	0	0	0				1		0.5		-0.760278	-0.569923	-0.569923	660	0.933296	615.975	1	660
DDB_G0268646	1	1	0	0	0	0	0	0	0	0	0	0	1008.06	634.342	377.826	11241.3	0.373284	1	1	2	0.00685076	0.00440337	0.0154227	0.000681667	0.000493906	0.00133929	0.368782	0.00685076	1	0	1	0.0031746	0.00408099	0				1	1	0.5	0.5	-0.867422	-0.564282	-0.731915	315	0.926789	291.939	1	315
DDB_G0268650	1	1	0	0	0	0	0	0	0	0	0	0	98.1795	12.1253	31.8832	658.775	0.724478	2	2	4	0.00148558	0.000954864	0.00334439	0.000144459	0.00014338	0.000148132	0.967916	0.00148558	0	2	2	0.000713776	0	0.00321376	0	0.0020902	0	0.466667	0	0.5	-0.5	-1.14385	-0.472147	-1.31493	2802	0.960941	2692.56	1	2802
DDB_G0268652	1	1	0	0	0	0	0	0	0	0	0	0	48.3002	29.0758	16.1904	494.958	0.357671	0	0	0	0	0	0	0	0	0		0	1	1	2	0.002002	0.0012868	0.00450698	0	0.00553788	0	1	0.5						999	0.952429	951.477	1	999
DDB_G0268654	1	1			0	0	1	0	0	0	0	0				0		1	0	1	0.00201012	0.00258403	0	0.000327292	0.000420734	0		0.00201012	1	1	2	0.00399202	0.00256589	0.00898698	0	0.00591909	0	1	0.5	1	-0.5	-0.252492	-0.252492		501	0.992982	497.484	1	501
DDB_G0268656	1	1	1	0	0	0		0	0	0	0	0	42.9578	0.0957896	15.737	283.937	0.99395	1	1	2	0.00251969	0.00161954	0.00567241	0.000112822	8.79282e-05	0.000169294	0.519382	0.00251969	2	4	6	0.00630915	0.0027035	0.0189379	0.00165838	0.0146803	0.112966	1	0.333333	0.5	-0.166667	-1.31349	-0.893867	-1.0721	951	0.834647	793.75	1	951
DDB_G0268658	1	1			0	0	1	0	0	0	0	0				0		1	0	1	0.00813284	0.0104549	0	0.000662104	0.000851135	0		0.00813284	0	0	0	0	0	0				1		1		-0.717563	-0.717563		123	0.999661	122.958	0.0909091	11.1818
DDB_G0268660	1	1	0	0	0	0	0	0	0	0	0	0	6.41819	2.28943	0.546885	25.8699	0.192815	24	6	30	0.00446866	0.00459561	0.004024	0.000474689	0.00054959	0.000404775	1.35777	0.00417075	6	2	8	0.00115191	0.00111059	0.00129661	0.000454545	0.00501325	0.0906689	1	0.75	0.8	-0.05	-1.33229	-1.26599	-1.10783	6945	0.966656	6713.43	1	6945
DDB_G0268662	1	1	0	0	0	0	0	0	0	1	0	0	15.9487	4.1692	1.28564	52.3259	0.235688	41	16	57	0.00791863	0.00732209	0.010008	0.00167757	0.00142877	0.00275323	0.518943	0.00791863	4	1	5	0.000671355	0.000690428	0.000604552	0.000774851	0.00148419	0.522071	1	0.8	0.719298	0.0807018	-0.102722	-0.299648	0.379798	7572	0.950636	7198.22	0.983575	7447.63
DDB_G0268664	1	1	0	1	0	0	0	0	0	0	0	0	898.446	489.614	188.99	6829.11	0.278498	1	4	5	0.00391821	0.00100738	0.0141133	0.00105194	0.000237833	0.00390336	0.0609303	0.00391821	0	6	6	0.00469484	0	0.0211384				0.454545	0	0.2	-0.2	0.644278	0.159044	0.684248	1278	0.998509	1276.09	1	1278
DDB_G0268666	1	1	0	0	0	0	0	0	0	0	0	0	33.6035	19.4627	14.5282	397.747	0.427415	0	2	2	0.00509078	0	0.0229211	0.00219657	0	0.00989003	0	0.00509078	0	0	0	0	0	0	0	0		1		0		1.97418		1.97418	399	0.984629	392.867	1	399
DDB_G0268668	1	1	0	0	0	0	0	0	0	0	0	0	3.98112	1.76621	1.96951	47.8146	0.527211	1	2	3	0.00407242	0.00174505	0.012224	0.00119355	5.05202e-05	0.00519702	0.00972099	0.00407242	3	2	5	0.00620826	0.00478848	0.011181	0	0.0312186	0	1	0.6	0.333333	0.266667	0.773627	-1.07537	1.71765	858	0.858581	736.663	0.938669	805.378
DDB_G0268670	1	1			0	0	1	0	0	0	0	0				0								0	0	0		0							0	0									162	0.942198	152.636	1	162
DDB_G0268672	1	1			0	0	1	0	0	0	0	0				0								0	0	0		0																	171	0.909762	155.569	1	171
DDB_G0268674	1	1			0	0	1	0	0	0	0	0				0								0	0	0		0							0	0									162	0.797105	129.131	1	162
DDB_G0268676	1	1			0	0	1	0	0	0	0	0				0		2	0	2	0.0123269	0.0158463	0	0.00127394	0.00163765	0		0.0123269	0	0	0	0	0	0				1		1		-0.720496	-0.720496		174	0.932456	162.247	1	174
DDB_G0268678	1	1	0	0	0	0	0	0	0	0	0	0	14.3096	4.20202	4.3527	107.763	0.508806	4	4	8	0.00424843	0.0027307	0.00956423	0.000492864	0.00043597	0.000692124	0.629901	0.00424843	1	2	3	0.00152161	0.000652017	0.00456735				1	0.333333	0.5	-0.166667	-1.1391	-0.475862	-1.39744	1980	0.951035	1883.05	0.995754	1971.59
DDB_G0268680	1	1	0	0	0	0	0	0	0	0	0	0	53.1224	12.6127	15.8389	373.389	0.556696	2	5	7	0.00354253	0.00130113	0.011393	0.000887406	7.59731e-05	0.00372965	0.02037	0.00354253	3	4	7	0.00343137	0.00189046	0.00882839				1	0.428571	0.285714	0.142857	0.501177	-1.20328	1.30301	2040	0.968622	1975.99	1	2040
DDB_G0268682	1	1	0		0	0	0	0	0	0	0	0	6.51331	3.54781	3.27199	83.7305	0.479777							0	0	0		0																	246	0.907271	223.189	1	246
DDB_G0268684	1	1	0	0	0	0	0	0	0	0	0	0	11.1445	6.96702	4.90009	136.971	0.412913	2	3	5	0.00229857	0.00118194	0.00620956	0.000238694	0.000115438	0.000308872	0.373741	0.00229857	0	4	4	0.00181359	0	0.00816562				0.444444	0	0.4	-0.4	-1.5337	-0.889937	-1.47721	2256	0.964212	2175.26	0.977649	2205.58
DDB_G0268686	1	1	0	0	1	0	0	0	0	0	0	0	9.62403	2.15431	2.21626	54.9728	0.507087	3	7	10	0.0024357	0.000939338	0.00767669	0.00066252	8.36861e-05	0.002175	0.0384763	0.0024357	6	8	14	0.00330033	0.00181826	0.00849123				0.678456	0.428571	0.3	0.128571	0.0896061	-1.40566	0.889124	4242	0.967843	4105.59	1	4242
DDB_G0268688	1	1			0	0	1	0	0	0	0	0				0		2	2	4	0.0228451	0.0146838	0.0514298	0.00629248	0.00394488	0.013724	0.287444	0.0228451	0	0	0	0	0	0	0	0		1		0.5		0.67104	0.471482	0.582529	177	0.989221	175.092	1	177
DDB_G0268690	1	1			0	0	1	0	0	0	0	0				0		1	0	1	0.00599258	0.00770353	0	0.00015991	0.000205564	0		0.00599258	0	0	0	0	0	0	0	0		1		1		-1.08393	-1.08393		177	0.942786	166.873	1	177
DDB_G0268692	1	1	0		0	0	0	0	0	0	0	0	0.995747	0.232788	0.337869	7.71116	0.592071							0	0	0		0																	975	0.69577	678.375	0.964213	940.107
DDB_G0268694	1	1	0		0	0	0	0	0	0	0	0	0.690545	0.148435	0.212781	4.86911	0.589068	1	0	1	0.00119709	0.00153888	0	0.000487283	0.000626402	0		0.00119709	0	0	0	0	0	0				1		1		1.75974	1.75974		1083	0.771337	835.358	1	1083
DDB_G0268696	1	1	0	0	1	0	0	1	0	0	0	0	66.8679	37.7649	20.2167	628.254	0.348674	6	2	8	0.00521461	0.00502758	0.00586966	0.00102329	0.00143216	0.000207115	6.91481	0.00521461	0	0	0	0	0	0	0	0.00178542	0	1		0.75		-0.43992	0.141337	-1.43528	1632	0.940044	1534.15	1	1632
DDB_G0268698	1	1	0	0	0	0	0	0	0	0	0	0	12.0911	5.10501	7.8487	177.012	0.605904	2	9	11	0.0059498	0.00139064	0.0219182	0.000506153	0.0002541	0.00132287	0.192082	0.0059498	3	0	3	0.00156006	0.00200548	0	0.00120839	0.00792943	0.152393	0.0274725	1	0.181818	0.818182	-1.7109	-0.212829	-1.92867	1923	0.961415	1848.8	1	1923
DDB_G0268700	0			0	0		0	0		0	0	0				0
DDB_G0268702	1	1	0	0	0	0	0	0	0	0	0	0	107.671	65.0782	52.6018	1402.38	0.44699	2	2	4	0.00256611	0.00164939	0.00577693	0.000391997	0.000334573	0.000499048	0.670423	0.00256611	0	1	1	0.000635597	0	0.00286176				1	0	0.5	-0.5	-0.578249	0.0816172	-0.979978	1620	0.962208	1558.78	0.971187	1573.32
DDB_G0268704	1	1	0	0	0	0	0	0	0	0	0	0	14.6169	5.36201	8.91594	198.021	0.624455	1	2	3	0.00312837	0.00134052	0.00939027	0.000284869	3.99791e-05	0.00114247	0.0349936	0.00312837	0	0	0	0	0	0	0	0		1		0.333333		-1.09583	-1.0721	-0.69905	993	0.965726	958.966	1	993
DDB_G0268706	1	1	0	0	0	0	0	0	0	0	0	0	8.66151	2.87872	4.98077	109.805	0.633727	8	4	12	0.00277209	0.0023757	0.00416042	0.000488762	0.000422003	0.000722575	0.584026	0.00277209	3	3	6	0.00131627	0.000846041	0.00296324	0.000344234	0.00485173	0.0709508	0.626697	0.5	0.666667	-0.166667	-0.44114	-0.382846	-0.364662	4563	0.948688	4328.86	0.998977	4558.33
DDB_G0268708	1	1	0	0	1	0	0	0	0	0	0	0	16.7004	9.34391	10.8889	261.408	0.538181	1	0	1	0.00172434	0.00221666	0	0.000241766	0.00031079	0		0.00172434	2	0	2	0.0030529	0.00392454	0	0.00217865	0.0102462	0.21263	1	1	1	0	-0.41333	-0.41333		705	0.822601	579.933	0.929241	655.115
DDB_G0268710	1	1	0	0	1	0	0	0	0	0	0	0	5.57919	2.1219	2.56059	60.9439	0.546844	3	6	9	0.00334467	0.0014332	0.0100395	0.000559714	0.000121223	0.00218788	0.0554064	0.00334467	1	0	1	0.00035865	0.000461049	0				0.4	1	0.333333	0.666667	-0.439271	-1.15951	0.114721	2853	0.943165	2690.85	0.977299	2788.23
DDB_G0268712	1	1	1		0	0		0	0	0	0	0	2.46632	0.0620953	0.681982	12.7103	0.916547	2	0	2	0.00348282	0.00447721	0	0.000477293	0.00061356	0		0.00348282	1	0	1	0.00147493	0.00189604	0	0	0		1	1	1	0	-0.680942	-0.680942		678	0.846972	574.247	1	678
DDB_G0268714	1	1	0	0	0	0	0	0	0	0	0	0	11.9887	5.7086	1.68591	70.3065	0.227994	2	2	4	0.00276579	0.00177773	0.00622645	0.000176067	9.84693e-05	0.000363352	0.271003	0.00276579	2	1	3	0.0019084	0.00163551	0.00286417	0	0.0152366	0	1	0.666667	0.5	0.166667	-1.61885	-1.32298	-1.20328	1572	0.920002	1446.24	1	1572
DDB_G0268716	1	1	0	0	0	0	0	0	0	0	0	0	31.7747	19.4009	9.59334	308.487	0.33087							0	0	0		0																	291	0.798999	232.509	0.856287	249.18
DDB_G0268718	1	1	0	0	0	0	0	0	0	0	0	0	20.9457	5.96369	2.15713	80.5741	0.265629	11	6	17	0.00780274	0.00649034	0.0123994	0.00138339	0.00135137	0.00179085	0.7546	0.00780274	3	3	6	0.00268097	0.00172321	0.00603549	0.00137646	0.00385389	0.357162	0.643021	0.5	0.647059	-0.147059	-0.432265	-0.0386219	-0.919731	2238	0.973513	2178.72	1	2238
DDB_G0268720	1	1	0	0	1	0	0	0	0	0	0	0	198.826	105.891	68.6635	1977.18	0.393363	3	0	3	0.00945588	0.0121556	0	0.000852497	0.00109588	0		0.00945588	0	0	0	0	0	0	0	0		1		1		-1.19905	-1.19905		348	0.911675	317.263	0.988487	343.993
DDB_G0268722	1	1			0	0	1	0	0	0	0	0				0								0	0	0		0																	474	0.970181	459.866	0	0
DDB_G0268724	1	1			0	0	1	0	0	0	0	0				0								0	0	0		0																	660	0.954142	629.734	0.258234	170.435
DDB_G0268726	1	1	1		0	0		0	0	0	0	0	688.864	2.37617	130.227	2360.73	0.982081							0	0	0		0							0	0									201	0.872988	175.471	0.647059	130.059
DDB_G0268728	1	1			0	0	1	0	0	0	0	0				0								0	0	0		0																	141	0.672471	94.8184	0.576389	81.2708
DDB_G0268730	1	1		0	0	0	1	0	0	0	0	0				0		7	5	12	0.0678304	0.0508648	0.127252	0.00772845	0.00584001	0.0193382	0.301993	0.0621778	0	0	0	0	0	0	0	0		1		0.583333		-1.01765	-1.14086	-0.449568	177	0.999502	176.912	1	177
DDB_G0268732	1	1	1	0	0	0		0	0	0	0	0	1018.69	2.57297	193.52	3501.38	0.986879							0	0	0		0																	252	0.989757	249.419	1	252
DDB_G0268734	1	1	1	0	0	0		0	0	0	0	0	73.0781	1.91915	28.2033	521.094	0.936289							0	0	0		0							0	0									456	0.998569	455.348	1	456
DDB_G0268736	1	1	0		0	0	0	0	0	0	0	0	6.4421	1.12732	1.88736	41.8636	0.626057	2	0	2	0.00927253	0.01192	0	0.00383734	0.0049329	0		0.00927253	0	0	0	0	0	0	0	0		1		1		1.60085	1.60085		216	0.998569	215.691	1	216
DDB_G0268738	1	1	0		0	0	0	0	0	0	0	0	4.79312	1.96684	2.04973	50.663	0.510319							0	0	0		0																	195	0.959018	187.009	1	195
DDB_G0268740	1	1	1		0	0		0	0	0	0	0	65.2936	0.145361	5.26578	95.8015	0.973137	13	7	20	0.017064	0.0142584	0.0268906	0.00366131	0.00306119	0.00513073	0.596638	0.0162108	5	1	6	0.00481928	0.0051627	0.00361645	0.00214792	0.03574	0.0600984	0.62785	0.833333	0.65	0.183333	0.15577	0.360205	-0.214058	1245	0.941413	1172.06	1	1245
DDB_G0268742	1	1	0	0	0	0	0	0	0	0	0	0	4.05644	2.91513	2.27663	61.3853	0.438509	3	0	3	0.00289111	0.00371656	0	0.000513452	0.000660043	0		0.00289111	4	1	5	0.00423655	0.00435691	0.003815	0.00408794	0.0294511	0.138805	1	0.8	1	-0.2	-0.130055	-0.130055		1182	0.877888	1037.66	0.998481	1180.21
DDB_G0268744	1	1	0	0	0	0	0	0	0	0	0	0	327.828	63.881	75.7399	1810.49	0.542468	10	3	13	0.0121058	0.0119709	0.0125783	0.00106051	0.00100758	0.00124968	0.806269	0.0121058	0	0	0	0	0	0				1		0.769231		-1.58707	-1.56464	-0.928704	1074	0.999875	1073.87	1	1074
DDB_G0268746	1	1	0	0	0	0	0	0	0	0	0	0	136.887	7.75464	20.5379	423.965	0.725912	4	4	8	0.00709203	0.00455845	0.0159659	0.00101481	0.000579852	0.00258878	0.223987	0.00709203	0	0	0	0	0	0	0	0		1		0.5		-0.783137	-0.814535	-0.478191	1227	0.919337	1128.03	0.986346	1210.25
DDB_G0268748	1	1	1	0	1	0		0	0	0	0	0	18.2581	0.0336615	3.09596	55.9628	0.989244	5	2	7	0.00616386	0.0056598	0.00792932	0.00116411	0.000965049	0.00208724	0.462356	0.00616386	0	1	1	0.000762777	0	0.00343438	0	0.00210218	0	0.375	0	0.714286	-0.714286	-0.325679	-0.772054	0.663857	1311	0.866249	1135.65	1	1311
DDB_G0268750	1	1	1		0	0		0	0	0	0	0	202.763	0	23.158	416.844	1							0	0	0		0							0	0									180	0.599502	107.91	1	180
DDB_G0268752	1	1			0	0	1	0	0	0	0	0				0								0	0	0		0							0	0									180	0.608734	109.572	1	180
DDB_G0268754	1	1	1	1	0	0		0	0	0	0	0	191.407	5.25243	82.8098	1527.34	0.940355	6	5	11	0.00581762	0.00407925	0.0119062	0.000779318	0.000847145	0.000481421	1.75968	0.00581762	3	2	5	0.00275657	0.00212617	0.00496456				1	0.6	0.545455	0.0545455	-1.09021	-0.0725947	-1.90385	1965	0.962243	1890.81	0.923077	1813.85
DDB_G0268756	1	1	1		0	0		0	0	0	0	0	296.571	1.40181	36.1179	659.936	0.962638	1	2	3	0.00834641	0.00357647	0.025053	0.00272929	0.00137493	0.00690633	0.199083	0.00834641	0	2	2	0.00542005	0	0.0244037				1	0	0.333333	-0.333333	1.10045	1.0446	0.723611	369	0.974081	359.436	1	369
DDB_G0268758	1	1	0	0	0	0	0	0	0	0	1	0	291.53	193.138	136.785	3814.1	0.414598	7	6	13	0.011346	0.00785368	0.0235777	0.00447832	0.00348305	0.0075127	0.463621	0.011346	2	0	2	0.00169635	0.00218068	0				0.485714	1	0.538462	0.461538	2.44427	2.86557	1.2578	1179	0.971823	1145.78	1	1179
DDB_G0268760	1	1	0	0	0	0	0	0	0	0	0	0	60.8067	38.8712	24.3846	711.022	0.385492	2	0	2	0.00374375	0.00481264	0	0.000132073	0.00016978	0		0.00374375	0	0	0	0	0	0				1		1		-1.43528	-1.43528		612	0.872914	534.223	1	612
DDB_G0268762	1	1	0	0	0	0	0	0	0	0	0	0	42.45	27.191	8.37393	341.068	0.235455	1	2	3	0.00360728	0.00154573	0.0108278	0.000516102	4.53782e-05	0.00215969	0.0210114	0.00360728	1	1	2	0.00237248	0.00152493	0.00534102	0.0013511	0.0101911	0.132576	1	0.5	0.333333	0.166667	-0.592976	-1.07373	-0.049331	843	0.986539	831.652	1	843
DDB_G0268764	1	1	0	0	0	0	0	0	0	0	0	0	8.58618	5.48939	3.89913	108.61	0.415309	5	10	15	0.00289927	0.00124235	0.0087026	0.000710022	0.000247906	0.00219318	0.113035	0.00289927	3	8	11	0.00214339	0.000751459	0.00701858				1	0.272727	0.333333	-0.0606061	0.233384	-0.108075	0.384581	5250	0.98547	5173.72	0.977537	5132.07
DDB_G0268766	1	1			0	0	1	0	0	0	0	0				0		2	0	2	0.0161922	0.0208152	0	0.00490672	0.00630759	0		0.0161922	0	0	0	0	0	0	0	0		1		1		0.673156	0.673156		129	0.957492	123.516	0.465686	60.0735
DDB_G0268768	1	1			0	0	1	0	0	0	0	0				0		1	0	1	0.00771826	0.00992192	0	0.00272286	0.00350024	0		0.00771826	0	0	0	0	0	0				1		1		0.855611	0.855611		132	0.981537	129.563	1	132
DDB_G0268770	1	1	0	0	0	0	0	0	0	0	0	0	31.8703	14.5574	13.0777	337.301	0.473229	1	1	2	0.0151935	0.00976572	0.0342042	0.00397876	0.000291512	0.0168933	0.017256	0.0151935	0	0	0	0	0	0				1		0.5		0.417458	-1.0721	1.69797	132	0.997236	131.635	1	132
DDB_G0268772	1	1	0	0	0	0	0	0	0	1	0	0	68.4598	11.1259	14.0347	330.506	0.557804	4	1	5	0.0145127	0.014925	0.0130686	0.00481655	0.0052652	0.00281942	1.86747	0.0145127	0	0	0	0	0	0	0	0		1		0.8		1.50101	1.65337	0.235086	345	0.998628	344.527	1	345
DDB_G0268774	1	1	0	0	0	0	0	0	0	0	0	0	4.52246	2.32046	1.96052	51.5327	0.457961	2	0	2	0.00235914	0.00303271	0	0.000486553	0.000625464	0		0.00117957	0	0	0	0	0	0				1		1		1.21199	1.21199		1026	0.826282	847.765	1	1026
DDB_G0268776	1	1	0	0	0	0	0	0	0	0	0	0	8.89531	5.30605	1.49044	63.9702	0.219295	1	1	2	0.00129245	0.000830728	0.00290961	0.00011165	4.8849e-05	0.000331834	0.147209	0.00129245	2	7	9	0.00557621	0.00159295	0.0195275				0.490909	0.222222	0.5	-0.277778	-0.979978	-0.899307	-0.569923	1614	0.958768	1547.45	1	1614
DDB_G0268778	1	1	0	0	1	0	0	0	0	0	0	0	68.3182	9.78699	21.8476	461.765	0.690624	7	3	10	0.00285276	0.00256708	0.00385335	0.000358434	0.000216451	0.000891743	0.242728	0.00285276	5	7	12	0.0033389	0.00178841	0.00876943				0.230531	0.416667	0.7	-0.283333	-1.09091	-1.45498	0.0390152	3594	0.975341	3505.38	1	3594
DDB_G0268780	1	1			0	0	1	0	0	0	0	0				0		1	0	1	0.0025684	0.0033017	0	7.67e-05	9.85978e-05	0		0.00256839	0	0	0	0	0	0				1		1		-1.0721	-1.0721		438	0.888923	389.348	0.941043	412.177
DDB_G0268782	1	1	0	0	0	0	0	0	0	0	0	0	4.24671	2.20504	1.79493	47.7439	0.448736	4	4	8	0.00674994	0.00433856	0.0151957	0.000694532	0.000283544	0.00173882	0.163067	0.00674994	1	2	3	0.00235294	0.00100824	0.00706271				1	0.333333	0.5	-0.166667	-1.77752	-1.47135	-1.47169	1275	0.929566	1185.2	1	1275
DDB_G0268784	1	1	1	0	0	0		1	0	0	0	0	15.047	0.320951	4.63616	85.6975	0.935254	8	6	14	0.0081296	0.00597183	0.0156871	0.00105159	0.000972675	0.00150298	0.647166	0.0081296	3	0	3	0.00162577	0.00208994	0	0.000568798	0.00551689	0.103101	0.514706	1	0.571429	0.428571	-1.26251	-0.838735	-1.41047	2001	0.860621	1722.1	0.92218	1845.28
DDB_G0268786	1	1	0	0	0	0	0	0	0	0	0	0	7.18229	4.6006	1.55322	60.1621	0.252399	3	5	8	0.00422393	0.00203622	0.0118863	0.000458978	0.000408897	0.000580611	0.704253	0.00422393	2	3	5	0.00254842	0.00131041	0.00688452	0.00137728	0.00414125	0.332577	1	0.4	0.375	0.025	-1.3059	-0.0981307	-1.77001	1962	0.965326	1893.97	1	1962
DDB_G0268788	1	1	0		0	0	0	0	0	0	0	0	1.08311	0.466881	0.321423	9.05379	0.40774	1	2	3	0.00255474	0.00109472	0.00766843	0.000187956	0	0.000846272	0	0.00170316	0	1	1	0.000761035	0	0.00342654				1	0	0.333333	-0.333333	-0.97586		-0.97586	1314	0.893675	1174.29	1	1314
DDB_G0268790	1	1	0	0	0	0	0	0	0	0	0	0	947.652	521.127	543.098	13423.7	0.510322	0	0	0	0	0	0	0	0	0		0	1	1	2	0.00360056	0.00231428	0.00810571				1	0.5						558	0.814837	454.679	0.995465	555.469
DDB_G0268792	1	1	0	0	0	0	0	0	0	0	0	0	14.3803	7.8966	6.75883	176.935	0.461183	6	0	6	0.00345261	0.00443837	0	0.000632171	0.000812656	0		0.00345261	0	1	1	0.00054326	0	0.00244602	0	0.00150264	0	0.142857	0	1	-1	-0.308666	-0.308666		1869	0.929812	1737.82	0.984879	1840.74
DDB_G0268794	1	1	0	0	1	0	0	0	0	0	0	0	19.6592	6.31685	13.9292	294.944	0.687996	2	3	5	0.00463854	0.00238516	0.0125309	0.00151555	0.000944993	0.0035139	0.26893	0.00463854	0	5	5	0.00454133	0	0.0204472	0	0.0144382	0	0.444444	0	0.4	-0.4	1.29497	1.48714	0.682142	1101	0.979043	1077.93	1	1101
DDB_G0268796	1	1	0		0	0	0	0	0	0	0	0	11.5954	6.36502	1.86438	78.114	0.226551	2	1	3	0.00501432	0.00429732	0.00752562	0.000415025	0.000125336	0.00142957	0.087674	0.00501432	0	0	0	0	0	0	0	0		1		0.666667		-1.17026	-1.43618	-0.116344	693	0.863328	598.286	1	693
DDB_G0268798	1	1	0		0	0	0	0	0	0	0	0	2.61334	1.12393	0.408334	15.2176	0.26649	0	1	1	0.00102768	0	0.00462709	0.000267726	0	0.00120544	0	0.00102768	1	4	5	0.00439754	0.00113062	0.0158398				1	0.2	0	0.2	0.664197		0.664197	1137	0.855821	973.069	1	1137
DDB_G0268800	1	1	0	0	0	0	0	0	0	0	0	0	2.74248	0.363513	1.53714	30.2131	0.808743	0	0	0	0	0	0	0	0	0		0	0	1	1	0.00111111	0	0.00500275				1	0						900	0.837887	754.098	1	900
DDB_G0268802	1	1	0		0	0	0	0	0	0	0	0	4.91889	0.636722	1.46398	30.8086	0.6969	4	0	4	0.00425591	0.00547102	0	0.000351291	0.000451585	0		0.00425591	5	0	5	0.0047619	0.00612149	0	0.00458769	0.0150431	0.304969	1	1	1	0	-1.30291	-1.30291		1050	0.895114	939.869	1	1050
DDB_G0268804	1	1			0	0	1	0	0	0	0	0				0		1	0	1	0.00693793	0.0089188	0	0.00114848	0.00147637	0		0.00693793	0	0	0	0	0	0	0	0		1		1		-0.262137	-0.262137		156	0.923943	144.135	0.644357	100.52
DDB_G0268806	1	1	0		0	0	0	0	0	0	0	0	138.389	66.3205	15.6484	745.915	0.190906	2	1	3	0.0183533	0.0157289	0.027545	0.00109018	0.000924802	0.00161957	0.571016	0.0183533	0	0	0	0	0	0				1		0.666667		-1.39527	-1.19803	-0.899307	165	0.990659	163.459	0.570439	94.1224
DDB_G0268808	1	1	0	0	0	1	0	0	0	0	0	0	1.88287	1.34313	1.25906	32.0651	0.483846	1	4	5	0.00190985	0.000491028	0.00687926	0.000296455	0.000111067	0.000748293	0.148427	0.00190986	3	0	3	0.00104493	0.00134327	0	0.00201988	-7.98e-08	-25326.6	0.142857	1	0.2	0.8	-0.729982	0.407219	-1.02845	2871	0.911877	2618	1	2871
DDB_G0268810	1	1	0	0	1	0	0	0	0	0	0	0	221.074	103.633	29.3094	1253	0.220467	5	4	9	0.00318244	0.00227281	0.00636838	0.000361121	0.00031373	0.000527099	0.595202	0.00318244	3	2	5	0.0017452	0.00134609	0.00314309	0.000536481	0.0054687	0.0981003	1	0.6	0.555556	0.0444444	-1.22362	-0.779467	-1.29382	2865	0.987092	2828.02	1	2865
DDB_G0268812	1	1	1		0	0		0	0	0	0	0	7.96454	0.00898338	0.963249	17.4014	0.99076							0	0	0		0							0	0									1230	0.784329	964.725	1	1230
DDB_G0268814	1	1	0	0	1	0	0	0	0	0	0	0	5.90218	1.42756	2.92336	62.6134	0.671895	5	3	8	0.00295143	0.00237132	0.00498329	0.000247288	0.00017589	0.00059352	0.296351	0.00295143	2	2	4	0.00139034	0.000893648	0.00312998				1	0.5	0.625	-0.125	-1.59986	-1.5863	-0.957219	2877	0.942143	2710.55	1	2877
DDB_G0268816	1	1	0	0	0	0	0	0	0	0	0	0	41.0315	16.4102	7.07567	242.234	0.301273	1	4	5	0.00456394	0.0011734	0.0164392	0.000343482	0.00010194	0.00118964	0.0856901	0.00456394	1	0	1	0.000933629	0.00120019	0				0.333333	1	0.2	0.8	-1.46468	-0.731915	-1.39744	1104	0.992342	1095.55	0.97019	1071.09
DDB_G0268818	1	1	0	0	1	0	0	0	0	0	0	0	8.24056	5.87797	4.64165	124.695	0.441237	0	4	4	0.00315819	0	0.0142197	0.000409236	0	0.00184259	0	0.00315819	3	1	4	0.00304402	0.00293484	0.0034264				0.142857	0.75	0	0.75	-0.752127		-0.752127	1338	0.946598	1266.55	0.982103	1314.05
DDB_G0268820	1	1	0	0	0	0	0	0	0	0	0	0	8.85362	3.59017	4.88264	113.019	0.576272	1	1	2	0.00146129	0.00093925	0.0032897	0.000304021	0.000390819	0		0.000730643	0	0	0	0	0	0	0	0.0034349	0	1		0.5		1.30646	1.30646		1590	0.860791	1368.66	1	1590
DDB_G0268822	1	1	0	0	0	0	0	0	0	0	0	0	51.5256	13.7141	20.9182	472.527	0.604008	1	3	4	0.00131508	0.000422637	0.00444083	4.1e-05	1.2238e-05	0.000145881	0.08389	0.00131508	5	1	6	0.00194038	0.00207865	0.00145608	0	0.00543502	0	0.190476	0.833333	0.25	0.583333	-1.83708	-1.07537	-1.66937	3099	0.981492	3041.64	0.997801	3092.18
DDB_G0268824	1	1	0		0	0	0	0	0	0	1	0	8.1303	5.26073	0.794261	51.1218	0.131175	2	1	3	0.00249079	0.00213463	0.00373824	0.00116409	0.000975103	0.00182602	0.534006	0.00249079	2	1	3	0.00230947	0.00197923	0.00346611	0.00120192	0.00431852	0.278319	1	0.666667	0.666667	0	2.38726	1.96976	1.66557	1299	0.927204	1204.44	1	1299
DDB_G0268826	1	1	0	0	0	0	0	0	0	0	0	0	3.59558	0.971608	2.46846	51.2335	0.717561	6	4	10	0.00370263	0.00285587	0.0066684	0.000537057	0.000400197	0.0011672	0.342869	0.00333237	2	1	3	0.00101382	0.000868855	0.00152157	0.00147146	0.00268317	0.548405	1	0.666667	0.6	0.0666667	-0.48041	-0.258402	-0.567305	3057	0.883475	2700.78	0.967974	2959.1
DDB_G0268828	1	1	0	0	1	0	0	0	0	0	0	0	1210.78	306.788	136.72	4608.47	0.308269	3	0	3	0.00772603	0.0099319	0	0.000730321	0.000938828	0		0.00772603	0	0	0	0	0	0	0	0		1		1		-1.06739	-1.06739		459	0.845965	388.298	1	459
DDB_G0268830	1	1	0		0	0	0	0	0	0	0	0	11.3263	1.0571	4.48161	88.0687	0.809143	1	0	1	0.00439505	0.00564989	0	0.000230586	0.000296418	0		0.00439505	0	0	0	0	0	0				1		1		-0.8912	-0.8912		228	0.997932	227.529	0.727273	165.818
DDB_G0268832	1	1	1	0	1	0		0	0	1	0	0	25.7387	0.32584	7.32157	134.069	0.957392	10	2	12	0.0275264	0.029488	0.0206562	0.00247854	0.00301812	0.000597923	5.04768	0.0275264	0	0	0	0	0	0	0	0		1		0.833333		-1.50511	-1.27484	-1.43576	450	0.968765	435.944	0.80574	362.583
DDB_G0268834	1	1	0		0	0	0	0	0	0	0	0	21.6351	0.49073	4.32972	81.37	0.898198	2	0	2	0.0149581	0.0192288	0	0.000199576	0.000256555	0		0.00747904	0	0	0	0	0	0				1		1		-1.08393	-1.08393		144	0.928521	133.707	1	144
DDB_G0268836	1	1	0	0	0	0	0	0	0	0	0	0	3.8256	0.628783	1.57357	32.7257	0.714495	12	1	13	0.0469445	0.0557056	0.016259	0.00816952	0.0103507	0.000485347	21.3265	0.0469445	2	0	2	0.00696506	0.00895367	0	0.0106034	0.0191251	0.554424	1	1	0.923077	0.0769231	-0.796623	-0.6481	-1.0721	348	0.795755	276.923	0.825137	287.148
DDB_G0268838	1	1	0		0	0	0	0	0	0	0	0	20.302	0.486986	2.36612	45.9991	0.829314	2	0	2	0.00453357	0.00582795	0	0.000219399	0.000282037	0		0.00453357	1	0	1	0.00215054	0.00276454	0				1	1	1	0	-1.30904	-1.30904		465	0.948718	441.154	1	465
DDB_G0268840	1	1	0		0	0	0	0	0	0	0	0	1.1527	0.645158	0.385301	11.4515	0.373912	0	1	1	0.00176965	0	0.0079678	0.000537858	0	0.00242171	0	0.00176965	0	0	0	0	0	0				1		0		0.851741		0.851741	690	0.818962	565.084	1	690
DDB_G0268842	1	1			0	0	1	0	0	0	0	0				0		0	1	1	0.00374017	0	0.01684	0.000196228	0	0.000883517	0	0.00374017	0	0	0	0	0	0				1		0		-0.8912		-0.8912	303	0.882402	267.368	1	303
DDB_G0268844	1	1	0		0	0	0	0	0	0	0	0	8.97544	1.73688	0.262543	16.8839	0.13131	2	6	8	0.00482493	0.00155063	0.0162931	0.000479001	4.73064e-05	0.00206459	0.0229132	0.00482493	2	2	4	0.00229753	0.00147675	0.00517228				0.547475	0.5	0.25	0.25	-1.34918	-1.43606	-0.98346	1743	0.951266	1658.06	0.998854	1741
DDB_G0268846	1	1	0		0	0	0	0	0	0	0	0	10.9864	8.01093	4.63197	139.452	0.366369	6	4	10	0.00592734	0.0045718	0.0106751	0.00182029	0.00117723	0.00390119	0.301762	0.00592734	2	0	2	0.00114745	0.00147506	0				0.515152	1	0.6	0.4	0.294947	0.196457	0.31108	1743	0.967927	1687.1	1	1743
DDB_G0268848	1	1	0	0	0	0	0	0	0	1	0	0	74.3986	15.6932	3.96814	181.279	0.201825	162	43	205	0.0267593	0.0271839	0.025272	0.00693124	0.00697369	0.00714919	0.975452	0.0262371	2	2	4	0.000504838	0.000324488	0.00113651				0.203375	0.5	0.790244	-0.290244	1.27668	1.26562	1.27094	7980	0.960012	7660.9	0.9929	7923.34
DDB_G0268850	1	1	0	0	0	0	0	0	0	1	0	0	16.7062	3.95005	8.00207	171.688	0.66951	55	18	73	0.0102151	0.00989368	0.0113408	0.00258651	0.00257149	0.00263901	0.974414	0.0100751	0	0	0	0	0	0				1		0.753425		1.18773	1.23792	0.867898	7983	0.895189	7146.3	0.988728	7893.02
DDB_G0268852	1	1	0	0	0	0	0	0	0	1	0	0	19.7889	3.79162	11.1523	227.283	0.746277	77	32	109	0.0138131	0.0125439	0.0182585	0.0032235	0.00335758	0.00262272	1.28019	0.0135596	0	0	0	0	0	0				1		0.706422		0.53112	1.05629	-0.765357	8019	0.984047	7891.07	0.987135	7915.84
DDB_G0268854	1	1	1	0	0	0		1	0	0	0	0	208.449	4.56322	86.811	1594.54	0.95006	4	4	8	0.00428793	0.0027561	0.00965316	0.00101962	0.000557821	0.00263706	0.211531	0.00428793	3	0	3	0.00159236	0.00204699	0	0.00163666	0.00151844	1.07786	0.236364	1	0.5	0.5	0.35017	-0.0718894	0.649669	1884	0.990287	1865.7	1	1884
DDB_G0268856	1	1	1	1	0	0		0	0	0	0	0	40.5312	0.0527679	10.6432	191.947	0.995067	9	7	16	0.00894433	0.00646765	0.0176188	0.001917	0.00101569	0.00614619	0.165255	0.00894433	3	1	4	0.00206398	0.00198996	0.00232326				0.618576	0.75	0.5625	0.1875	-0.126299	-1.00964	0.988638	1938	0.923036	1788.84	1	1938
DDB_G0268858	1	1	0		0	0	0	0	0	0	0	0	73.3988	1.00323	4.84203	94.1792	0.828368	4	2	6	0.0105789	0.00906621	0.0158771	0.00126475	0.00136135	0.000926349	1.46959	0.0105789	1	1	2	0.0034188	0.00219746	0.00769654	0.00257401	0.0222265	0.115808	1	0.5	0.666667	-0.166667	-1.03294	-0.604413	-1.20328	585	0.969515	567.166	1	585
DDB_G0268860	1	1	0	0	0	0	0	0	0	0	0	0	22.3175	7.56307	12.2444	273.341	0.618172	6	2	8	0.00287265	0.00276962	0.00323351	0.000545524	0.000717346	0.000140928	5.09015	0.00287265	6	2	8	0.00282486	0.00272354	0.00317971	0.000555247	0.0121707	0.0456218	1	0.75	0.75	0	-0.571599	-0.0742973	-1.31509	2832	0.983364	2784.89	1	2832
DDB_G0268862	1	1	0	0	1	0	0	1	0	0	0	0	15.0216	4.4698	4.93135	120.053	0.524547	2	7	9	0.00496754	0.00141907	0.0173959	0.000719954	0.000269563	0.00229744	0.117332	0.00496754	2	4	6	0.00321543	0.00137783	0.00965161	0.001657	0.00459863	0.360325	1	0.333333	0.222222	0.111111	-0.818835	-0.155203	-0.925646	1866	0.970934	1811.76	1	1866
DDB_G0268864	1	1	0	0	0	0	0	0	0	0	0	0	31.7512	9.49888	19.8547	423.876	0.676398	4	4	8	0.00757548	0.00486918	0.0170542	0.00118635	0.000884196	0.00241814	0.365651	0.00757548	2	2	4	0.00366624	0.0023565	0.00825357	0	0.0185457	0	1	0.5	0.5	0	-0.731368	-0.326716	-0.873943	1107	0.953965	1056.04	0.98558	1091.04
DDB_G0268866	1	1	0	0	0	0	0	0	0	0	0	0	1.31305	0.865456	0.690554	18.4882	0.443798	5	1	6	0.00280309	0.00300284	0.00210347	0.000606005	0.000794229	6.07838e-05	13.0665	0.00280309	1	0	1	0.000403224	0.000518349	0				1	1	0.833333	0.166667	0.240175	0.669457	-1.07537	2490	0.859637	2140.5	0.995989	2480.01
DDB_G0268868	1	1	0	0	0	0	0	0	0	0	0	0	38.4995	12.3506	2.46349	130.797	0.166293	4	2	6	0.00193522	0.0016585	0.00290443	0.000591829	0.000523575	0.000673236	0.777699	0.00193522	6	1	7	0.0022142	0.00243976	0.0014242	0.00099231	0.00711522	0.139463	0.559441	0.857143	0.666667	0.190476	0.549617	0.59509	0.218877	3174	0.976817	3100.42	0.996033	3161.41
DDB_G0268870	1	1	0	0	0	0	0	0	0	0	0	0	778.599	338.146	154.683	5151.31	0.313867	3	2	5	0.0069128	0.0053319	0.0124499	0.000475236	0.000307065	0.00109803	0.279651	0.0069128	1	4	5	0.00676583	0.00173951	0.0243704				0.52381	0.2	0.6	-0.4	-1.50926	-1.37958	-0.963599	741	0.976107	723.296	0.997312	739.008
DDB_G0268872	1	1	0	0	0	0	0	0	0	0	0	0	9.30023	5.16297	3.97884	107.76	0.435235	39	12	51	0.00806148	0.00792475	0.00854038	0.00111491	0.00101911	0.00145044	0.702618	0.00806148	10	3	13	0.00205251	0.00202963	0.00213262	0.00143566	0.00354405	0.405089	1	0.769231	0.764706	0.00452489	-1.10028	-1.2195	-0.532973	6378	0.991907	6326.38	0.993058	6333.72
DDB_G0268874	1	1	1	0	0	0		0	0	0	0	0	59.8937	2.27159	24.9651	465.273	0.916598	4	1	5	0.00635264	0.00653312	0.00572052	0.000915976	0.00112873	0.000170645	6.61452	0.00635264	7	6	13	0.016109	0.0111507	0.0334757				0.595588	0.538462	0.8	-0.261538	-0.686801	-0.342421	-1.0721	807	0.975309	787.074	1	807
DDB_G0268876	1	1	0	0	1	0	0	0	0	0	0	0	15.2465	8.20902	4.85595	144.87	0.371677	8	5	13	0.00334677	0.00264758	0.00579567	0.000580442	0.000333639	0.00146898	0.227122	0.00334677	7	1	8	0.00192648	0.00216695	0.00108424	0	0.00542928	0	0.335913	0.875	0.615385	0.259615	-0.785382	-1.39844	0.343378	4158	0.934185	3884.34	0.998711	4152.64
DDB_G0268878	1	1	0		0	0	0	0	0	0	0	0	988.537	216.624	9.03215	1678.95	0.0400261	5	1	6	0.00593814	0.00636129	0.00445605	0.00124528	0.001526	0.000262046	5.82343	0.00593814	5	1	6	0.00544959	0.00583793	0.00408944	0.0013986	0.013184	0.106083	1	0.833333	0.833333	0	0.0276733	0.361854	-0.899307	1101	0.917728	1010.42	1	1101
DDB_G0268880	1	1	0	0	0	0	0	0	0	0	0	0	4.10629	1.98028	2.0643	51.0193	0.510387	4	3	7	0.00416131	0.00305681	0.0080298	0.000389324	0.000343213	0.00053387	0.642877	0.00416131	1	0	1	0.000549129	0.000705913	0	0	0.00149778	0	1	1	0.571429	0.428571	-1.40473	-1.00696	-1.32701	1830	0.919215	1682.16	0.995117	1821.06
DDB_G0268882	1	1	1	0	0	0		0	0	0	0	0	24.2204	0.363231	6.93694	127.408	0.950243	3	0	3	0.00830373	0.0106745	0	0.00148598	0.00191023	0		0.00830373	2	1	3	0.0075188	0.00644367	0.0112844	0.00533895	0.0134314	0.397497	1	0.666667	1	-0.333333	0.0173158	0.0173158		399	0.905473	361.284	1	399
DDB_G0268884	1	1	1	0	0	0		1	0	0	0	0	907.333	3.07925	285.517	5160.86	0.98933	2	0	2	0.00428134	0.00550371	0	0.00129544	0.00166529	0		0.00428134	2	0	2	0.00424628	0.00545865	0	0.00243546	0.00598349	0.407031	1	1	1	0	0.741605	0.741605		471	0.991813	467.144	1	471
DDB_G0268886	1	1	0	0	0	0	0	1	0	0	0	0	34.5695	2.39158	11.1776	217.937	0.823749	20	29	49	0.00387949	0.00203556	0.0103378	0.000660207	0.000330097	0.00181641	0.181731	0.00387949	16	17	33	0.00259536	0.00161763	0.00601983				0.506372	0.484848	0.408163	0.0766852	-0.567546	-0.617669	-0.475622	12723	0.992732	12630.5	0.999371	12715
DDB_G0268888	1	1	0	0	0	0	0	0	0	0	0	0	9.84014	4.61561	3.63288	97.7011	0.44043	8	13	21	0.00330389	0.00161798	0.00920875	0.000499166	0.00017517	0.00163396	0.107206	0.00330389	4	9	13	0.00201394	0.0007966	0.00627766	0.000416136	0.00558305	0.0745357	0.727088	0.307692	0.380952	-0.0732601	-0.849111	-1.23812	-0.43519	6486	0.97998	6356.15	0.99522	6454.99
DDB_G0268890	1	1	0		0	0	0	0	0	0	0	0	36.5593	21.2559	5.42005	246.352	0.203181	2	1	3	0.00477725	0.00409414	0.00716982	0.000792248	0.000122251	0.00313904	0.0389453	0.00477725	1	0	1	0.00155763	0.00200236	0	0	0.0140698	0	1	1	0.666667	0.333333	-0.36838	-1.43018	1.44009	642	0.978156	627.976	1	642
DDB_G0268892	1	1	0	0	0	0	0	0	0	0	0	0	696.495	112.49	188.199	4175.01	0.625893	1	0	1	0.00184	0.00236534	0	0.000933729	0.00120031	0		0.00184	0	0	0	0	0	0	0	0		1		1		1.77897	1.77897		606	0.896831	543.479	1	606
DDB_G0268894	1	1		0	0	0	1	0	0	0	0	0				0		7	0	7	0.0390644	0.0502178	0	0.00117872	0.00151525	0		0.0390644	0	0	0	0	0	0	0	0		1		1		-2.14978	-2.14978		192	0.933288	179.191	1	192
DDB_G0268896	1	1			0	0	1	0	0	0	0	0				0		1	0	1	0.00526448	0.00676755	0	0.00215008	0.00276393	0		0.00526448	0	0	0	0	0	0	0	0		1		1		1.41274	1.41274		228	0.833124	189.952	1	228
DDB_G0268898	1	1	0		0	0	0	0	0	0	0	0	19.6135	9.15741	2.38377	107.01	0.206545	4	0	4	0.00134804	0.00173293	0	0.00035835	0.000460659	0		0.00134804	9	0	9	0.00295276	0.0037958	0	0.00150982	0.00899582	0.167835	1	1	1	0	0.578841	0.578841		3048	0.973511	2967.26	1	3048
DDB_G0268900	1	1	0		0	0	0	0	0	0	0	0	3.46312	1.62273	0.231364	15.5237	0.124785							0	0	0		0							0	0									642	0.785268	504.142	1	642
DDB_G0268902	1	1	0		0	0	0	0	0	0	0	0	0.970569	0.423149	0.572516	13.2673	0.575009	2	3	5	0.00376265	0.00193477	0.0101647	0.00096185	0.000586727	0.00242588	0.241861	0.00376265	0	1	1	0.000574675	0	0.00258746	0	0.0015343	0	1	0	0.4	-0.4	0.346743	0.808532	-0.139562	1755	0.75718	1328.85	0.991518	1740.11
DDB_G0268904	1	1	0	0	1	0	0	0	0	0	0	0	11.6072	6.7045	5.49108	145.771	0.450251	3	0	3	0.00143097	0.00183952	0	0.000111966	0.000143932	0		0.00143097	0	2	2	0.000862792	0	0.0038847				0.1	0	1	-1	-1.29212	-1.29212		2361	0.887965	2096.49	0.981811	2318.05
DDB_G0268906	1	1			0	0	1	0	0	0	0	0				0								0	0	0		0																	360	0.95493	343.775	0.227191	81.7889
DDB_G0268908	0				0		0	0			0	0				0		0	0	0									0	0	0							1
DDB_G0268910	1	1	0		0	0	0	0	0	0	0	0	2.064	1.22072	0.627722	19.8441	0.339595							0	0	0		0																	666	0.950628	633.118	0.947683	631.157
DDB_G0268912	1	1			0	0	1	0	0	0	0	0				0		4	1	5	0.0195649	0.0201208	0.0176181	0.00329002	0.00340121	0.00312363	1.08886	0.0195649	0	0	0	0	0	0	0	0		1		0.8		-1.22459	-1.40286	-0.0686809	267	0.95715	255.559	0.877193	234.211
DDB_G0268914	1	1	0	0	0	0	0	0	0	0	0	0	5.3704	3.47505	2.46824	68.7536	0.415298	32	22	54	0.00406287	0.00309504	0.0074527	0.000536911	0.000407479	0.00114192	0.356837	0.00406287	32	18	50	0.00371222	0.00305415	0.0060171	0.00250148	0.00803046	0.311499	0.688698	0.64	0.592593	0.0474074	-1.19955	-1.15454	-1.11021	13620	0.975851	13291.1	0.988916	13469
DDB_G0268916	1	1	0	0	0	0	0	0	0	0	0	0	33.3166	14.2699	14.7663	365.683	0.508549	1	1	2	0.00695726	0.00447182	0.0156624	0.00287919	0.00200229	0.00531293	0.376871	0.00695726	0	2	2	0.00680272	0	0.0306291				1	0	0.5	-0.5	1.54545	1.42258	0.894687	294	0.977788	287.47	1	294
DDB_G0268918	1	1	0		0	0	0	0	0	0	0	0	0.562572	0.206281	0.256511	6.06116	0.554268	2	1	3	0.00144999	0.00124265	0.00217618	0.000173133	0.000128164	0.000285458	0.448977	0.00144999	3	0	3	0.00112613	0.00144765	0	0.00718705	0.0084183	0.853741	1	1	0.666667	0.333333	-0.750957	-0.710013	-0.380879	2664	0.776645	2068.98	1	2664
DDB_G0268920	1	1	0	0	0	0	0	1	0	0	0	0	161.685	15.4024	45.1012	919.638	0.74543	4	2	6	0.00216654	0.00185674	0.0032516	0.000341492	0.000408756	0.00014408	2.837	0.00216654	0	2	2	0.00063912	0	0.00287762	0	0.00189682	0	0.428571	0	0.666667	-0.666667	-0.777626	-0.194088	-1.31493	3150	0.879173	2769.4	0.993429	3129.3
DDB_G0268922	1	1	0	0	1	0	0	0	0	0	0	0	7.03169	3.94861	4.50498	108.73	0.532907	4	1	5	0.0013876	0.00142702	0.00124952	0.000170453	0.000208468	3.72807e-05	5.59185	0.0013876	3	1	4	0.00107821	0.00103954	0.00121365	0.000718325	0.000752606	0.95445	1	0.75	0.8	-0.05	-0.94534	-0.645909	-1.0721	3717	0.969425	3603.35	0.998078	3709.86
DDB_G0268924	1	1	0	0	0	0	0	0	0	0	0	0	7.35026	3.76123	1.01002	44.509	0.211689	17	7	24	0.00482452	0.00439307	0.00633567	0.000936192	0.00108543	0.00139674	0.777115	0.0046235	11	4	15	0.00289638	0.00273044	0.00347757	0.0031239	0.00207512	1.50541	1	0.733333	0.708333	0.025	-0.458087	-0.320702	-0.593916	5319	0.935248	4974.59	0.973656	5178.88
DDB_G0268926	1	1	0		0	0	0	0	0	0	0	0	4.68302	1.41644	0.419574	17.4674	0.228525	2	1	3	0.00927669	0.0079502	0.0139227	0.00154402	0.00183022	0.000415581	4.404	0.00927669	0	0	0	0	0	0	0	0		1		0.666667		-0.73902	-0.238979	-1.0721	327	0.988964	323.391	0.909091	297.273
DDB_G0268928	1	1	0	0	0	0	0	0	0	0	0	0	254.23	34.8198	90.8701	1879.4	0.722971	8	0	8	0.00490613	0.00630689	0	0.00158906	0.00204273	0		0.00490613	5	0	5	0.00301932	0.00388138	0	0.00162522	0.00861326	0.188689	1	1	1	0	0.893734	0.893734		1656	0.98467	1630.61	1	1656
DDB_G0268930	1	1			0	0	1	0	0	1	0	0				0		21	7	28	0.0106583	0.0102761	0.0119972	0.0011325	0.00129537	0.0005837	2.21924	0.00951637	4	2	6	0.00202429	0.00173483	0.00303811	0.00299859	0.0018688	1.60455	0.644458	0.666667	0.75	-0.0833333	-1.08127	-0.692152	-1.74126	2964	0.88632	2627.05	1	2964
DDB_G0268932	1	1			0	0	1	0	0	0	0	0				0		2	1	3	0.00564253	0.0048357	0.00846846	0.000524016	0.000214334	0.00160867	0.133237	0.00564253	1	0	1	0.00148148	0.00190446	0	0	0.0475504	0	1	1	0.666667	0.333333	-1.07908	-1.31493	-0.116344	675	0.787668	531.676	1	675
DDB_G0268934	1	1	0	0	0	0	0	0	0	0	0	0	28.1438	6.51223	9.49136	216.43	0.593077	0	1	1	0.00304386	0	0.0137049	0.00017897	0	0.000805812	0	0.00304386	1	0	1	0.00250627	0.00322184	0	0	0.00693769	0	1	1	0	1	-0.899307		-0.899307	399	0.823383	328.53	1	399
DDB_G0268936	1	1			0	0	1	0	0	0	0	0				0								0	0	0		0																	249	0.573028	142.684	0.869048	216.393
DDB_G0268938	1	1	0	0	0	0	0	0	0	0	0	0	184.74	44.5249	86.4628	1868	0.660083							0	0	0		0																	447	0.980167	438.135	1	447
DDB_G0268940	1	1	0	0	0	0	0	0	0	0	0	0	11.2364	7.15316	6.33727	164.143	0.46976	1	0	1	0.00264438	0.00339939	0	7.77e-05	9.98834e-05	0		0.00264438	0	0	0	0	0	0				1		1		-1.07373	-1.07373		408	0.926863	378.16	1	408
DDB_G0268942	1	1				0	1	0	0	0	0	0				0								0	0	0		0																	1206	0.996654	1201.97	0.325889	393.022
DDB_G0268944	1	1		0		0	1	0	0	0	0	0				0								0	0	0		0																	3075	0.997028	3065.86	0.127355	391.618
DDB_G0268946	1	1			0	0	1	0	0	0	0	0				0		14	3	17	0.00949567	0.0100527	0.00754483	0.00119444	0.0014481	0.000392618	3.68831	0.00949567	4	2	6	0.0030592	0.00262176	0.00459132	0.00141627	0.0164793	0.0859425	0.575619	0.666667	0.823529	-0.156863	-1.28936	-1.00685	-1.58181	1968	0.9097	1790.29	0.996595	1961.3
DDB_G0268948	1	1	0	0	0	0	0	1	0	0	0	0	1330.69	606.473	55.6288	5246.63	0.0840186	3	1	4	0.00512602	0.00494217	0.00576994	0.000571489	0.000593829	0.000493226	1.20397	0.00512602	0	0	0	0	0	0	0	0.00320977	0	1		0.75		-0.984083	-0.815152	-0.728529	888	0.878754	780.333	0.988095	877.429
DDB_G0268950	1	1	0		1	0	0	0	0	0	0	0	3.37984	0.89977	0.827728	21.1975	0.479149	3	0	3	0.00248517	0.00319472	0	0.000501305	0.000644428	0		0.00165678	1	1	2	0.00134953	0.000867417	0.00303811	0.000733096	0.00187364	0.391267	0.4	0.5	1	-0.5	0.70361	0.70361		1482	0.814549	1207.16	1	1482
DDB_G0268952	1	1			0	0	1	0	0	0	0	0				0		3	0	3	0.0232821	0.0299295	0	0.00419451	0.00539204	0		0.0232821	0	0	0	0	0	0	0	0		1		1		-0.140224	-0.140224		129	0.998869	128.854	0.522727	67.4318
DDB_G0268954	1	1	1		0	0		0	0	0	0	0	26.5973	0.325774	4.28001	79.3206	0.929268							0	0	0		0																	147	0.785274	115.435	0.68	99.96
DDB_G0268956	1	1	0	0	0	0	0	0	0	0	0	0	4.21094	0.73647	1.00152	23.1827	0.576253	0	1	1	0.0047619	0	0.0214404	0.000142146	0	0.000640012	0	0.00476191	0	0	0	0	0	0	0	0		1		0		-1.0721		-1.0721	210	1	210	1	210
DDB_G0268958	1	1	0	0		0	0	0	1	0	0	0	10.3765	1.36106	3.28555	68.6673	0.707086	0	1	1									0	0	0				0	0		1		0								0.17633
DDB_G0268960	1	1	0	0	0	0	0	0	0	0	0	0	11.7746	3.02987	7.11887	149.349	0.701454	1	0	1	0.00429386	0.00551981	0	0.000126233	0.000162273	0		0.00429386	0	0	0	0	0	0	0	0		1		1		-1.07373	-1.07373		315	0.739335	232.891	0.35473	111.74
DDB_G0268962	1	1	1	0	0	0		0	0	0	0	0	201.809	6.86583	78.2446	1456.46	0.91933	2	0	2	0.00498208	0.00640453	0	0.000549809	0.000706779	0		0.00498208	0	0	0	0	0	0	0	0		1		1		-0.767443	-0.767443		456	0.880348	401.439	0.559126	254.961
DDB_G0268964	1	1	0	0	0	0	0	0	0	0	0	0	9.39069	0.471977	1.61264	32.3314	0.773591	3	1	4	0.0038806	0.00374141	0.00436807	0.000254494	0.000218854	0.000379111	0.577282	0.0038806	0	0	0	0	0	0	0	0		1		0.75		-1.46659	-1.39725	-0.731915	1074	0.959748	1030.77	1	1074
DDB_G0268966	1	1	0	0	1	0	0	0	0	0	0	0	261.016	107.254	72.9903	2064.6	0.404952	0	2	2	0.00177125	0	0.00797503	0.00020188	0	0.000908965	0	0.00177125	1	1	2	0.00162316	0.0010433	0.00365412	0	0.0106601	0	1	0.5	0	0.5	-0.760278		-0.760278	1245	0.906943	1129.14	0.989691	1232.16
DDB_G0268968	1	1	0	0	0	0	0	0	0	0	0	0	1711.39	310.698	304.909	7663.25	0.495298							0	0	0		0																	330	0.907667	299.53	0.989455	326.52
DDB_G0268970	1	1	0		0	0	0	1	0	0	0	0	89.672	58.92	8.15028	559.145	0.121518	1	1	2	0.00242413	0.00155812	0.00545729	0.000720331	0.000135304	0.00276938	0.0488571	0.00242413	0	0	0	0	0	0				1		0.5		0.698386	-0.731915	1.77897	846	0.975224	825.039	1	846
DDB_G0268972	1	1			0	0	1	0	0	0	0	0				0								0	0	0		0																	174	0.783709	136.365	0.553672	96.339
DDB_G0268974	1	1			0	0	1	0	0	1	0	0				0		1	2	3	0.00900616	0.00385918	0.0270333	0.0015791	0.000223415	0.00627847	0.0355843	0.00900616	0	0	0	0	0	0	0	0		1		0.333333		-0.192528	-0.898344	0.353282	366	0.910124	333.105	0.758808	277.724
DDB_G0268976	1	1			0	0	1	0	0	0	0	0				0		1	0	1	0.00493612	0.00634544	0	0.000281298	0.000361609	0		0.00493611	0	0	0	0	0	0	0	0		1		1		-0.897322	-0.897322		243	0.833697	202.588	0.96748	235.098
DDB_G0268978	1	1				0	1	0	0	0	0	0				0								0	0	0		0							0	0									639	0.994792	635.672	0.260125	166.22
DDB_G0268980	1	1	0	0	0	0	0	0	0	0	0	0	36.2197	9.53747	0.224972	70.8118	0.0230446	4	2	6	0.0251903	0.0215883	0.0378063	0.0065036	0.00588278	0.01008	0.583608	0.0251903	0	0	0	0	0	0	0	0		1		0.666667		0.729943	0.652609	0.487785	240	0.992445	238.187	1	240
DDB_G0268982	1	1	0		0	0	0	0	0	0	0	0	1.65334	1.05674	0.913885	23.8471	0.463754	4	0	4	0.00345158	0.00443705	0	0.00114116	0.00146696	0		0.00345158	0	0	0	0	0	0	0	0		1		1		1.12444	1.12444		1335	0.868081	1158.89	1	1335
DDB_G0268984	1	1	1	1	0	0		0	0	0	0	0	20.6136	0.0506967	2.5658	46.5394	0.980624	17	3	20	0.0348264	0.0380543	0.0235207	0.00592489	0.00662832	0.00207088	3.20072	0.0348264	0	0	0	0	0	0				1		0.85		-0.629181	-0.417472	-1.13481	576	0.99701	574.278	0.060449	34.8186
DDB_G0268986	1	1			0	0	1	0	0	1	0	0				0		6	4	10	0.00676381	0.00521698	0.0121816	0.00140538	0.000921791	0.00314871	0.292752	0.00676381	0	0	0	0	0	0	0	0		1		0.6		0.23062	-0.233345	0.764141	1545	0.95693	1478.46	0.183194	283.035
DDB_G0268988	1	1	0	0	0	0	0	0	0	0	0	0	45.4238	16.7684	20.0986	479.153	0.545166	2	2	4	0.00416488	0.002677	0.00937613	0.000459624	0.000231254	0.000877825	0.263439	0.00416488	2	0	2	0.00194454	0.00249974	0	0.00106599	0.0078076	0.136532	0.466667	1	0.5	0.5	-1.23583	-0.979978	-0.952596	1068	0.899263	960.413	0.963033	1028.52
DDB_G0268990	1	1	0	0	0	0	0	0	0	0	0	0	3.24971	2.27181	0.75492	29.4912	0.249417	3	2	5	0.00394722	0.00304452	0.0071089	0.00128182	0.000651309	0.00181823	0.35821	0.00394722	0	1	1	0.00076687	0	0.00345281				1	0	0.6	-0.6	-0.11241	-0.437243	0.367264	1305	0.970663	1266.71	0.999236	1304
DDB_G0268992	1	1	0	0	0	0	0	0	0	0	0	0	7.98567	2.00473	2.04071	50.7658	0.504447	1	0	1	0.00254395	0.00327028	0	0.000696106	0.000894844	0		0.00254395	0	0	0	0	0	0	0	0		1		1		0.429551	0.429551		567	0.693279	393.089	0.902698	511.83
DDB_G0268994	1	1	0	0	0	0	0	0	0	0	0	0	1.63495	0.657879	0.968807	22.0437	0.595571	11	4	15	0.00496546	0.00468098	0.00596183	0.000644244	0.000560073	0.000743547	0.753245	0.00496546	0	0	0	0	0	0	0	0		1		0.733333		-1.30187	-1.19931	-1.03706	3240	0.932367	3020.87	0.211387	684.894
DDB_G0268996	1	1	0	0	0	0	0	0	0	0	0	0	34.0535	11.0696	8.50978	230.664	0.434629	7	5	12	0.00797019	0.0059767	0.0149523	0.000697827	0.000482704	0.00149456	0.322973	0.00797019	0	0	0	0	0	0	0	0		1		0.583333		-1.70156	-1.67137	-1.18942	1782	0.844899	1505.61	0.984039	1753.56
DDB_G0268998	1	1	0		0	0	0	0	0	0	0	0	1.82164	0.779909	0.175744	8.62275	0.1839	4	3	7	0.0226989	0.0166741	0.0438005	0.00355508	0.0035614	0.00461581	0.771566	0.0226989	0	0	0	0	0	0	0	0		1		0.571429		-0.593755	-0.0645967	-1.00147	324	0.951807	308.386	0.580034	187.931
DDB_G0269000	1	1	0	0	0	0	0	0	0	0	0	0	22.6451	14.874	11.5745	312.459	0.437624	1	4	5	0.00464271	0.00119365	0.0167229	0.000428784	7.01883e-05	0.00167722	0.0418481	0.0046427	1	4	5	0.00454133	0.00116759	0.0163578	0	0.00787421	0	1	0.2	0.2	0	-1.30875	-0.899307	-1.14237	1101	0.978164	1076.96	1	1101
DDB_G0269004	1	1	0		0	0	0	0	0	0	0	0	0.581264	0.16038	0.0493235	2.01048	0.235206	13	1	14	0.00447392	0.00534047	0.00143884	0.0003041	0.000377172	4.29539e-05	8.78087	0.00351522	6	1	7	0.00192202	0.00211781	0.00123626	0.000737161	0.00896008	0.0822718	1	0.857143	0.928571	-0.0714286	-1.677	-1.57517	-1.0721	3642	0.859212	3129.25	1	3642
DDB_G0269006	1	1	0	0	0	0	0	0	0	0	0	0	29.4275	14.4076	17.5687	417.091	0.549429	5	8	13	0.00501407	0.00247909	0.0138928	0.0013584	0.000519585	0.00412983	0.125813	0.00501407	2	3	5	0.00185237	0.000952496	0.00500414	0.000569476	0.00765794	0.0743641	1	0.4	0.384615	0.0153846	0.835338	0.123364	1.13682	2742	0.945553	2592.71	0.984409	2699.25
DDB_G0269008	1	1	1	0	1	0		0	0	0	0	0	106.37	0.587781	32.7594	593.784	0.982374	3	0	3	0.00756066	0.00971931	0	0.000450243	0.000578787	0		0.00756066	0	0	0	0	0	0	0	0		1		1		-1.40077	-1.40077		444	0.893673	396.791	0.894075	396.969
DDB_G0269010	1	1	1		0	0		0	0	1	0	0	10.3837	0.21377	2.38691	44.4608	0.917802	13	1	14	0.0293173	0.0349958	0.0094286	0.00126252	0.00155113	0.00025169	6.16287	0.0272232	0	0	0	0	0	0	0	0		1		0.928571		-2.148	-2.09243	-1.08393	516	0.925453	477.534	0.894265	461.441
DDB_G0269012	1	1	1		0	0		0	0	0	0	0	16.0863	0.239596	3.30772	61.2162	0.932457	2	1	3	0.0123931	0.0106209	0.0185998	0.000539966	0.000552418	0.000496333	1.113	0.0123931	0	0	0	0	0	0				1		0.666667		-1.48066	-1.19143	-1.08393	267	0.906633	242.071	1	267
DDB_G0269014	1	1	0	0	0	0	0	0	0	0	0	0	24.8696	8.18289	11.4339	263.09	0.582862	29	13	42	0.00510211	0.00452872	0.00711043	0.000758103	0.000800158	0.000884881	0.904255	0.00510211	8	11	19	0.00223235	0.0012083	0.00581905	0.00124701	0.00402365	0.309921	0.0544995	0.421053	0.690476	-0.269424	-0.87513	-0.575714	-1.30749	8538	0.964146	8231.88	0.996863	8511.22
DDB_G0269016	1	1	0	0	0	0	0	0	0	0	0	0	1340.64	653.273	278.795	9591.23	0.299115	6	0	6	0.00390827	0.00502413	0	0.000371206	0.000477185	0		0.00390827	2	0	2	0.00125078	0.0016079	0	0	0.00185444	0	1	1	1	0	-1.31942	-1.31942		1599	0.960104	1535.21	1	1599
DDB_G0269018	1	1	1	0	0	0		0	0	0	0	0	46.8798	0.444668	14.4879	263.895	0.970222	8	6	14	0.00719929	0.00528844	0.013892	0.00188576	0.000927442	0.00502443	0.184587	0.00719929	1	8	9	0.004331	0.000618616	0.0173335				0.0396872	0.111111	0.571429	-0.460317	0.530805	-0.581391	1.74916	2109	0.922066	1944.64	0.985322	2078.04
DDB_G0269020	1	1			0	0	1	0	0	0	0	0				0		6	1	7	0.00539201	0.00594128	0.0034682	0.0007999	0.00106858	0.000100406	10.6426	0.00539201	0	0	0	0	0	0	0	0		1		0.857143		-0.920634	-0.687417	-1.07537	1479	0.877767	1298.22	0.979757	1449.06
DDB_G0269022	1	1	0	0	0	0	0	0	0	0	0	0	46.2635	24.5803	27.0118	658.274	0.523565	1	1	2	0.00203095	0.0013054	0.00457214	0.000575022	0.000570334	0.000504573	1.13033	0.00203095	0	0	0	0	0	0	0	0.00267656	0	1		0.5		0.533522	1.35779	-0.558448	1041	0.945977	984.762	1	1041
DDB_G0269024	1	1	0	0	0	0	0	0	0	0	0	0	3.6816	2.83115	2.74477	69.2239	0.492253	2	3	5	0.00278457	0.00143184	0.00752248	0.000289414	0.000102583	0.000898213	0.114208	0.00278457	4	2	6	0.00317965	0.00272499	0.0047721				0.5671	0.666667	0.4	0.266667	-1.4606	-1.09915	-1.21636	1887	0.951568	1795.61	1	1887
DDB_G0269026	1	1	1	0	1	0		1	0	1	0	0	5.63418	0.0905703	1.42545	26.2921	0.940258	11	7	18	0.00908423	0.00713649	0.0159062	0.00176581	0.00162323	0.00243984	0.665303	0.00908423	3	5	8	0.00380409	0.00183383	0.0107049	0.00128095	0.0112	0.11437	0.400915	0.375	0.611111	-0.236111	-0.185089	0.134807	-0.601528	2103	0.942204	1981.45	1	2103
DDB_G0269028	1	1			0	0	1	0	0	0	0	0				0		0	1	1	0.00825135	0	0.0371515	0.000925525	0	0.00416718	0	0.00825135	0	0	0	0	0	0	0	0		1		0		-0.564282		-0.564282	159	0.762215	121.192	0.384106	61.0729
DDB_G0269030	1	1			0	0	1	0	0	0	0	0				0								0	0	0		0							0	0									270	0.942376	254.442	0.150183	40.5495
DDB_G0269032	1	1	0	0	0	0	0	0	0	0	0	0	9.87666	4.71045	6.15999	143.853	0.566674	4	2	6	0.00192343	0.00164839	0.00288673	0.000348844	0.000206886	0.000548364	0.377278	0.00192343	1	3	4	0.00116754	0.000375222	0.00394262	0	0.0033149	0	0.52381	0.25	0.666667	-0.416667	-0.918195	-1.11599	-0.155203	3426	0.910518	3119.43	1	3426
DDB_G0269034	1	1	0	0	1	0	0	0	0	0	0	0	33.7805	21.8927	10.0968	334.991	0.315628	1	5	6	0.00430854	0.000923113	0.0161659	0.00160994	0.000438381	0.00527461	0.0831116	0.00430854	2	4	6	0.00400802	0.00171745	0.0120307	0.00105932	0.0126462	0.0837659	1	0.333333	0.166667	0.166667	0.648379	1.58458	0.162877	1497	0.930249	1392.58	1	1497
DDB_G0269036	1	1				0	1	0	0	0	0	0				0								0	0	0		0							0	0									2343	0.996875	2335.68	0.0852878	199.829
DDB_G0269038	1	1	0	0	0	0	0	0	0	0	0	0	865.942	661.958	319.181	10379	0.325317	0	0	0	0	0	0	0	0	0		0	0	2	2	0.00392157	0	0.0176568	0	0.00551173	0	1	0						510	0.999098	509.54	1	510
DDB_G0269040	1	1	0	0	0	0	0	0	0	0	0	0	26.9866	10.3024	11.8606	285.608	0.535154	21	8	29	0.00578973	0.00538959	0.0071912	0.000778627	0.000585489	0.00157054	0.372794	0.00578973	23	9	32	0.0058256	0.00538263	0.00737708	0.00414601	0.00988801	0.419296	1	0.71875	0.724138	-0.00538793	-1.26476	-1.6372	-0.114269	5493	0.911865	5008.87	1	5493
DDB_G0269042	1	1	0		0	0	0	0	0	0	0	0	0.706439	0.35206	0.165026	5.43489	0.319146	2	0	2	0.00129735	0.00166776	0	0.000329178	0.000423158	0		0.00129735	0	0	0	0	0	0	0	0		1		1		0.463308	0.463308		1755	0.878408	1541.61	0.865611	1519.15
DDB_G0269044	1	1			0	0	1	0	0	0	0	0				0		5	5	10	0.0152606	0.00980882	0.0343552	0.00278638	0.00111884	0.0092733	0.120652	0.0152606	2	1	3	0.00446429	0.00382593	0.00670011	0.00334345	0.00422563	0.791232	1	0.666667	0.5	0.166667	-0.455892	-1.16153	0.394187	672	0.975124	655.284	1	672
DDB_G0269046	1	1	0	0	0	0	0	0	0	0	0	0	119.88	57.5048	32.578	988.937	0.361645	9	7	16	0.00467592	0.00338116	0.00921078	0.000616213	0.000449254	0.00120097	0.374075	0.00467592	13	1	14	0.00400916	0.0047857	0.00128937	0.000782217	0.0127407	0.0613952	0.039458	0.928571	0.5625	0.366071	-1.10238	-0.974929	-0.945741	3492	0.979893	3421.79	1	3492
DDB_G0269048	1	1	0	0	1	0	0	0	0	0	0	0	38.6279	22.1646	20.0219	515.547	0.474605	7	5	12	0.00599484	0.00449543	0.0112465	0.000976546	0.00105087	0.000655159	1.60399	0.00599485	1	2	3	0.00154156	0.000660563	0.00462721	0.000751315	0.00149199	0.503564	0.569231	0.333333	0.583333	-0.25	-1.06659	-0.335199	-1.64974	2004	0.998862	2001.72	0.971101	1946.09
DDB_G0269050	1	1	0	0	1	0	0	0	0	0	0	0	194.316	145.791	56.6765	2040.71	0.279929	1	1	2	0.00221277	0.00142227	0.00498148	9.71e-05	8.11151e-05	0.000148583	0.545926	0.00221277	2	1	3	0.00310559	0.00266152	0.00466095				1	0.666667	0.5	0.166667	-1.31329	-0.897322	-1.0721	966	0.935656	903.843	1	966
DDB_G0269052	1	1	0	0	0	0	0	0	0	0	0	0	6.06712	3.40488	5.15238	116.577	0.602106	3	1	4	0.00239255	0.00230674	0.0026931	0.000334102	0.00032342	0.000371456	0.870682	0.00239255	1	2	3	0.00167174	0.000716345	0.00501797	0	0.00307023	0	0.485714	0.333333	0.75	-0.416667	-0.707681	-0.640906	-0.405603	1815	0.921134	1671.86	0.988729	1794.54
DDB_G0269054	1	1	0	0	0	0	0	0	0	0	0	0	12.7619	7.72291	5.64313	155.637	0.422199	3	1	4	0.00220151	0.00212256	0.00247807	0.000419194	0.000266878	0.000952675	0.280135	0.00220151	6	0	6	0.00314465	0.00404249	0	0	0.0134562	0	0.4	1	0.75	0.25	-0.19407	-0.774871	1.0446	1908	0.95227	1816.93	1	1908
DDB_G0269056	1	1	0			0	0	0	0	0	0	0	1.21756	0.619665	0.539463	14.048	0.465404							0	0	0		0							0	0									3141	0.983584	3089.44	0.925573	2907.22
DDB_G0269058	1	1	0			0	0	0	0	0	0	0	0.740406	0.501251	0.319243	9.25513	0.389086							0	0	0		0							0	0									1332	0.925407	1232.64	0.110112	146.67
DDB_G0269060	1	1	0	0	0	0	0	0	0	1	0	0	14.173	6.45445	4.01865	117.517	0.383712	6	4	10	0.00626722	0.00483396	0.0112872	0.00115537	0.00121704	0.00115885	1.05022	0.00626722	1	1	2	0.00113379	0.000728748	0.00255242				1	0.5	0.6	-0.1	-0.704386	-0.234442	-1.06536	1764	0.904537	1595.6	1	1764
DDB_G0269062	1	1	0	0	0	0	0	0	0	0	0	0	15.5498	9.83203	8.19314	216.301	0.454539	3	1	4	0.00295668	0.00285064	0.0033281	0.000518857	0.00034467	0.000550921	0.625624	0.00295668	2	1	3	0.00195695	0.00167712	0.00293704	0.00207469	0.00176789	1.17354	1	0.666667	0.75	-0.0833333	-0.889503	-0.940124	-0.262137	1533	0.882496	1352.87	1	1533
DDB_G0269064	1	1			0	0	1	0	0	0	0	0				0								0	0	0		0							0	0									480	0.975948	468.455	0	0
DDB_G0269066	1	1			0	0	1	0	0	0	0	0				0								0	0	0		0							0	0									480	0.771303	370.225	1	480
DDB_G0269068	1	1	0	0	0	0	0	0	0	1	0	0	1.47103	0.219625	0.120139	3.69989	0.353596	15	4	19	0.0189307	0.0192124	0.0179443	0.00360734	0.0037179	0.00298464	1.24568	0.0189307	5	1	6	0.00576369	0.00617441	0.00432515	0.00867678	0.0101378	0.855881	1	0.833333	0.789474	0.0438596	-0.213317	-0.18782	-0.201084	1041	0.964129	1003.66	1	1041
DDB_G0269070	1	1	1	0		0		0	0	0	0	0	35811.5	2090.94	19588.1	367222	0.90355							0	0	0		0																	138	0.9982	137.752	0.666667	92
DDB_G0269072	1	1	0		0	0	0	0	0	0	0	0	3.89479	2.13796	1.50865	42.1214	0.413714	3	2	5	0.0112051	0.00864256	0.0201803	0.000919314	0.000906855	0.000880779	1.02961	0.0112051	0	0	0	0	0	0				1		0.6		-1.363	-0.910928	-1.31509	480	0.929638	446.226	0.414079	198.758
DDB_G0269074	1	1	0		0	0	0	0	0	0	0	0	4.66912	2.40059	1.54559	44.6248	0.391668							0	0	0		0							0	0									336	0.87787	294.964	0.586538	197.077
DDB_G0269076	1	1			0	0	1	0	0	0	0	0				0								0	0	0		0							0	0									1128	0.826662	932.475	0.500442	564.499
DDB_G0269078	1	1	1	0	1	0		0	0	0	0	0	72.7135	0.103834	16.9819	306.402	0.993923	3	0	3	0.00389292	0.0050044	0	0.000301668	0.000387794	0		0.00389292	0	0	0	0	0	0	0	0.011896	0	1		1		-1.22142	-1.22142		909	0.847777	770.63	0.987284	897.441
DDB_G0269080	1	1	0	0	0	0	0	0	0	0	0	0	21.6346	0.723306	3.12047	61.2317	0.811824	3	1	4	0.00692499	0.00667662	0.0077949	0.00103515	0.00128841	0.000211617	6.08837	0.00692499	0	0	0	0	0	0	0	0		1		0.75		-0.329405	0.158798	-1.08218	579	0.997614	577.618	1	579
DDB_G0269082	1	1	1		0	0		0	0	0	0	0	36.3118	0.0394605	3.40898	61.6379	0.988557	1	1	2	0.00423022	0.002719	0.00952324	0.000836096	0.000924772	0.000525482	1.75985	0.00423022	0	0	0	0	0	0	0.00196348	-9.31e-06	-210.899	1		0.5		0.0920351	1.03319	-0.895087	570	0.829453	472.788	0.986541	562.328
DDB_G0269084	1	1	0		0	0	0	0	0	0	0	0	1.29629	0.549532	0.504572	12.929	0.478674	2	1	3	0.00193539	0.00165864	0.00290468	7.38e-05	7.08311e-05	8.41968e-05	0.841256	0.00193538	0	0	0	0	0	0	0	0		1		0.666667		-1.57962	-1.31939	-1.07537	1848	0.838787	1550.08	0.995859	1840.35
DDB_G0269086	1	1	0	0	0	0	0	0	0	0	0	0	62.6734	27.1564	14.8643	457.653	0.353738	1	11	12	0.0044364	0.000475254	0.0183102	0.00131209	2.78954e-05	0.00580681	0.0048039	0.0044364	0	3	3	0.00107067	0	0.00482065	0	0.00599048	0	1	0	0.0833333	-0.0833333	1.10428	-0.899307	1.36754	2811	0.962254	2704.9	0.996796	2801.99
DDB_G0269088	1	1	1	0	0	0		0	0	0	0	0	155.516	1.12319	13.6333	253.261	0.923885	3	0	3	0.00599637	0.00770841	0	0.00095103	0.00122255	0		0.00599637	0	0	0	0	0	0	0	0		1		1		-0.696723	-0.696723		501	0.998608	500.303	0.345423	173.057
DDB_G0269090	1	1			0	0	1	0	0	0	0	0				0		1	3	4	0.00239601	0.000770025	0.00809099	0.000109181	2.09537e-05	0.000442596	0.0473426	0.00239601	3	0	3	0.00137174	0.00176339	0	0.00122354	0.00245713	0.497955	0.142857	1	0.25	0.75	-1.69494	-1.08218	-1.49298	2187	0.763348	1669.44	1	2187
DDB_G0269092	1	1	0	0	1	0	0	0	0	0	0	0	227.534	19.4289	88.8004	1734.41	0.820484	8	1	9	0.0215375	0.0246104	0.0107747	0.0018757	0.00231799	0.000316976	7.31283	0.0215375	5	0	5	0.0129904	0.0166993	0	0.00857147	0.0187533	0.457064	1	1	0.888889	0.111111	-1.59005	-1.46409	-1.07373	450	0.928612	417.875	0.855334	384.901
DDB_G0269094	1	1				0	1	0	0	0	0	0				0								0	0	0		0																	1332	0.758779	1010.69	0.335581	446.993
DDB_G0269096	1	1	0		0	0	0	0	0	0	0	0	3.9545	0.93242	0.346099	12.7567	0.270703	3	1	4	0.00499703	0.00481781	0.00562476	0.000631692	0.000601403	0.000737762	0.815173	0.00499703	2	3	5	0.00598039	0.00307514	0.0161559	0	0.0168371	0	0.52381	0.4	0.75	-0.35	-0.761528	-0.728122	-0.380879	855	0.936228	800.475	0.977855	836.066
DDB_G0269098	1	1	0	0	0	0	0	0	0	0	0	0	0.804682	0.486305	0.234233	7.62032	0.32508	3	2	5	0.00101067	0.000779538	0.00182021	0.000230932	0.00015995	0.000549526	0.291069	0.00101067	1	0	1	0.000463845	0.000596278	0	0	0		1	1	0.6	0.4	0.258863	0.146551	0.286491	5394	0.917168	4947.21	0.399684	2155.89
DDB_G0269100	1	1	0	0	0	0	0	0	0	0	0	0	4409.21	886.03	1891.15	40242.9	0.68096	3	5	8	0.0032297	0.00155693	0.00908854	0.000988193	0.000532822	0.00258312	0.206271	0.0032297	1	7	8	0.00311163	0.000500005	0.0122588	0.000461227	0.00961427	0.0479732	0.569231	0.125	0.375	-0.25	1.18683	1.22866	0.816075	2571	0.963441	2477.01	1	2571
DDB_G0269102	1	1	0	0	0	0	0	0	0	0	0	0	1079.86	319.887	349.239	8525.5	0.521933							0	0	0		0																	507	0.929215	471.112	1	507
DDB_G0269104	1	1	0	0	0	0	0	0	0	0	0	0	156.585	86.1435	75.2068	1956.73	0.466109	0	1	1	0.00287706	0	0.0129539	0.000169162	0	0.000761652	0	0.00287706	0	0	0	0	0	0				1		0		-0.899307		-0.899307	447	0.777578	347.577	1	447
DDB_G0269106	1	1	0	0	0	0	0	0	0	0	0	0	230.927	123.25	65.4603	2041.04	0.346883	0	5	5	0.00604755	0	0.027229	0.000665204	0	0.00299508	0	0.00604755	0	3	3	0.00362319	0	0.0163133				1	0	0	0	-1.08554		-1.08554	828	0.998527	826.781	1	828
DDB_G0269108	1	1	1	0	1	0		1	0	0	0	0	1010.66	0.410336	115.194	2076.36	0.996451	8	7	15	0.00751895	0.00515504	0.0157985	0.00120929	0.000539164	0.00355639	0.151604	0.00751895	0	1	1	0.000481696	0	0.00216882	0.000555521	0.00138244	0.40184	1	0	0.533333	-0.533333	-0.679751	-1.29568	0.187313	2076	0.960963	1994.96	1	2076
DDB_G0269110	1	1	0	0	0	0	0	0	0	0	0	0	644.637	323.788	257.605	6903.4	0.443082	2	0	2	0.00318532	0.00409477	0	0.000185847	0.000238906	0		0.00318533	1	0	1	0.00141539	0.0018195	0				1	1	1	0	-1.20328	-1.20328		708	0.886835	627.879	0.99791	706.52
DDB_G0269112	1	1	0	0	1	0	0	1	0	0	0	0	173.492	2.62697	14.3363	276.442	0.845138	10	3	13	0.00830632	0.00821375	0.00863054	0.00120507	0.00144919	0.000339489	4.26874	0.00830632	2	0	2	0.00125078	0.0016079	0	0	0.00657292	0	1	1	0.769231	0.230769	-1.00157	-0.574964	-1.57826	1599	0.978783	1565.07	1	1599
DDB_G0269114	1	1	0	0	0	0	0	0	0	0	0	0	12.9406	9.27268	7.84755	206.165	0.458379	4	3	7	0.00149429	0.00109767	0.00288342	0.000213373	7.89297e-05	0.000684236	0.115355	0.00149428	1	1	2	0.000417188	0.00026815	0.00093919				1	0.5	0.571429	-0.0714286	-0.754707	-1.40205	0.342689	4794	0.977162	4684.51	1	4794
DDB_G0269116	1	1	1	0	0	0		1	0	0	0	0	5182.21	11.4473	2438.51	43973.3	0.995328	1	0	1	0.00299448	0.00384944	0	0.000438811	0.000564092	0		0.00299448	0	0	0	0	0	0	0	0		1		1		-0.18789	-0.18789		405	0.824562	333.948	0.923457	374
DDB_G0269118	1	1	0	0	0	0	0	0	0	0	0	0	1597.19	950.432	356.985	13078.7	0.273046	0	0	0	0	0	0	0	0	0		0	0	0	0	0	0	0	0	0		1							363	0.877066	318.375	0.991842	360.038
DDB_G0269120	1	1	0	0	0	0	0	0	0	0	0	0	714.684	323.399	138.355	4754.18	0.299629	1	3	4	0.00727028	0.00233651	0.0245507	0.00162439	0.000513583	0.00466366	0.110124	0.00727028	0	0	0	0	0	0	0	0		1		0.25		-0.0424826	0.219031	-0.16257	591	0.93094	550.185	0.983607	581.312
DDB_G0269122	1	1	0	0	1	0	0	0	0	0	0	0	1578.93	861.635	664.108	17985.4	0.435269	0	2	2	0.00177491	0	0.0079915	0.00043269	0	0.00194819	0	0.00177491	1	1	2	0.00172265	0.00110725	0.0038781				1	0.5	0	0.5	0.273392		0.273392	1161	0.970557	1126.82	1	1161
DDB_G0269124	1	1	1	0	0	0		1	0	0	0	0	1609.45	1.19345	322.273	5809.26	0.99631	4	10	14	0.00441001	0.00161975	0.0141828	0.000800964	0.000117623	0.00319452	0.0368203	0.00441	1	6	7	0.00220334	0.000404631	0.00850326	0.000722356	0.00709122	0.101866	0.624355	0.142857	0.285714	-0.142857	-0.382647	-1.39513	0.210647	3177	0.999244	3174.6	1	3177
DDB_G0269126	1	1	0	0	0	0	0	0	0	1	0	0	8.60753	3.29656	2.85676	74.4977	0.464263	125	34	159	0.0525351	0.0530932	0.0505805	0.00734986	0.00751721	0.00676348	1.11144	0.0525351	6	4	10	0.00358036	0.00276156	0.0064482	0.00340881	0.0188426	0.18091	0.234576	0.6	0.786164	-0.186164	-1.05016	-1.0176	-1.10293	3066	0.987132	3026.55	0.910963	2793.01
DDB_G0269128	1	1	1	0	0	0		1	0	0	0	0	21.2555	0.0311877	5.90668	106.539	0.994748	5	0	5	0.00351616	0.00452006	0	0.000644708	0.000828772	0		0.00351616	1	0	1	0.000611621	0.000786246	0	0	0.00173383	0	1	1	1	0	-0.632114	-0.632114		1635	0.869729	1422.01	1	1635
DDB_G0269130	1	1	0	0	0	0	0	0	0	0	0	0	74.0668	28.8461	34.4085	821.275	0.543968	6	0	6	0.00504493	0.00648532	0	0.00103135	0.0013258	0		0.00504493	0	1	1	0.000771036	0	0.00347157				0.142857	0	1	-1	-0.0576455	-0.0576455		1317	0.903047	1189.31	0.984781	1296.96
DDB_G0269132	1	1	1	0	1	0		1	0	0	0	0	1116.69	2.92362	224.85	4067.77	0.987164	16	1	17	0.00544049	0.00658241	0.00144092	0.000812447	0.00103175	4.29989e-05	23.9948	0.00544049	7	0	7	0.00221379	0.00284585	0	0.00111281	0.00623194	0.178566	1	1	0.941176	0.0588235	-0.922087	-0.811874	-1.0721	3162	0.98821	3124.72	1	3162
DDB_G0269134	1	1	0	0	0	0	0	0	0	0	0	0	42447.6	10224	14898.6	339743	0.593035	1	4	5	0.00368164	0.000946558	0.0132612	0.000182833	2.77668e-05	0.000761728	0.0364524	0.00368164	0	0	0	0	0	0	0	0		1		0.2		-1.76846	-1.07373	-1.60663	1359	0.999332	1358.09	1	1359
DDB_G0269136	1	1	0	0	0	0	0	0	0	0	0	0	20690.9	6811.2	8545.97	201506	0.556481	1	0	1	0.000767283	0.000986351	0	8.33e-05	0.000107082	0		0.000767283	0	0	0	0	0	0	0	0		1		1		-0.552411	-0.552411		1362	0.956902	1303.3	0.972884	1325.07
DDB_G0269138	1	1	0	0	0	0	0	0	0	0	0	0	2822.27	1205.46	1251.88	30972.1	0.509445	3	0	3	0.00466164	0.0059926	0	0.000138451	0.000177979	0		0.00466164	0	0	0	0	0	0	0	0		1		1		-1.6676	-1.6676		759	0.847892	643.55	0.966736	733.753
DDB_G0269140	1	1	0	0	0	0	0	0	0	0	0	0	202.171	40.7797	67.4275	1499.15	0.623133	1	5	6	0.0024403	0.000522839	0.00915616	0.000417202	1.55546e-05	0.00182379	0.00852871	0.0024403	1	5	6	0.00233123	0.000499472	0.00874694	0	0.00635849	0	1	0.166667	0.166667	0	-0.425132	-1.0721	-0.0911645	2580	0.95299	2458.72	0.997575	2573.74
DDB_G0269142	1	1	0	0	0	0	0	0	0	0	0	0	163.02	75.3241	72.3552	1829.66	0.489948	1	1	2	0.001232	0.000791876	0.00277353	0.000177194	2.36532e-05	0.000715024	0.0330803	0.001232	0	1	1	0.000603865	0	0.00271889				1	0	0.5	-0.5	-0.52257	-1.0721	0.288638	1656	0.980299	1623.38	1	1656
DDB_G0269144	1	1	0	0	1	0	0	0	0	0	0	0	2115.47	543.169	916.121	20292.4	0.627786	0	6	6	0.00312556	0	0.0140728	0.000354824	0	0.0015976	0	0.00312556	2	3	5	0.00260417	0.00133908	0.00703512	0	0.0119287	0	0.181818	0.4	0	0.4	-1.10223		-1.10223	1920	0.999821	1919.66	1	1920
DDB_G0269146	1	1	0	0	0	0	0	0	0	0	0	0	1428.21	669.965	761.956	18405	0.532122	0	1	1	0.000918442	0	0.00413526	0.000428689	0	0.00193017	0	0.000918442	0	1	1	0.000843882	0	0.00379956				1	0	0	0	1.53598		1.53598	1185	0.918819	1088.8	1	1185
DDB_G0269148	1	1	0	0	0	0	0	0	0	0	0	0	252.281	138.695	148.153	3637.62	0.516485	2	1	3	0.00170982	0.00146533	0.00256614	0.000308815	4.3707e-05	0.00123723	0.0353264	0.00170982	4	2	6	0.00331303	0.00283929	0.00497228	0.000849257	0.00470432	0.180527	1	0.666667	0.666667	0	-0.266921	-1.43018	1.62778	1821	0.963519	1754.57	0.994526	1811.03
DDB_G0269150	1	1	0	0	0	0	0	0	0	0	0	0	32.8145	10.1489	9.87623	248.814	0.493193	22	8	30	0.0028129	0.00265174	0.00337733	0.000484719	0.000518001	0.000383613	1.35032	0.0028129	17	8	25	0.00230554	0.00201538	0.0033218	0.000392118	0.00804599	0.0487346	0.768819	0.68	0.733333	-0.0533333	-0.533879	-0.206371	-1.16287	10860	0.98206	10665.2	0.998476	10843.4
DDB_G0269152	1	1	0	0	1	0	0	0	0	0	0	0	21.2649	6.80758	10.4017	234.884	0.604425	1	4	5	0.00282422	0.000726114	0.0101728	0.000395212	0.000195073	0.00109619	0.177955	0.00225938	1	0	1	0.00050682	0.000651524	0				0.333333	1	0.2	0.8	-0.306778	0.446685	-0.595805	1980	0.894141	1770.4	0.996508	1973.09
DDB_G0269154	1	1	0	0	0	0	0	0	0	0	0	0	240.492	100.298	125.215	2955.95	0.555245	2	4	6	0.00215206	0.000922167	0.00645974	0.000571352	0.000248578	0.00170186	0.146062	0.00215206	1	6	7	0.00247437	0.000454405	0.00954926				0.559441	0.142857	0.333333	-0.190476	0.689681	0.478686	0.614971	2829	0.985516	2788.02	1	2829
DDB_G0269156	1	1	0	0	1	0	0	0	0	0	0	0	1577.09	528.981	353.207	10060.6	0.400376	1	5	6	0.00241856	0.000518181	0.00907458	0.000337643	4.49925e-05	0.00136263	0.0330188	0.00241856	1	5	6	0.00237248	0.000508309	0.00890169				1	0.166667	0.166667	0	-0.802539	-0.731915	-0.647163	2529	0.980948	2480.82	1	2529
DDB_G0269158	1	1	0	0	0	0	0	0	0	0	0	0	112.176	51.2403	64.8825	1526.57	0.55874	4	5	9	0.00225249	0.00128693	0.00563431	0.000671705	0.000262797	0.00218442	0.120305	0.00225249	9	3	12	0.00297841	0.00287158	0.00335255	0.00307189	0.00431262	0.712302	0.203096	0.75	0.444444	0.305556	0.769544	-0.053447	1.2357	4029	0.991707	3995.59	1	4029
DDB_G0269160	1	1	0	0	1	0	0	0	0	0	0	0	6392.02	780.755	2055.87	42470.9	0.724759	3	1	4	0.00304059	0.00293154	0.00342255	0.000145772	0.000140102	9.77043e-05	1.43393	0.00304059	3	0	3	0.00216097	0.00277796	0	0.00083849	0.00513871	0.163171	1	1	0.75	0.25	-1.76038	-1.5782	-1.07704	1389	0.947108	1315.53	0.99947	1388.26
DDB_G0269162	1	1	0	0	0	0	0	0	0	0	0	0	39.5391	10.5302	19.4652	424.085	0.64894	8	3	11	0.00478551	0.00447406	0.00587636	0.000611151	0.000457063	0.00112425	0.406551	0.00478551	4	2	6	0.00250954	0.0021507	0.00376639	0.00129828	0.00352885	0.367905	1	0.666667	0.727273	-0.0606061	-1.09753	-1.35345	-0.127975	2397	0.958951	2298.61	0.997444	2390.87
DDB_G0269164	1	1	0	0	0	0	0	0	0	0	0	0	83.0892	30.1632	22.3046	612.625	0.42511	0	2	2	0.00159523	0	0.00718249	0.000595957	0	0.0026833	0	0.00159523	1	1	2	0.00156863	0.00100824	0.00353135				1	0.5	0	0.5	1.37729		1.37729	1275	0.983323	1253.74	1	1275
DDB_G0269166	1	1	0	0	1	0	0	0	0	0	0	0	126.826	36.7431	63.6402	1402.72	0.633972	15	3	18	0.00609496	0.00652929	0.00457374	0.000702181	0.00086387	0.000135976	6.35313	0.00609496	6	0	6	0.00172308	0.00221505	0	0	0.00473956	0	0.546443	1	0.833333	0.166667	-1.36214	-1.07857	-1.6676	3594	0.821719	2953.26	0.968872	3482.13
DDB_G0269168	1	1	0	0	0	0	0	0	0	0	0	0	276.102	157.47	105.547	3002.13	0.401292	1	0	1	0.00119389	0.00153475	0	0.000507577	0.00065249	0		0.00119389	0	1	1	0.00102013	0	0.00459311				1	0	1	-1	1.28759	1.28759		1050	0.797715	837.601	0.933587	980.267
DDB_G0269170	1	1	0	0	0	0	0	0	0	0	0	0	549.958	242.535	315.064	7368.89	0.565037	1	0	1	0.00274084	0.00352339	0	0.000647092	0.000831837	0		0.00274084	0	1	1	0.00239808	0	0.0107973	0	0.00678863	0	1	0	1	-1	0.159044	0.159044		417	0.874943	364.851	1	417
DDB_G0269172	1	1	0	0	0	0	0	0	0	0	0	0	21.1594	6.64716	4.92441	135.169	0.425561	11	13	24	0.00630558	0.00371521	0.0153783	0.000948262	0.000437645	0.0032471	0.13478	0.00630558	2	1	3	0.000742879	0.000636653	0.00111493				0.595556	0.666667	0.458333	0.208333	-0.94837	-1.28422	-0.481751	4050	0.93979	3806.15	0.997122	4038.34
DDB_G0269174	1	1	0	0	0	0	0	0	0	0	0	0	228.71	93.9494	146.185	3288.97	0.608763	0	1	1	0.0018436	0	0.00830076	5.42e-05	0	0.000244036	0	0.0018436	0	0	0	0	0	0	0	0		1		0		-1.07373		-1.07373	603	0.899532	542.418	1	603
DDB_G0269176	1	1	0		0	0	0	0	0	0	0	0	16.8624	4.02164	1.18713	49.5198	0.22791	1	0	1	0.0018375	0.00236213	0	0.000196133	0.000252129	0		0.0018375	0	0	0	0	0	0	0	0		1		1		-0.54616	-0.54616		582	0.935083	544.218	1	582
DDB_G0269178	1	1	1		0	0		1	0	0	0	0	51.8283	0.159574	8.31963	150.87	0.98118	1	3	4	0.00674362	0.00216725	0.0227722	0.00072667	0.000247011	0.00240667	0.102636	0.00674362	0	1	1	0.00165837	0	0.00746679	0	0.00463828	0	1	0	0.25	-0.25	-1.04128	-0.569923	-0.964098	603	0.983671	593.153	1	603
DDB_G0269180	1	1	0	0	0	0	0	1	0	0	0	0	55.901	9.47781	12.6663	294.338	0.571994	5	4	9	0.0036744	0.00262416	0.00735285	0.000730116	0.00054168	0.0013901	0.389671	0.0036744	3	3	6	0.00244499	0.00157153	0.00550425	0.000636335	0.0134515	0.0473057	1	0.5	0.555556	-0.0555556	-0.0979991	-0.0327817	-0.138913	2454	0.998117	2449.38	1	2454
DDB_G0269182	1	1	0	0	1	0	0	0	0	0	0	0	83.8304	56.0665	26.5622	870.584	0.321464	0	2	2	0.0020862	0	0.00939306	0.000518011	0	0.00233234	0	0.0020862	1	0	1	0.000915751	0.00117721	0				0.333333	1	0	1	0.357869		0.357869	1092	0.877913	958.681	1	1092
DDB_G0269184	1	1	0	0	0	0	0	0	0	0	0	0	126.073	27.051	91.0876	1828.93	0.771023	1	3	4	0.00492708	0.00158346	0.016638	0.00144849	4.73064e-05	0.00635625	0.0074425	0.00492708	0	1	1	0.00123001	0	0.0055381	0	0.00691669	0	1	0	0.25	-0.25	0.861756	-1.0721	1.59743	813	0.998573	811.84	1	813
DDB_G0269186	1	1	0	0	0	0	0	0	0	0	0	0	196.151	27.9465	58.7574	1253.26	0.677679	3	2	5	0.00550268	0.00424426	0.00991028	0.00124737	0.000678256	0.00316001	0.214637	0.00550268	0	0	0	0	0	0				1		0.6		0.108967	-0.459495	0.79468	972	0.934823	908.648	0.992148	964.368
DDB_G0269188	1	1	0	0	0	0	0	0	0	0	0	0	115.392	17.7859	29.7401	659.823	0.625765	3	4	7	0.00340895	0.0018781	0.00877069	0.000800641	8.97279e-05	0.00185451	0.0483837	0.00340895	4	1	5	0.00243309	0.00250221	0.00219099	0.000773395	0.00529432	0.14608	0.292929	0.8	0.428571	0.371429	-0.901274	-1.5782	-0.0464877	2055	0.999231	2053.42	1	2055
DDB_G0269190	1	1	0	1	0	0	0	0	0	0	0	0	234.435	117.392	48.1201	1687.9	0.290736	2	1	3	0.00187483	0.00160674	0.00281379	0.000126628	0.000138799	8.41968e-05	1.64851	0.00187483	5	1	6	0.00364299	0.00390259	0.00273374	0.000707408	0.00517294	0.136751	1	0.833333	0.666667	0.166667	-1.31352	-0.979978	-1.0721	1647	0.971552	1600.15	1	1647
DDB_G0269192	1	1	0	0	0	0	0	0	0	0	0	0	67.3273	37.2274	24.1665	695.589	0.39363	2	1	3	0.00256427	0.0021976	0.00384853	0.000889938	0.000607292	0.00187989	0.323047	0.00256427	0	0	0	0	0	0	0	0		1		0.666667		1.27368	0.53271	1.66557	1218	0.960527	1169.92	1	1218
DDB_G0269194	1	1	0	0	0	0	0	0	0	0	0	0	107.291	21.5472	54.7322	1136.01	0.717523	6	7	13	0.00321351	0.00190662	0.00779087	0.00054425	0.000249499	0.00222396	0.112187	0.00321351	2	6	8	0.00191709	0.000616109	0.00647373	0	0.00480995	0	0.399862	0.25	0.461538	-0.211538	-0.733038	-1.02898	-0.269464	4173	0.969427	4045.42	1	4173
DDB_G0269196	1	1	0	1	0	0	0	0	0	0	0	0	934.529	564.181	423.11	11565.2	0.428556	3	1	4	0.00293373	0.00282851	0.00330226	0.00101108	0.000967133	0.00116498	0.83017	0.00293373	1	0	1	0.000730994	0.000939702	0	0	0.00649434	0	1	1	0.75	0.25	1.37814	1.22623	0.855611	1368	0.996677	1363.45	1	1368
DDB_G0269198	1	1	0	0	0	0	0	0	0	0	0	0	51.6752	10.2237	22.2154	471.443	0.684834	15	7	22	0.00371938	0.00325998	0.00532841	0.000681527	0.000691112	0.00064587	1.07005	0.00371938	2	4	6	0.00101281	0.000433995	0.00304012	0.00076163	0.0018697	0.407353	0.174051	0.333333	0.681818	-0.348485	-0.368658	0.0753038	-1.09588	5979	0.98929	5914.97	0.990815	5924.08
DDB_G0269200	1	1	0	0	0	0	0	0	0	0	0	0	539.375	87.2828	144.6	3213.78	0.623591	1	3	4	0.00214127	0.000688156	0.00723075	0.00027698	0.00013072	0.000789248	0.165626	0.00160595	7	0	7	0.00358974	0.00461466	0	0	0.0179557	0	0.0242424	1	0.25	0.75	-0.342276	-0.116344	-0.364098	1950	0.957977	1868.05	1	1950
DDB_G0269202	1	1	0	0	0	0	0	0	0	0	0	1	2665.37	230.341	387.529	8587.92	0.627202	1	3	4	0.00378425	0.00121618	0.0127789	0.000564814	3.62511e-05	0.00241592	0.0150051	0.00378425	9	1	10	0.00881834	0.0102025	0.00397044	0.00478475	0.00253608	1.88668	0.040959	0.9	0.25	0.65	-0.613634	-1.0721	-0.188774	1134	0.932109	1057.01	1	1134
DDB_G0269204	1	1	0	0	0	1	0	0	0	0	0	0	12.8605	2.12583	7.20166	144.511	0.77209	6	4	10	0.00218522	0.00168548	0.00393557	9.63e-05	5.37339e-05	0.000154436	0.347937	0.00218522	3	3	6	0.00118282	0.000760264	0.00266281	0.000522643	0.00326482	0.160083	1	0.5	0.6	-0.1	-2.33195	-2.06817	-1.83516	5097	0.897821	4576.19	0.995218	5072.63
DDB_G0269206	1	1	0	0	0	0	0	1	0	0	0	0	186.745	29.8252	25.6042	669.653	0.461925	5	11	16	0.00369192	0.00148313	0.0114282	0.000574932	8.83139e-05	0.00260085	0.0339558	0.00369192	5	4	9	0.00207039	0.00147862	0.00414307	0.000353794	0.00643348	0.0549927	0.397335	0.555556	0.3125	0.243056	-0.662038	-1.6534	0.0115585	4347	0.996961	4333.79	1	4347
DDB_G0269208	1	1	0		0	0	0	0	0	0	0	0	72.8404	12.0681	8.86165	243.986	0.4234	12	5	17	0.00400819	0.00363711	0.00530788	0.000590239	0.000566562	0.000978519	0.579	0.00400819	3	1	4	0.000920175	0.000887172	0.00103577	0.00123644	0.00196656	0.628731	1	0.75	0.705882	0.0441176	-0.89042	-0.80636	-0.767331	4347	0.975688	4241.32	1	4347
DDB_G0269210	1	1	0	0	1	0	0	0	0	0	0	0	14.0887	9.2114	3.35191	124.814	0.266801	5	3	8	0.00186338	0.00149713	0.00314619	0.000322363	0.000284796	0.000445297	0.639564	0.00186338	0	1	1	0.000233355	0	0.00105068				0.444444	0	0.625	-0.625	-0.538357	-0.325575	-0.620548	4317	0.994503	4293.27	0.99266	4285.31
DDB_G0269212	1	1	0	0	0	0	0	0	0	0	0	0	26.1738	16.1023	3.53334	176.316	0.179945	1	8	9	0.00212327	0.000303277	0.00849776	0.000371645	2.46816e-05	0.00158397	0.0155821	0.00212327	0	1	1	0.000235334	0	0.00105958				1	0	0.111111	-0.111111	-0.333706	-0.717563	-0.181571	4326	0.979829	4238.74	0.982266	4249.28
DDB_G0269214	1	1	0	0	0	0	0	0	0	0	0	0	108.553	43.0449	38.8783	1001.12	0.47457	2	0	2	0.00090915	0.00116872	0	0.000178047	0.000228879	0		0.00090915	1	4	5	0.00209908	0.000539678	0.00756083	0	0.00585631	0	0.142857	0.2	1	-0.8	-0.0693891	-0.0693891		2382	0.923534	2199.86	1	2382
DDB_G0269216	1	1	0	0	1	0	0	0	0	0	0	0	25.1415	15.485	11.7162	319.286	0.430724							0	0	0		0							0	0									471	0.892406	420.323	0.982777	462.888
DDB_G0269218	1	1	0	0	0	0	0	0	0	0	0	0	84.6361	53.6099	19.1006	719.08	0.262694	1	0	1	0.00253733	0.00326177	0	0.000537075	0.00069041	0		0.00253733	0	0	0	0	0	0	0	0.00659555	0	1		1		0.251598	0.251598		423	0.931713	394.115	0.971429	410.914
DDB_G0269220	1	1	0	0	0	0	0	0	0	0	0	0	25.765	16.142	3.80397	181.466	0.190713							0	0	0		0																	321	0.81529	261.708	1	321
DDB_G0269222	1	1	1	0	1	0		1	0	0	0	0	17.0202	0.595703	9.30321	171.628	0.939821	11	3	14	0.00329741	0.00333053	0.00318139	0.000309352	0.000353303	0.000155336	2.27444	0.00329741	8	2	10	0.00217865	0.00224054	0.00196186	0.00173091	0.00347213	0.498517	1	0.8	0.785714	0.0142857	-1.59753	-1.36469	-1.48656	4590	0.925002	4245.76	1	4590
DDB_G0269224	1	1	0	0	1	0	0	0	0	0	0	0	35.9378	10.6847	9.11016	238.776	0.46023	3	1	4	0.00382144	0.00368438	0.00430149	0.000504254	0.000214961	0.00151749	0.141656	0.00382144	3	0	3	0.0027248	0.00350276	0	0	0.0074261	0	1	1	0.75	0.25	-0.794584	-1.40239	0.855611	1101	0.950705	1046.73	1	1101
DDB_G0269226	1	1	0	0	0	0	0	0	0	0	0	0	104.164	55.2399	12.2257	606.741	0.181213	3	3	6	0.00307817	0.00197851	0.0069297	0.000641808	0.000361516	0.00162352	0.222674	0.00307817	2	2	4	0.00195111	0.00125409	0.00439242	0.000726744	0.00669497	0.108551	1	0.5	0.5	0	-0.0108731	-0.247384	0.229866	2109	0.924234	1949.21	0.972077	2050.11
DDB_G0269228	1	1	0	0	1	0	0	0	0	0	0	0	6.30244	3.34469	1.80619	55.9242	0.350656	2	6	8	0.00478734	0.00153855	0.0161662	0.000816836	0.000281125	0.00258348	0.108816	0.00478734	3	3	6	0.00348432	0.00223957	0.00784404				0.58042	0.5	0.25	0.25	-0.601597	-0.212829	-0.646535	1722	0.970426	1671.07	1	1722
DDB_G0269230	1	1	0	0	1	0	0	0	0	0	0	0	955.801	547.863	494.799	12741.4	0.474554	0	1	1	0.00206051	0	0.00927738	0.000234847	0	0.0010574	0	0.00206051	0	1	1	0.00205761	0	0.00926435	0	0.00579145	0	1	0	0	0	-0.569923		-0.569923	486	0.998596	485.318	1	486
DDB_G0269232	1	1	0	0	0	0	0	0	0	0	0	0	8.29832	3.91724	2.47025	71.8853	0.386733	6	2	8	0.00495401	0.00477633	0.00557633	0.00057976	0.000336277	0.0013922	0.241544	0.00495401	0	0	0	0	0	0				1		0.75		-1.21771	-1.58722	0.154673	1641	0.984067	1614.85	1	1641
DDB_G0269234	1	1	0	0		0	0	0	0	0	0	0	33976.6	5659.96	13173.1	276735	0.699467							0	0	0		0																	1128	0.99996	1127.96	1	1128
DDB_G0269236	1	1	0	0	0	0	0	0	0	0	0	0	944.715	387.342	444.353	10709.8	0.534274	0	0	0	0	0	0	0	0	0		0	1	1	2	0.00328114	0.00210897	0.00738663	0	0.00953267	0	1	0.5						612	0.804317	492.242	0.995987	609.544
DDB_G0269238	1	1	0	0	1	0	0	0	0	0	0	0	1282.4	363.556	527.234	12035.1	0.591872	0	0	0	0	0	0	0	0	0		0	2	0	2	0.00330923	0.00425406	0	0	0		1	1						645	0.89184	575.237	0.937008	604.37
DDB_G0269240	1	1	0	0	0	0	0	0	0	0	0	0	244.275	101.873	128.676	3029.28	0.55813	0	0	0	0	0	0	0	0	0		0	1	0	1	0.00166667	0.00214252	0				1	1						600	0.992296	595.377	1	600
DDB_G0269242	1	1	0	1	0	0	0	0	0	0	0	0	446.114	176.304	230.974	5391.66	0.567115	1	2	3	0.00171197	0.000733588	0.00513875	0.000341724	0.000353685	0.000299867	1.17947	0.00171197	1	5	6	0.00303396	0.000650032	0.0113836	0	0.00715193	0	1	0.166667	0.333333	-0.166667	-0.0910915	1.62778	-1.20328	2001	0.875743	1752.36	0.988312	1977.61
DDB_G0269244	1	1	0	0	0	0	0	0	0	0	0	0	3.82546	2.04578	2.94963	67.4138	0.590468	5	8	13	0.00331734	0.00164018	0.00919153	0.000351204	0.000121608	0.00111465	0.1091	0.00331734	4	0	4	0.000984132	0.00126511	0	0	0.00272667	0	0.0823529	1	0.384615	0.615385	-1.52979	-1.47993	-1.20006	4107	0.954177	3918.8	0.98965	4064.49
DDB_G0269246	1	1	0	0	0	0	0	0	0	0	0	0	105.887	73.5459	34.8016	1141.25	0.321203	3	3	6	0.00407188	0.00261723	0.00916678	0.000399024	0.000146781	0.00120511	0.121799	0.00407188	0	1	1	0.000664305	0	0.00299102	0	0.00192159	0	1	0	0.5	-0.5	-1.31097	-1.39112	-0.721843	1509	0.976488	1473.52	0.99757	1505.33
DDB_G0269248	1	1	0	0	1	0	0	0	0	0	0	0	1092.5	572.507	224.216	8043.44	0.281423	4	1	5	0.00566636	0.00582734	0.00510253	0.000848287	0.000952106	0.00014318	6.64973	0.00566635	2	0	2	0.00228906	0.00294261	0	0	0.00928293	0	1	1	0.8	0.2	-0.932673	-0.631468	-1.07873	894	0.987026	882.401	0.977318	873.722
DDB_G0269250	1	1	0	0	0	1	0	0	0	0	0	0	18.8778	9.03252	9.77012	239.09	0.519614	11	3	14	0.00151677	0.00153201	0.00146341	0.000156558	0.000186514	4.36743e-05	4.27058	0.00151677	26	6	32	0.00335109	0.00350014	0.00282904	0.000163988	0.012905	0.0127074	1	0.8125	0.785714	0.0267857	-1.54002	-1.22612	-1.66239	9555	0.966	9230.13	0.999387	9549.14
DDB_G0269252	1	1	0	0	0	0	0	0	0	0	0	0	75.2612	14.3486	38.7078	797.18	0.729559	5	8	13	0.00494578	0.00244533	0.0137035	0.00082335	0.000345506	0.00249699	0.138369	0.00494578	2	2	4	0.00129032	0.000829359	0.00290481				1	0.5	0.384615	0.115385	-0.580374	-0.726114	-0.340432	3111	0.844906	2628.5	0.996468	3100.01
DDB_G0269254	1	1	1	0	1	0		1	0	0	0	0	4304.82	4.08446	659.409	11898	0.993844	0	4	4	0.00377199	0	0.0169833	0.000616723	0	0.0027768	0	0.00377199	1	0	1	0.000933707	0.00120029	0				0.2	1	0	1	-0.468401		-0.468401	1071	0.990147	1060.45	1	1071
DDB_G0269256	1	1	0		0	0	0	0	0	0	0	0	112.053	19.3809	1.47342	162.188	0.0706529							0	0	0		0							0	0									465	0.955326	444.226	1	465
DDB_G0269258	1	1			0	0	1	0	0	0	0	0				0								0	0	0		0							0	0									585	0.960605	561.954	0.343537	200.969
DDB_G0269260	1	1	0		0	0	0	0	0	0	0	0	96.4367	16.212	0.89171	129.535	0.0521354							0	0	0		0							0	0									465	0.919203	427.429	1	465
DDB_G0269262	1	1	0	0	0	0	0	0	0	0	0	0	4.48503	3.58217	1.73192	56.2497	0.325911	1	0	1	0.00157312	0.00202226	0	0.00031875	0.000409753	0		0.00157312	0	1	1	0.00152905	0	0.00688452				1	0	1	-1	0.064106	0.064106		654	0.971989	635.681	1	654
DDB_G0269264	1	1		0		0	1	0	0	0	0	0				0								0	0	0		0							0	0									813	0.944469	767.853	0	0
DDB_G0269266	1	1	0	0		0	0	0	0	0	0	0	5.80175	2.24386	1.27279	38.6172	0.361932							0	0	0		0							0	0									3297	0.992121	3271.02	0.129091	425.613
DDB_G0269268	1	1	0	0	0	0	0	0	0	0	0	0	7.79345	2.39269	0.829951	31.6879	0.257538							0	0	0		0							0	0									543	0.99549	540.551	0.377289	204.868
DDB_G0269270	1	1	0		0	0	0	0	0	0	0	0	108.016	19.2869	1.20247	156.653	0.0586877	1	0	1	0.00217856	0.00280056	0	0.000805013	0.00103484	0		0.00217856	0	0	0	0	0	0	0	0		1		1		1.31028	1.31028		465	0.987137	459.019	1	465
DDB_G0269272	1	1	0	0	0	0	0	0	0	0	0	0	3.48408	2.21716	1.83778	48.6002	0.453221	7	0	7	0.00197954	0.00254472	0	0.000479504	0.000616402	0		0.00197954	10	1	11	0.00301783	0.00352678	0.00123525	0.000611681	0.00420937	0.145314	1	0.909091	1	-0.0909091	0.233452	0.233452		3645	0.970145	3536.18	1	3645
DDB_G0269274	1	1	0	0	0	0	0	0	0	0	0	0	9.15711	5.56559	2.57819	85.3665	0.316584	1	1	2	0.00110963	0.000713223	0.00249805	0.000300369	0.000338705	7.11395e-05	4.76114	0.00110963	0	0	0	0	0	0	0	0		1		0.5		0.336826	1.58458	-1.07704	1947	0.925731	1802.4	0.993584	1934.51
DDB_G0269276	1	1	0	0	0	0	0	0	0	0	0	0	187.649	54.3986	49.3507	1269.1	0.475672							0	0	0		0																	261	0.987788	257.813	1	261
DDB_G0269278	1	1	0		0	0	0	0	0	0	0	0	2.84795	1.6169	0.276929	16.303	0.146227	0	2	2	0.00170704	0	0.00768589	0.000382172	0	0.00172073	0	0.00170704	0	0	0	0	0	0	0	0		1		0		-0.272554		-0.272554	1320	0.887592	1171.62	1	1320
DDB_G0269280	1	1	1	0	0	0		1	0	0	0	0	861.874	1.26049	175.448	3166.88	0.992867	2	0	2	0.00215172	0.00276606	0	6.42e-05	8.25291e-05	0		0.00215172	1	1	2	0.00208986	0.00134327	0.00470478	0.00117703	0.00295385	0.398474	1	0.5	1	-0.5	-1.43018	-1.43018		957	0.971253	929.489	1	957
DDB_G0269282	1	1	0	0	0	0	0	0	0	0	0	0	98.1053	67.745	24.3822	913.095	0.264658	2	3	5	0.00519011	0.00266878	0.014021	0.000916897	0.000884154	0.00127676	0.692498	0.00519011	0	2	2	0.00205761	0	0.00926435	0	0.00578222	0	1	0	0.4	-0.4	-0.530533	0.443456	-1.09583	972	0.991121	963.37	1	972
DDB_G0269284	1	1	0	0	0	0	0	0	0	0	0	0	26.6159	12.6238	15.2118	362.179	0.546488	1	4	5	0.00335737	0.000863189	0.0120932	0.000591906	2.49387e-05	0.00244628	0.0101946	0.00335737	3	0	3	0.00196078	0.00252061	0				0.142857	1	0.2	0.8	-0.411411	-1.07537	-0.0233423	1530	0.973372	1489.26	1	1530
DDB_G0269286	1	1	0	0	1	0	0	0	0	0	0	0	8.0821	5.50964	4.64208	122.125	0.45727	3	1	4	0.00114943	0.00110821	0.00129382	0.00027865	0.000304742	0.000181451	1.67947	0.00114943	5	1	6	0.00162158	0.00173713	0.00121685	0	0.0107641	0	1	0.833333	0.75	0.0833333	0.347087	0.638055	-0.41333	3708	0.938506	3479.98	0.997868	3700.1
DDB_G0269288	1	1	0	0	1	0	0	0	0	1	0	0	7.20846	5.00358	3.16721	92.0349	0.387626	13	28	41	0.00373841	0.00152378	0.0114951	0.000590757	0.000283039	0.0015263	0.185441	0.00373841	6	17	23	0.00208164	0.000698079	0.00692751	0.000204391	0.00802578	0.0254667	0.777931	0.26087	0.317073	-0.0562036	-1.07155	-0.700431	-1.15736	11049	0.992599	10967.2	1	11049
DDB_G0269290	1	1	0	0	0	0	0	0	0	0	0	0	751.431	459.619	339.048	9320.2	0.424518	7	7	14	0.0160012	0.0102848	0.0360224	0.00403673	0.00210918	0.0100199	0.2105	0.0160012	0	1	1	0.00103842	0	0.00467547				1	0	0.5	-0.5	0.360962	-0.0522824	0.685113	963	0.908553	874.936	1	963
DDB_G0269292	1	1	0	0	0	0	0	0	0	0	0	0	78.2855	32.9211	28.1279	736.75	0.460743	5	1	6	0.00526117	0.00563608	0.00394805	0.00126155	0.00115678	0.00162851	0.710328	0.00526117	2	1	3	0.00257732	0.00220878	0.00386811	0	0.0114637	0	1	0.666667	0.833333	-0.166667	0.342618	-0.0511768	1.21199	1164	0.979752	1140.43	1	1164
DDB_G0269294	1	1	0	0	0	0	0	0	0	0	0	0	8.9564	2.43783	3.53979	80.7811	0.592174	2	0	2	0.000832269	0.00106989	0	0.000198751	0.000255494	0		0.000832269	2	1	3	0.00117647	0.00100824	0.00176568	0.00042536	0.00617168	0.0689213	1	0.666667	1	-0.333333	0.233774	0.233774		2550	0.94238	2403.07	1	2550
DDB_G0269296	1	1	0		0	0	0	0	0	0	0	0	43.4017	2.37274	5.62461	117.852	0.703309	1	4	5	0.00466565	0.00119955	0.0168056	0.00120197	3.2009e-05	0.00422422	0.00757748	0.00466565	2	3	5	0.00434028	0.00223179	0.0117252				1	0.4	0.2	0.2	-0.212767	-1.08393	0.210644	1152	0.930262	1071.66	1	1152
DDB_G0269298	1	1	0	0	0	0	0	0	0	0	0	0	73.2132	17.7222	30.4318	671.829	0.631968	1	2	3	0.00109581	0.00046956	0.00328924	0.0001885	1.31121e-05	0.000713345	0.0183812	0.00109581	0	5	5	0.00173611	0	0.0078168	0	0.00487564	0	0.375	0	0.333333	-0.333333	-0.476645	-1.07873	0.103304	2880	0.950589	2737.7	1	2880
DDB_G0269300	1	1	0	0	0	0	0	0	0	0	0	0	6.95478	4.26961	3.94457	100.889	0.480214	2	5	7	0.00615382	0.00226023	0.019791	0.0012978	6.69745e-05	0.0055587	0.0120486	0.00615382	0	0	0	0	0	0				1		0.285714		-0.470586	-1.43423	0.187328	1269	0.896379	1137.5	0.993711	1261.02
DDB_G0269302	1	1	0		0	0	0	0	0	0	0	0	13.2039	7.47615	1.25877	74.9909	0.144108	1	1	2	0.00258443	0.00166116	0.00581816	0.00026417	9.01136e-05	0.000663133	0.135891	0.00258443	0	0	0	0	0	0	0	0		1		0.5		-0.978321	-0.893867	-0.569923	864	0.895679	773.867	1	864
DDB_G0269304	1	1	0		0	0	0	0	0	0	0	0	5.58838	3.24023	0.943356	39.662	0.22549	2	6	8	0.00482016	0.00154909	0.016277	0.000412308	9.1142e-05	0.00153249	0.059473	0.00482016	0	1	1	0.000571755	0	0.00257431				1	0	0.25	-0.25	-1.45719	-1.19803	-1.23687	1749	0.94894	1659.7	1	1749
DDB_G0269306	1	1	0	0	0	0	0	0	0	0	0	0	5.51554	3.09728	2.54372	67.4679	0.450934	8	2	10	0.00474666	0.00488151	0.00427435	0.000519964	0.000631985	0.000127421	4.95983	0.00474666	1	1	2	0.000931099	0.000598469	0.00209612	0	0.00257348	0	0.454545	0.5	0.8	-0.3	-1.29656	-0.986292	-1.43018	2148	0.980793	2106.74	1	2148
DDB_G0269308	0				0		0	0			0	0				0		0	0	0									0	0	0							1
DDB_G0269312	1	1	0	0	0	0	0	0	0	0	0	0	20.2437	9.20356	2.32371	106.252	0.201584	8	4	12	0.00483247	0.00414147	0.0072527	0.00133161	0.000918756	0.00262998	0.34934	0.00483247	4	0	4	0.00159299	0.00204781	0	0.000438487	0.00337936	0.129754	0.516484	1	0.666667	0.333333	0.24227	0.156925	0.28509	2511	0.988929	2483.2	1	2511
DDB_G0269318	1	1			0	0	1	0	0	0	0	0				0								0	0	0		0							0.0024239	0.0555521	0.0436329								435	0.710047	308.87	1	435
DDB_G0269320	1	1			0	0	1	0	0	0	0	0				0								0	0	0		0							0	0									465	0.673902	313.364	0.813644	378.344
DDB_G0269322	1	1	0	0	1	0	0	0	0	0	0	0	225.016	53.5374	6.72122	495.744	0.11154	2	1	3	0.0035029	0.00300201	0.00525724	0.000271444	0.000218598	0.000456531	0.478824	0.0035029	0	1	1	0.00116144	0	0.00522936	0	0.00335628	0	1	0	0.666667	-0.666667	-1.22142	-1.08803	-0.731915	861	0.994697	856.434	1	861
DDB_G0269324	1	1	0	0	0	0	0	0	0	0	0	0	7.46861	2.6643	1.56369	46.7965	0.369842	0	0	0	0	0	0	0	0	0		0	1	0	1	0.00157233	0.00202125	0				1	1						636	0.773859	492.174	1	636
DDB_G0269326	1	1	0	0	0	0	0	1	0	0	0	0	9.88613	6.78882	7.06411	174.676	0.509936	3	4	7	0.00357752	0.00197097	0.00920439	0.000554992	6.14469e-05	0.00216477	0.0283849	0.00357752	2	0	2	0.000974659	0.00125294	0	0	0.0013783	0	0.444444	1	0.428571	0.571429	-0.886044	-1.66414	0.0574551	2052	0.95354	1956.66	1	2052
DDB_G0269328	1	1	0	0	0	0	0	0	0	0	0	0	10.3387	2.91042	3.87255	90.0789	0.570922	3	1	4	0.00136164	0.00131281	0.00153269	0.000209235	0.000193564	4.22785e-05	4.57831	0.00136164	1	2	3	0.000904325	0.000387507	0.00271447				0.485714	0.333333	0.75	-0.416667	-0.939313	-0.573924	-1.08044	3420	0.858955	2937.62	0.969997	3317.39
DDB_G0269330	1	1	0	0	0	0	0	0	0	0	0	0	4.18347	0.747363	2.85352	56.5948	0.79245	0	0	0	0	0	0	0	0	0		0	1	2	3	0.00342466	0.00146748	0.0102796	0.00184502	0.00909273	0.202912	1	0.333333						876	0.851438	745.86	1	876
DDB_G0269332	1	1	0	0	1	0	0	0	0	0	0	0	77.3755	33.4843	31.9346	809.213	0.488155	6	3	9	0.00518049	0.00443972	0.00777501	0.000996057	0.000874816	0.0013691	0.638971	0.00518049	2	0	2	0.00108401	0.00139351	0	0	0.00152958	0	1	1	0.666667	0.333333	-0.328632	-0.293721	-0.246077	1845	0.94162	1737.29	1	1845
DDB_G0269334	1	1	0	0	0	0	0	0	0	0	0	0	2811.7	544.877	388.557	10808.2	0.416266	0	3	3	0.00324523	0	0.0146116	0.000203041	0	0.000914192	0	0.00324523	1	0	1	0.00104493	0.00134327	0				0.25	1	0	1	-1.39901		-1.39901	957	0.96597	924.433	1	957
DDB_G0269336	1	1	0	0	0	0	0	0	0	0	0	0	95.5723	55.6071	11.8229	602.063	0.175336	1	0	1	0.0040986	0.0052688	0	0.000118639	0.00015251	0		0.0040986	0	1	1	0.00401606	0	0.0180822				1	0	1	-1	-1.07537	-1.07537		249	0.979863	243.986	1	249
DDB_G0269338	1	1	0	0	0	0	0	0	0	0	0	0	15.9423	10.6613	3.2887	133.826	0.235748	2	2	4	0.0036106	0.00232073	0.00812832	0.001306	0.00066231	0.00330686	0.200284	0.0036106	0	1	1	0.000857794	0	0.0038622	0	0.0100957	0	1	0	0.5	-0.5	1.41755	0.630698	1.59014	1257	0.881344	1107.85	0.927431	1165.78
DDB_G0269340	1	1	0	0	1	0	0	0	0	0	0	0	102.366	66.0702	10.463	650.826	0.136712	2	1	3	0.00365366	0.00313121	0.0054835	0.000576168	0.000648612	0.000322379	2.01195	0.00365366	0	0	0	0	0	0				1		0.666667		-0.479032	-0.0183403	-0.899307	831	0.988081	821.095	1	831
DDB_G0269342	1	1	0	0	0	0	0	0	0	0	0	0	192.895	103.522	43.7741	1512.59	0.297184							0	0	0		0																	276	0.875771	241.713	1	276
DDB_G0269344	1	1	0	0	0	0	0	0	0	0	0	0	46.8131	24.0134	5.59879	268.872	0.18907	1	3	4	0.00338727	0.00108859	0.0114383	0.000336276	0.000303287	0.000451812	0.671267	0.00338727	1	0	1	0.000845355	0.00108671	0				0.4	1	0.25	0.75	-1.12311	0.412832	-1.57308	1203	0.981622	1180.89	0.983321	1182.94
DDB_G0269346	1	1	0		0	0	0	0	0	0	0	0	0.751394	0.370268	0.081883	4.06577	0.181097	2	0	2	0.00311255	0.00400123	0	0.000425143	0.000546521	0		0.00311255	0	0	0	0	0	0				1		1		-0.717361	-0.717361		825	0.778859	642.559	1	825
DDB_G0269348	1	1	0	0	0	0	0	0	0	0	0	0	9.25782	6.2346	3.84838	112.913	0.381671	3	2	5	0.00275754	0.00212691	0.00496631	0.000460962	0.000443784	0.000352546	1.2588	0.00275754	0	4	4	0.00209644	0	0.00943915	0	0.00593542	0	0.166667	0	0.6	-0.6	-1.07366	-0.672807	-1.09441	1908	0.950319	1813.21	1	1908
DDB_G0269350	1	1	0	0	0	0	0	0	0	0	0	0	2.08502	1.49239	0.673902	22.577	0.311085	6	5	11	0.00588632	0.00412742	0.0120468	0.00022218	0.000161474	0.000382713	0.42192	0.0053512	1	3	4	0.00189934	0.000610405	0.00641378	0.00201476	0.00881032	0.228682	0.569231	0.25	0.545455	-0.295455	-2.22484	-1.77904	-1.96424	2106	0.887341	1868.74	1	2106
DDB_G0269352	1	1	0	0	1	0	0	0	0	0	0	0	22.8494	16.329	10.6772	306.492	0.395361	1	1	2	0.00196546	0.00126331	0.00442471	8.71e-05	3.76652e-05	0.000260245	0.14473	0.00196546	0	0	0	0	0	0	0	0		1		0.5		-1.31493	-1.0721	-0.899307	1035	0.983165	1017.58	1	1035
DDB_G0269354	1	1	0	0	0	0	0	0	0	1	0	0	11.1896	4.88361	2.7468	83.6277	0.359981	10	5	15	0.00518714	0.00444542	0.007785	0.000469838	0.000246095	0.00125349	0.196327	0.00518714	24	8	32	0.0109402	0.0105478	0.0123145				0.72784	0.75	0.666667	0.0833333	-1.66362	-2.00349	-0.528086	2925	0.988638	2891.77	1	2925
DDB_G0269356	1	1	0	0	0	0	0	0	0	0	0	0	6.34756	4.6643	4.88657	120.608	0.511636	1	2	3	0.00380765	0.00163159	0.0114292	0.000332947	0.000312886	0.00034129	0.916775	0.00380765	1	1	2	0.00245098	0.00157538	0.00551774				1	0.5	0.333333	0.166667	-1.05571	0.10776	-1.43199	816	0.965548	787.887	1	816
DDB_G0269358	1	1	0	0	1	0	0	0	0	0	0	0	135.951	17.6047	29.6092	656.198	0.627128	1	4	5	0.00537113	0.00138093	0.0193467	0.000260904	0.000119937	0.000728459	0.164645	0.00537113	1	4	5	0.00518593	0.00133331	0.0186796	0	0.011365	0	1	0.2	0.2	0	-1.77793	-0.731915	-1.76002	966	0.963667	930.902	0.998082	964.148
DDB_G0269360	1	1	0	0	0	0	0	0	0	0	0	0	11.7979	0.725763	4.14528	79.6953	0.851005	2	1	3	0.00159672	0.0013684	0.0023964	8.4e-05	6.2861e-05	0.000140928	0.446049	0.00159672	0	0	0	0	0	0	0	0		1		0.666667		-1.4865	-1.31939	-0.899307	2010	0.934752	1878.85	0.990065	1990.03
DDB_G0269362	1	1	0	0	1	0	0	0	0	0	0	0	37.6647	14.3554	21.6066	489.407	0.600818	2	2	4	0.00280428	0.00180247	0.00631311	0.000541578	0.000275544	0.00147335	0.187019	0.00280428	2	0	2	0.00139179	0.00178916	0	0	0.00394517	0	0.466667	1	0.5	0.5	-0.166407	-0.450537	0.190555	1437	0.992616	1426.39	1	1437
DDB_G0269364	1	1	0	0	1	0	0	1	0	0	0	0	50.8006	11.9431	10.1466	266.24	0.459336	49	18	67	0.00718277	0.00675288	0.00868842	0.00138393	0.00106467	0.00162316	0.65592	0.00718277	26	8	34	0.00362084	0.00355942	0.00383594	0.00114339	0.0115937	0.098622	0.812299	0.764706	0.731343	0.0333626	-0.806563	-0.81973	-0.652522	9444	0.987705	9327.88	0.994292	9390.1
DDB_G0269366	1	1			0	0	1	0	1	0	0	0				0																			0	0												1
DDB_G0269368	1	1	0	0	0	0	0	0	0	0	0	0	35.8907	13.0113	23.2849	510.207	0.641524	1	0	1	0.00150271	0.00193175	0	0.000130493	0.000167749	0		0.00150271	1	0	1	0.00143062	0.00183907	0	0	0.00419422	0	1	1	1	0	-0.731915	-0.731915		699	0.952023	665.464	1	699
DDB_G0269370	1	1	0	0	0	0	0	0	0	0	0	0	34.283	20.8008	9.70086	320.221	0.318043	1	0	1	0.00176412	0.0022678	0	0.000840173	0.00108004	0		0.00176412	0	0	0	0	0	0	0	0		1		1		1.67671	1.67671		603	0.940056	566.854	1	603
DDB_G0269372	1	1	0	0	0	0	0	0	0	0	0	0	249.468	158.764	59.9278	2190.05	0.274029	0	0	0	0	0	0	0	0	0		0	0	0	0	0	0	0	0	0		1							483	0.906183	437.687	0.943681	455.798
DDB_G0269374	1	1	0	0	1	0	0	0	0	0	0	0	6.96689	3.50984	3.45435	86.7471	0.496016	5	3	8	0.00381737	0.00306705	0.00644535	0.000763776	0.000509644	0.00126906	0.401592	0.00381737	2	3	5	0.00219282	0.00112756	0.00592388	0.0013468	0.00941674	0.143022	0.592075	0.4	0.625	-0.225	-0.672407	-0.871342	-0.11621	2331	0.89905	2095.68	0.978192	2280.17
DDB_G0269376	1	1	0	0	0	0	0	0	0	0	0	0	8.01764	4.7351	0.630495	44.4946	0.117507	0	1	1	0.00119458	0	0.00537855	7.02e-05	0	0.000316076	0	0.00119458	0	2	2	0.00235571	0	0.0106065	0	0.0109803	0	1	0	0	0	-0.899307		-0.899307	849	0.986003	837.117	1	849
DDB_G0269378	1	1	0	0	0	0	0	0	0	0	0	0	56.7459	13.9845	8.20819	245.639	0.369859	2	1	3	0.00225335	0.00193114	0.00338189	0.000447749	0.000518809	0.000199011	2.60694	0.00225335	0	3	3	0.00223816	0	0.0100773				0.4	0	0.666667	-0.666667	-0.0994643	0.471482	-0.899307	1347	0.988382	1331.35	0.995091	1340.39
DDB_G0269380	1	1	0	0	0	0	0	0	0	0	0	0	434.937	59.8285	120.008	2578.95	0.667318	4	4	8	0.00221331	0.00142262	0.00498269	0.000330595	8.20149e-05	0.00120117	0.0682793	0.00221331	2	5	7	0.00177817	0.000653101	0.00571868	0.000678514	0.0063055	0.107607	0.608392	0.285714	0.5	-0.214286	-0.745104	-1.54548	0.322317	3939	0.917618	3614.5	0.999401	3936.64
DDB_G0269382	1	1	0	0	1	0	0	0	0	0	0	0	605.16	359.359	209.047	6278.36	0.367778	0	0	0	0	0	0	0	0	0		0	2	0	2	0.00132802	0.00170719	0	0	0.00378162	0	1	1						1506	0.966267	1455.2	1	1506
DDB_G0269384	1	1	0		0	0	0	0	0	0	0	0	0.850418	0.479954	0.31451	9.02085	0.395877	4	3	7	0.00402114	0.00295384	0.00775932	0.000277741	0.000177683	0.00111483	0.159381	0.00402114	0	1	1	0.000546999	0	0.00246285				1	0	0.571429	-0.571429	-1.71884	-1.68862	-1.06062	1929	0.902437	1740.8	0.947723	1828.16
DDB_G0269386	1	1	0	0	0	0	0	0	0	0	0	0	9.9166	1.03653	2.9932	61.1333	0.742778	5	7	12	0.0057308	0.00306959	0.0150516	0.00081128	0.000369291	0.00235934	0.156523	0.0057308	6	3	9	0.00426136	0.00365202	0.00639556	0.00146199	0.0106328	0.137498	0.386997	0.666667	0.416667	0.25	-0.913266	-0.972985	-0.630403	2112	0.991453	2093.95	1	2112
DDB_G0269388	1	1	0	0	0	0	0	0	0	0	0	0	164.767	26.6774	28.1239	692.972	0.513197	4	2	6	0.00208052	0.00178302	0.00312249	0.000223954	0.000261282	9.32018e-05	2.8034	0.00208052	4	6	10	0.003465	0.00178172	0.00936066				0.608392	0.4	0.666667	-0.266667	-1.16979	-0.641298	-1.43018	2886	0.999272	2883.9	1	2886
DDB_G0269390	1	1	1		0	0		0	0	0	0	0	395.081	0.114776	40.8984	736.975	0.997201	0	0	0	0	0	0	0	0	0		0	3	0	3	0.0121951	0.015677	0	0.0111402	0.0235541	0.472963	1	1						246	0.854007	210.086	1	246
DDB_G0269392	1	1	0		0	0	0	0	0	1	0	0	51.8465	8.85378	0.333631	67.9818	0.0363139	3	0	3	0.00800153	0.0102861	0	0.000351039	0.000451261	0		0.00800153	0	0	0	0	0	0	0	0		1		1		-1.57315	-1.57315		426	0.880114	374.928	0.839928	357.809
DDB_G0269394	1	1	0	0	1	0	0	0	0	0	0	0	14.9994	7.75568	2.10886	92.2492	0.213782	1	1	2	0.00228638	0.00146958	0.00514718	0.000349523	0.000243267	0.000721679	0.337085	0.00228638	1	1	2	0.00219298	0.00140955	0.00493693	0.00126405	0.00311133	0.406274	1	0.5	0.5	0	-0.450537	-0.262137	-0.41333	912	0.959151	874.746	1	912
DDB_G0269396	1	1			0	0	1	0	1	0	0	0				0		0	0	0									0	0	0				0	0		1										0.933175
DDB_G0269398	1	1	0	0	0	0	0	0	0	0	0	0	12.4113	6.65622	5.46024	144.878	0.450647	2	1	3	0.00402586	0.0034502	0.00604211	0.000120175	0.000102969	0.00018055	0.570304	0.00402586	0	0	0	0	0	0	0	0		1		0.666667		-1.66239	-1.43018	-1.0721	765	0.974094	745.182	1	765
DDB_G0269400	1	1	0	0	0	0	0	0	0	0	0	0	113.424	45.7381	67.4064	1533.48	0.595755	1	2	3	0.00482906	0.00206927	0.0144951	0.000312327	5.99043e-05	0.00120302	0.049795	0.00482906	0	0	0	0	0	0	0	0		1		0.333333		-1.31779	-1.07537	-0.984191	690	0.900347	621.239	1	690
DDB_G0269402	1	1	0		0	0	0	0	0	0	0	0	0.58801	0.11773	0.191249	4.26659	0.61897	3	2	5	0.00386664	0.00298237	0.00696379	0.000276314	0.000248191	0.000289961	0.855948	0.00386664	5	2	7	0.00492541	0.00452262	0.00633615	0.00381267	0.00371293	1.02686	1	0.714286	0.6	0.114286	-1.54944	-1.16839	-1.31536	1524	0.848498	1293.11	0.932547	1421.2
DDB_G0269404	0			0	0		0	1		0	0	0				0
DDB_G0269406	1	1	0	0	0	0	0	1	0	0	0	0	69.5487	16.3806	11.1687	315.701	0.405407	0	1	1	0.00110742	0	0.00498613	3.31e-05	0	0.000149033	0	0.00110742	1	3	4	0.00442968	0.0014236	0.0149584	0.00127103	0.0065346	0.194507	1	0.25	0	0.25	-1.0721		-1.0721	903	1	903	1	903
DDB_G0269408	1	1	0	0	0	0	0	0	0	0	0	0	11.8705	3.8138	5.83996	131.816	0.604941	2	1	3	0.0180496	0.0154686	0.0270893	0.000663967	0.000636649	0.00075963	0.838104	0.0180496	0	0	0				0	0		1		0.666667		-1.57942	-1.31782	-1.07873	174	0.955224	166.209	0	0
DDB_G0269410	1	1	0	0	0	0	0	0	0	0	0	0	1406.96	418.487	304.624	8412.65	0.421269	3	0	3	0.003356	0.00431418	0	0.000345062	0.000443577	0		0.003356	0	4	4	0.00445931	0	0.0200779				0.0285714	0	1	-1	-0.977949	-0.977949		897	0.996567	893.921	1	897
DDB_G0269412	1	1	0	0	1	0	0	0	0	0	0	0	31.0889	18.9699	20.2808	497.844	0.516699	2	4	6	0.00404822	0.00173468	0.0121513	0.000474214	0.000455829	0.000538598	0.846326	0.00404822	0	2	2	0.00133601	0	0.00601533				1	0	0.333333	-0.333333	-1.06065	0.424661	-1.68329	1497	0.99007	1482.13	1	1497
DDB_G0269414	1	1	0	0	0	0	0	0	0	0	0	0	506.324	327.704	56.5588	3311.99	0.147188	1	6	7	0.0106743	0.00196027	0.0411949	0.0015518	5.84903e-05	0.00678201	0.00862433	0.0106743	0	0	0	0	0	0	0	0		1		0.142857		-0.766431	-1.0721	-0.514976	657	0.998146	655.782	1	657
DDB_G0269416	1	1	0	0	0	0	0	0	0	0	0	0	16.1509	10.3131	5.49447	171.092	0.347585	3	1	4	0.00537055	0.00517793	0.0060452	0.000940636	0.000430905	0.00257831	0.167127	0.00537055	1	1	2	0.00255428	0.00164178	0.00575029	0.00197239	0.00365544	0.539577	1	0.5	0.75	-0.25	-0.313552	-1.16839	1.5313	783	0.951216	744.802	1	783
DDB_G0269418	1	1	0	0	0	0	0	0	0	0	0	0	33.4152	16.3282	6.43849	230.19	0.282803	1	1	2	0.00416067	0.0026743	0.00936667	0.000701914	0.000157239	0.00260963	0.0602532	0.00416067	1	1	2	0.00408998	0.00262886	0.00920752	0	0.0117762	0	1	0.5	0.5	0	-0.32448	-0.899307	0.412832	489	0.983009	480.691	1	489
DDB_G0269420	1	1	0		0	0	0	0	0	0	0	0	9.18426	5.50526	0.213181	42.3741	0.0372796	0	0	0	0	0	0	0	0	0		0	0	0	0	0	0	0	0	0		1							306	0.961903	294.342	1	306
DDB_G0269422	1	1			0	0	1	0	0	1	0	0				0		11	6	17	0.0373419	0.0310611	0.0593403	0.00495448	0.00346737	0.00895522	0.38719	0.0373419	1	0	1	0.00222676	0.00286252	0	0.0023748	0.00626308	0.379174	1	1	0.647059	0.352941	-1.14704	-1.22022	-0.679137	462	0.985396	455.253	0.972043	449.084
DDB_G0269424	1	1	0	0	0	0	0	0	0	0	0	0	28.1346	5.67222	13.8008	288.12	0.708714	7	7	14	0.00404919	0.00260264	0.00911568	0.000654458	0.00029798	0.00201728	0.147714	0.00404919	0	4	4	0.00111297	0	0.0050111	0	0.00460215	0	0.119281	0	0.5	-0.5	-0.638181	-1.14058	0.035602	3594	0.962016	3457.48	1	3594
DDB_G0269426	1	1	0	0	0	0	0	0	0	0	0	0	17.5838	3.71045	5.94002	132.894	0.615516	5	3	8	0.0037336	0.00299974	0.00630392	0.000592293	0.000195911	0.00186277	0.105172	0.0037336	1	4	5	0.00227376	0.000584589	0.00819004				0.265734	0.2	0.625	-0.425	-0.726713	-1.58637	0.796426	2199	0.974399	2142.7	1	2199
DDB_G0269428	1	1	0		1	0	0	0	0	0	0	0	1.07159	0.0220863	0.180421	3.40218	0.890936	4	2	6	0.00607488	0.00520622	0.00911733	0.000552261	0.000320235	0.00100204	0.319581	0.00607488	1	6	7	0.00676329	0.00124204	0.0261013				0.102564	0.142857	0.666667	-0.52381	-1.58888	-1.60824	-0.792692	1035	0.954275	987.674	1	1035
DDB_G0269430	1	1	0	0	0	1	0	0	0	0	0	0	19.8038	7.80103	13.0111	288.808	0.62517	7	5	12	0.00419685	0.00314714	0.00787343	0.000751991	0.000472159	0.00191157	0.247001	0.00419685	9	9	18	0.00622407	0.00400056	0.0140119				0.721966	0.5	0.583333	-0.0833333	-0.422838	-0.843845	0.25437	2892	0.988688	2859.29	1	2892
DDB_G0269432	1	1	0	0	0	0	0	0	0	0	0	0	17.5583	8.21562	10.3667	244.11	0.55788	3	4	7	0.00229902	0.00126661	0.00591501	0.000142454	0.000108882	0.000260245	0.418383	0.00229902	3	4	7	0.00220126	0.00121275	0.00566349				1	0.428571	0.428571	0	-1.76718	-1.14327	-1.68673	3180	0.957477	3044.78	1	3180
DDB_G0269434	1	1			0	0	1	0	0	1	0	0				0		3	2	5	0.0157769	0.0121689	0.0284141	0.000448119	0.000346735	0.000803205	0.431689	0.0157769	0	0	0	0	0	0	0	0		1		0.6		-1.97222	-1.66806	-1.44015	351	0.902901	316.918	0.429378	150.712
DDB_G0269436	1	1	0		0	0	0	0	0	0	0	0	44.6391	4.0906	7.45795	162.877	0.645791	6	2	8	0.0157785	0.0152126	0.0177606	0.000529874	0.000516025	0.000530169	0.973322	0.0157785	1	1	2	0.00374532	0.00240733	0.0084316				1	0.5	0.75	-0.25	-2.17532	-2.01101	-1.43018	534	0.949475	507.02	1	534
DDB_G0269438	1	1	0	0	0	0	0	0	0	0	0	0	64.1407	44.6429	23.3747	733.245	0.343656	0	2	2	0.00143676	0	0.00646896	0.000402889	0	0.00181401	0	0.00143676	3	2	5	0.00349406	0.00269499	0.00629277	0.00186829	0.00793689	0.235393	0.428571	0.6	0	0.6	0.565125		0.565125	1431	0.972764	1392.03	1	1431
DDB_G0269440	1	1	0	0	0	0	0	0	0	0	0	0	8.42659	4.57626	2.68182	80.3066	0.369494	1	3	4	0.00192702	0.000619303	0.00650728	0.000198716	3.63797e-05	0.000767181	0.0474199	0.00192702	0	0	0	0	0	0	0	0		1		0.25		-1.08392	-0.899307	-0.847435	2166	0.958329	2075.74	1	2166
DDB_G0269442	1	1	0	0	0	0	0	0	0	0	0	0	27.1844	4.74609	11.6841	243.536	0.711136	2	2	4	0.0015585	0.00100173	0.00350854	5.78e-05	4.3707e-05	0.000104008	0.420228	0.0015585	1	6	7	0.00252799	0.000464251	0.00975618	0.000475505	0.00520027	0.0914386	0.490909	0.142857	0.5	-0.357143	-1.75666	-1.31743	-1.43423	2769	0.926897	2566.58	1	2769
DDB_G0269444	1	1	0	0	0	0	0	0	0	0	0	0	189.22	130.895	65.8811	2102.12	0.334802	3	1	4	0.00447303	0.00431261	0.00503493	0.000329762	0.000353691	0.000150384	2.35193	0.00447304	0	0	0	0	0	0	0	0		1		0.75		-1.60562	-1.39282	-1.0721	1002	0.892463	894.247	1	1002
DDB_G0269446	1	1	0	0	0	0	0	1	0	0	0	0	17.1609	0.940573	6.13746	117.058	0.867114	0	2	2	0.00209503	0	0.00943284	0.000123181	0	0.000554622	0	0.00209503	0	1	1	0.000931099	0	0.00419225	0.00101964	-2.13e-06	-479.641	1	0	0	0	-1.19803		-1.19803	1074	0.888863	954.639	1	1074
DDB_G0269448	1	1	0	0	0	0	0	0	0	0	0	0	4.57176	1.95888	2.54051	59.4414	0.564634	7	2	9	0.00237619	0.00237582	0.0023775	0.000346297	0.000423674	7.204e-05	5.88109	0.00237619	7	0	7	0.00180459	0.00231982	0	0	0.0108793	0	0.475	1	0.777778	0.222222	-0.840661	-0.396135	-1.43387	3879	0.97643	3787.57	1	3879
DDB_G0269450	1	1	0	0	0	0	0	0	0	0	0	0	5.66196	2.60913	2.04839	55.135	0.439802	3	1	4	0.00703465	0.00678235	0.00791834	0.00124005	0.00159409	0		0.00527599	1	0	1	0.00164384	0.00211318	0				1	1	0.75	0.25	-0.0724357	-0.0724357		618	0.920087	568.614	0.984353	608.33
DDB_G0269452	1	1	0	0	0	1	0	0	0	0	0	0	8.53047	2.32613	2.69644	64.8189	0.536865	9	8	17	0.00585061	0.00398172	0.0123963	0.00101409	0.00078257	0.00228053	0.343153	0.00585061	3	4	7	0.0023427	0.00129067	0.00602741	0.00125768	0.00741049	0.169716	1	0.428571	0.529412	-0.10084	-0.659218	-0.839185	-0.304846	2988	0.97245	2905.68	1	2988
DDB_G0269454	1	1	0	0	0	0	0	0	0	0	0	0	149.4	67.9325	45.5714	1295.81	0.401496	2	2	4	0.00341951	0.00219791	0.00769812	0.000223482	0.000189867	0.00034129	0.556323	0.00341951	0	3	3	0.00253757	0	0.0114253	0	0.00242131	0	0.428571	0	0.5	-0.5	-1.4689	-0.979978	-1.31493	1200	0.9748	1169.76	0.985195	1182.23
DDB_G0269456	1	1			0	0	1	0	0	0	0	0				0								0	0	0		0																	210	0.836031	175.567	1	210
DDB_G0269458	1	1	0	0	1	0	0	0	0	0	0	0	967.642	289.006	110.421	4010.63	0.276449	1	1	2	0.00220635	0.00141814	0.00496701	0.000472504	3.90792e-05	0.00198592	0.0196782	0.00220635	0	0	0	0	0	0				1		0.5		0.415734	-1.08044	1.70564	915	0.990684	906.476	1	915
DDB_G0269460	1	1	0	0	0	0	0	0	0	0	0	0	16.9499	10.2795	7.27466	202.9	0.414412	17	13	30	0.00468799	0.003415	0.00914661	0.000920636	0.000614816	0.00213877	0.287462	0.00468799	2	5	7	0.00105376	0.000387034	0.00338894	0.000796242	0.00167895	0.47425	0.231989	0.285714	0.566667	-0.280952	-0.229746	-0.56279	0.218534	6663	0.960428	6399.33	0.996982	6642.89
DDB_G0269462	1	1	0	0	0	0	0	0	0	0	0	0	61.5109	17.2818	10.969	318.415	0.388272	24	9	33	0.00479705	0.00448485	0.00589052	0.000700395	0.000606662	0.00102868	0.58975	0.00479705	26	11	37	0.00527742	0.00476727	0.00706422				1	0.702703	0.727273	-0.02457	-0.976086	-1.10237	-0.448919	7011	0.981206	6879.23	1	7011
DDB_G0269464	1	1	0		0	0	0	0	0	0	0	0	47.1538	26.6572	2.79475	236.906	0.0948918							0	0	0		0							0	0									225	0.832438	187.299	1	225
DDB_G0269466	1	1	0	0	0	0	0	0	0	0	0	0	13.1335	8.44577	7.12434	187.359	0.457565	2	0	2	0.00206187	0.00265056	0	0.000120299	0.000154644	0		0.00206187	4	0	4	0.00402967	0.0051802	0	0	0.00281216	0	1	1	1	0	-1.20328	-1.20328		1005	0.965165	969.991	0.987698	992.636
DDB_G0269468	1	1			0	0	1	0	0	0	0	0				0								0	0	0		0																	576	0.838528	482.992	1	576
DDB_G0269470	1	1	0		1	0	0	0	0	0	0	0	85.7849	38.7387	3.9656	342.551	0.092862	2	2	4	0.00440434	0.00283092	0.00991522	0.000257966	0.000125465	0.000722007	0.173772	0.00440434	0	2	2	0.0021645	0	0.00974562	0	0.00648057	0	0.466667	0	0.5	-0.5	-1.53806	-1.31493	-1.08803	924	0.982895	908.195	1	924
DDB_G0269472	1	1	0	0	0	0	0	0	0	0	0	0	332.924	144.369	135.612	3451.6	0.484361	0	1	1	0.00169175	0	0.00761706	5.05e-05	0	0.000227376	0	0.00169175	0	0	0	0	0	0				1		0		-1.0721		-1.0721	594	0.995125	591.104	1	594
DDB_G0269474	1	1	0	0	0	0	0	0	0	0	0	0	174.796	80.6591	74.8361	1911.66	0.481276	2	1	3	0.00162202	0.00139008	0.00243436	0.000121535	0.0001358	7.15898e-05	1.89692	0.00162202	2	0	2	0.0010155	0.00130544	0	0.000772798	0.00429962	0.179736	1	1	0.666667	0.333333	-1.24885	-0.889937	-1.07373	2022	0.914713	1849.55	0.974022	1969.47
DDB_G0269476	1	1	1	0	1	0		0	0	0	0	0	136.578	1.17895	44.7534	813.814	0.974333	0	0	0	0	0	0	0	0	0		0	1	1	2	0.00187793	0.00120705	0.00422768				1	0.5						1065	0.987325	1051.5	1	1065
DDB_G0269478	1	1	1		0	0		0	0	0	0	0	14.0782	0.224685	2.33384	43.582	0.912182	2	1	3	0.0188265	0.0161345	0.0282553	0.000675518	0.00021527	0.00218529	0.0985085	0.012551	0	0	0	0	0	0	0	0		1		0.666667		-1.19143	-1.08393	-0.705229	195	0.817178	159.35	1	195
DDB_G0269480	1	1	0	0	0	0	0	0	0	0	0	0	17.3957	2.36771	4.35707	95.0012	0.647913	3	0	3	0.0172749	0.0222071	0	0.00547702	0.00704071	0		0.0172749	0	0	0	0	0	0	0	0		1		1		1.02584	1.02584		174	0.998061	173.663	1	174
DDB_G0269482	1	1	0	0	0	0	0	0	0	0	0	0	303.098	24.0264	74.6177	1511.3	0.756433	4	3	7	0.00324204	0.00238153	0.00625595	0.00101009	0.000759369	0.0018882	0.402165	0.00324204	16	2	18	0.00814463	0.00930669	0.00407456	0.00416201	0.0223085	0.186566	0.113043	0.888889	0.571429	0.31746	1.26445	1.11534	0.941589	2211	0.976542	2159.13	0.999568	2210.05
DDB_G0269484	1	1	1	0	0	0		0	0	0	0	0	2.04559	0	0.486314	8.75365	1	5	1	6	0.00737811	0.00790388	0.00553663	0.000983303	0.00126404	0		0.00614843	5	2	7	0.00815851	0.00749133	0.0104953				1	0.714286	0.833333	-0.119048	-0.913466	-0.913466		858	0.947805	813.216	1	858
DDB_G0269486	1	1	0	0	0	0	0	0	0	0	0	0	7.5559	2.32518	3.3642	76.8318	0.591312	7	3	10	0.00327164	0.00294401	0.00441914	0.000782026	0.000820023	0.000563636	1.45488	0.00327164	6	0	6	0.00187091	0.00240507	0	0	0.0117136	0	0.25	1	0.7	0.3	0.143722	0.601323	-0.744566	3207	0.953095	3056.58	1	3207
DDB_G0269488	1	1	0		0	0	0	0	0	0	0	0	130.492	56.4445	9.9999	575.11	0.1505	1	0	1	0.00279385	0.00359152	0	8.34e-05	0.000107211	0		0.00279385	0	0	0	0	0	0	0	0		1		1		-1.0721	-1.0721		384	0.932108	357.929	1	384
DDB_G0269492	1	1			0	0	1	0	0	0	0	0				0								0	0	0		0																	372	0.781214	290.612	1	372
DDB_G0269494	1	1			0	0	1	0	0	0	0	0				0		3	0	3	0.00225332	0.00289667	0	0.000174273	0.000224028	0		0.00225332	0	0	0	0	0	0				1		1		-1.40274	-1.40274		1818	0.732327	1331.37	1	1818
DDB_G0269496	1	1	0	0	1	0	0	0	0	0	0	0	31.8874	9.48814	7.69379	204.905	0.447784	9	5	14	0.00459938	0.00380093	0.00739593	0.00030505	0.000201897	0.000607468	0.332358	0.00459938	0	2	2	0.000639182	0	0.0028779	0	0.00181962	0	0.175	0	0.642857	-0.642857	-2.06806	-2.04194	-1.41268	3129	0.972799	3043.89	1	3129
DDB_G0269498	1	1			0	0	1	0	0	0	0	0				0		3	3	6	0.0064322	0.00413433	0.0144804	0.00035395	0.000306036	0.000460633	0.664383	0.00536017	0	0	0	0	0	0	0	0.0131499	0	1		0.5		-1.6464	-1.30218	-1.32125	1053	0.885857	932.807	1	1053
DDB_G0269500	1	1	0	0	0	0	0	0	0	0	0	0	62.1922	12.8661	27.4103	583.448	0.680554	0	3	3	0.00418541	0	0.0188447	0.000822822	0	0.00370476	0	0.00418541	1	1	2	0.00267738	0.0017209	0.00602741	0	0.0075286	0	0.4	0.5	0	0.5	-0.101425		-0.101425	747	0.959538	716.775	1	747
DDB_G0269502	1	1	0	0	0	0	0	0	0	0	0	0	5.15818	3.48802	1.81422	57.0721	0.342161	6	5	11	0.00217048	0.00152192	0.00444207	0.000416587	9.31988e-05	0.00148431	0.0627892	0.00197317	2	3	5	0.000934036	0.000480286	0.00252328				1	0.4	0.545455	-0.145455	-0.209749	-1.48443	1.13769	5373	0.943234	5068	0.996299	5353.11
DDB_G0269504	1	1	0		0	0	0	0	0	0	0	0	39.5149	4.9313	5.11884	126.658	0.50933							0	0	0		0							0	0									711	0.97571	693.73	1	711
DDB_G0269506	1	1	0		0	0	0	0	0	0	0	0	43.3586	4.23958	6.15481	140.464	0.592128							0	0	0		0							0	0									711	0.974518	692.882	1	711
DDB_G0269508	1	1	0		0	0	0	0	0	0	0	0	48.407	3.87045	5.96479	134.459	0.606471							0	0	0		0							0	0									711	0.97178	690.935	1	711
DDB_G0269510	1	1	0	0	0	0	0	0	0	0	0	0	97.2349	13.4102	33.3058	693.376	0.712942	3	1	4	0.00424985	0.00409742	0.00478371	0.00136232	0.00137135	0.00107099	1.28046	0.00424985	2	0	2	0.00199601	0.00256589	0	0	0		1	1	0.75	0.25	1.0426	1.15925	0.203415	1002	0.939332	941.211	1	1002
DDB_G0269512	1	1	0	0	0	0	0	0	0	0	0	0	142.93	55.9956	71.3855	1676.91	0.560409							0	0	0		0							0	0									228	0.845481	192.77	1	228
DDB_G0269514	1	1	0		0	0	0	0	0	0	0	0	2.73931	1.92272	1.33122	37.421	0.409111	2	2	4	0.00386298	0.00248295	0.00869649	0.000244166	0.000144866	0.000517229	0.28008	0.00386298	0	0	0	0	0	0	0	0		1		0.5		-1.53001	-1.19307	-1.19339	1110	0.932856	1035.47	1	1110
DDB_G0269516	1	1			0	0	1	0	0	0	0	0				0		1	0	1	0.00816587	0.0104973	0	0.00174323	0.00224093	0		0.00816587	0	0	0	0	0	0	0	0		1		1		0.0240499	0.0240499		123	0.995617	122.461	1	123
DDB_G0269518	1	1	0	0	1	0	0	0	0	0	0	0	13308	2529.37	3587.46	82279.8	0.58649							0	0	0		0							0	0									273	0.918237	250.679	1	273
DDB_G0269520	1	1	0	0	0	0	0	0	0	0	0	0	12706.4	2383.67	3231.12	74845.9	0.575466							0	0	0		0							0	0									273	0.879119	240	0.975248	266.243
DDB_G0269522	1	1	0	0	0	0	0	1	0	0	0	0	108.474	15.0429	41.5589	853.36	0.734233	2	3	5	0.00591562	0.00304184	0.015981	0.000273975	0.000211867	0.000477044	0.444125	0.00591562	0	1	1	0.00115741	0	0.0052112	0	0.0139461	0	1	0	0.4	-0.4	-1.77261	-1.08631	-1.66239	864	0.978264	845.22	1	864
DDB_G0269524	1	1			0	0	1	0	0	0	0	0				0		1	1	2	0.016518	0.0106171	0.0371861	0.000948798	0.000907557	0.00109322	0.830168	0.016518	0	0	0	0	0	0	0	0		1		0.5		-1.20185	-0.728529	-1.07373	129	0.938602	121.08	0.25	32.25
DDB_G0269526	1	1	0	0	0	0	0	0	0	0	0	0	62.157	38.8096	29.6273	804.959	0.432914	3	1	4	0.00303373	0.00292493	0.00341483	0.000475779	0.00058251	0.000101757	5.72455	0.00303373	2	6	8	0.00588668	0.00189185	0.0198785	0	0.0189397	0	0.222222	0.25	0.75	-0.5	-0.525078	-0.0794434	-1.0721	1359	0.970204	1318.51	1	1359
DDB_G0269528	1	1	0	0	1	0	0	0	0	0	0	0	10.1359	0.713781	2.62524	52.2508	0.78623	5	2	7	0.00381546	0.00350344	0.00490829	0.001011	0.000740295	0.00207676	0.356466	0.00327039	3	2	5	0.0026328	0.0020307	0.00474165	0.000593086	0.0139067	0.0426474	1	0.6	0.714286	-0.114286	1.2538	0.591598	1.67885	1902	0.964586	1834.64	0.998485	1899.12
DDB_G0269530	1	1	0	0	1	0	0	1	0	0	0	0	70.1059	3.75283	11.3153	229.945	0.750943	2	0	2	0.00282754	0.00363484	0	0.000782657	0.00100611	0		0.00282754	0	0	0	0	0	0				1		1		0.43386	0.43386		711	0.994837	707.329	1	711
DDB_G0269532	1	1	0	0		0	0	0	0	0	0	0	35.0313	15.8751	24.1824	546.408	0.603692							0	0	0		0							0	0									840	0.964439	810.128	0.794565	667.435
DDB_G0269534	1	1	0	0	0	0	0	0	0	0	0	0	17.9087	3.40306	3.63663	89.2807	0.516589							0	0	0		0																	708	0.972395	688.456	1	708
DDB_G0269536	1	1	0		0	0	0	0	0	0	0	0	20.2934	3.28877	3.20207	80.6587	0.493321							0	0	0		0																	711	0.929512	660.883	1	711
DDB_G0269538	1	1	0	0	0	0	0	0	0	0	0	0	19.1005	3.43564	4.19119	99.4909	0.549533							0	0	0		0																	708	0.95959	679.39	0.998594	707.004
DDB_G0269540	1	1	0	0	0	0	0	0	0		0	0	24.3108	3.65967	4.08946	99.228	0.527732							0	0	0		0																	711	0.983277	699.11	0.987395	702.038
DDB_G0269542	1	1	0	0		0	0	0	0	0	0	0	4.49651	1.69899	1.63172	41.264	0.489902							0	0	0		0							0	0									1311	0.992537	1301.22	0.311263	408.066
DDB_G0269544	1	1	0		0	0	0	0	0	0	0	0	4.21981	2.36227	0.709669	29.31	0.231016	4	4	8	0.00684728	0.00440113	0.0154148	0.00044673	0.000225927	0.00122009	0.185172	0.00684728	5	2	7	0.00595238	0.00546561	0.00765727	0.00287408	0.0203919	0.140942	0.608392	0.714286	0.5	0.214286	-1.78687	-1.61429	-1.32828	1176	0.993493	1168.35	1	1176
DDB_G0269546	1	1	0	0	0	0	0	0	0	0	0	0	8.31072	5.74811	4.32092	118.013	0.429129	8	3	11	0.00243112	0.0022729	0.00298529	0.000361055	0.00031405	0.000434041	0.72355	0.00243112	7	0	7	0.00152807	0.00196435	0	0	0.00415485	0	0.245098	1	0.727273	0.272727	-1.28218	-1.36875	-0.555425	4641	0.974932	4524.66	0.987062	4580.96
DDB_G0269548	0			0	0		0	0		0	0	0				0
DDB_G0269550	1	1	0	0	0	0	0	0	0	0	0	0	15.0089	10.2726	5.21947	165.858	0.336913	2	3	5	0.00449221	0.00230991	0.0121356	0.000434389	3.29088e-05	0.00166127	0.0198094	0.00359377	5	3	8	0.00673401	0.00541041	0.0113699				0.592075	0.625	0.4	0.225	-1.118	-1.07704	-0.800141	1188	0.936901	1113.04	1	1188
DDB_G0269552	1	1	0	0	0	0	0	0	0	0	0	0	24.4484	15.7524	9.94833	289.337	0.387083	1	0	1	0.00305145	0.00392268	0	9.11e-05	0.000117109	0		0.00305145	1	0	1	0.00292398	0.00375881	0	0	0.0344208	0	1	1	1	0	-1.0721	-1.0721		342	0.958225	327.713	1	342
DDB_G0269554	1	1	0	0	1	0	0	0	0	0	0	0	15.1546	6.2783	5.64892	145.629	0.473616	8	5	13	0.00289813	0.00229267	0.00501876	0.00037206	0.000250418	0.000798104	0.313766	0.0026752	5	8	13	0.00282606	0.00139728	0.00783033				0.433753	0.384615	0.615385	-0.230769	-0.946732	-1.23839	-0.108774	4602	0.974716	4485.65	0.999574	4600.04
DDB_G0269556	1	1	0	0	0	0	0	0	0	0	0	0	272.54	93.7673	109.347	2624.62	0.538353	2	1	3	0.00439703	0.00376829	0.00659918	0.000511761	0.000112481	0.00189828	0.0592543	0.00439703	6	0	6	0.00858369	0.0110344	0				0.333333	1	0.666667	0.333333	-0.817327	-1.43018	0.567301	699	0.976078	682.278	1	699
DDB_G0269558	1	1	1		1	0		1	0	0	0	0	216.333	0.0871232	31.9938	576.498	0.997284	4	3	7	0.00541699	0.0039792	0.0104528	0.00114696	0.000549812	0.00313129	0.175587	0.00541699	3	1	4	0.00266667	0.00257102	0.00300165	0.00105263	0.00554192	0.18994	1	0.75	0.571429	0.178571	0.0287422	-0.716011	0.910503	1500	0.861487	1292.23	1	1500
DDB_G0269560	1	1	0	0	0	0	0	0	0	0	0	0	14.9723	1.54285	7.09631	138.534	0.821412	4	0	4	0.00259823	0.00334006	0	0.000381627	0.000490582	0		0.00259823	2	1	3	0.00173913	0.00149045	0.00261013	0.000911993	0.00848591	0.107471	0.428571	0.666667	1	-0.333333	-0.340332	-0.340332		1725	0.892468	1539.51	1	1725
DDB_G0269562	1	1	0	0	0	0	0	0	0	0	0	0	12.2691	6.11552	3.87357	112.533	0.38778	2	3	5	0.0159898	0.00822205	0.0431963	0.00321388	0.00239854	0.00690311	0.347458	0.0159898	0	0	0	0	0	0				1		0.4		-0.305125	0.226932	-0.600515	390	0.801792	312.699	0.990291	386.214
DDB_G0269564	1	1	0	0	0	0	0	0	0	0	0	0	152.327	48.6443	25.0778	791.911	0.340167	0	1	1	0.00144137	0	0.00648974	4.3e-05	0	0.000193608	0	0.00144137	5	3	8	0.0114449	0.00919537	0.0193239	0.00545346	0.0380309	0.143395	0.444444	0.625	0	0.625	-1.0721		-1.0721	699	0.992537	693.784	1	699
DDB_G0269566	1	1	1	0	0	0		0	0	0	0	0	480.301	0.278565	122.837	2213.02	0.997737	1	0	1	0.002364	0.00303895	0	0.000132581	0.000170433	0		0.002364	0	4	4	0.0087146	0	0.0392373	0	0.0255942	0	0.2	0	1	-1	-0.896237	-0.896237		459	0.921593	423.011	1	459
DDB_G0269568	1	1	0	0	1	0	0	0	0	0	0	0	10.3931	7.26425	5.19688	144.394	0.417047	1	2	3	0.00319317	0.00136829	0.0095848	7.08e-05	0	0.000318777	0	0.00212878	0	0	0	0	0	0	0	0.00274967	0	1		0.333333		-1.44002		-1.44002	1038	0.90511	939.504	1	1038
DDB_G0269570	1	1	0	0	0	0	0	0	0	0	0	0	14.5456	10.3138	5.99763	180.154	0.367695	2	1	3	0.00363021	0.00311112	0.00544831	0.000682477	0.000830891	0.00016254	5.11191	0.00363021	1	0	1	0.00107794	0.00138571	0				1	1	0.666667	0.333333	-0.162291	0.508557	-1.0721	936	0.882904	826.398	0.991124	927.692
DDB_G0269572	1	1	0	0	1	0	0	0	0	0	0	0	9.09725	2.72427	3.79116	87.3107	0.581874	11	3	14	0.00314257	0.00317414	0.003032	0.000605691	0.00057463	0.000714466	0.804279	0.00314257	12	1	13	0.00286838	0.0034037	0.000993449	0.0014172	0.00894408	0.158451	0.595556	0.923077	0.785714	0.137363	-0.214076	-0.353978	0.239106	4539	0.981484	4454.95	0.998495	4532.17
DDB_G0269574	1	1	0	0	1	0	0	0	0	0	0	0	214.274	44.1191	50.612	1219.85	0.53427	1	3	4	0.00471833	0.00151637	0.0159331	0.000892023	8.92137e-05	0.00369445	0.024148	0.00471833	2	3	5	0.00584795	0.00300705	0.0157982	0.00133997	0.013709	0.0977437	1	0.4	0.25	0.15	-0.305291	-0.899307	0.097289	855	0.991528	847.757	1	855
DDB_G0269576	1	1	0	0	0	0	0	0	0	0	0	0	13.7132	5.26258	5.74028	140.163	0.521708	1	5	6	0.00391448	0.000838685	0.0146874	0.000506646	0.000295869	0.00120502	0.24553	0.00391448	1	2	3	0.00191205	0.000819319	0.00573929				1	0.333333	0.166667	0.166667	-0.956622	0.855611	-1.40193	1569	0.976909	1532.77	1	1569
DDB_G0269578	1	1	0		0	0	0	0	0	0	0	0	2.01353	0.100908	0.370113	7.36839	0.785768	6	1	7	0.0121898	0.0134315	0.00784058	0.00110422	0.00116434	0.000893638	1.30292	0.0104484	2	0	2	0.00301659	0.00387787	0	0	0.0273716	0	1	1	0.857143	0.142857	-1.16473	-1.11794	-0.569923	663	0.866143	574.253	1	663
DDB_G0269580	1	1	0	0	1	0	0	0	0	0	0	0	62.0483	12.5656	32.9563	681.173	0.723966	2	2	4	0.00311234	0.00200047	0.00700661	0.000510981	0.000143859	0.00179682	0.080063	0.00311234	1	1	2	0.00152555	0.000980559	0.00343438				1	0.5	0.5	0	-0.461485	-1.09523	0.374238	1311	0.980327	1285.21	1	1311
DDB_G0269582	1	1	0		0	0	0	0	0	0	0	0	19.1867	2.66849	4.40845	98.0316	0.622932	3	1	4	0.00171069	0.00164934	0.00192559	0.000281634	0.000349857	5.67315e-05	6.16688	0.00171069	6	3	9	0.00326189	0.00279547	0.00489553				1	0.666667	0.75	-0.0833333	-0.439809	0.0243393	-1.07373	2892	0.808517	2338.23	0.954059	2759.14
DDB_G0269584	1	1	0	0	0	0	0	0	0	0	0	0	8.74809	5.24256	2.57796	83.1011	0.32964	3	3	6	0.00434694	0.00279402	0.009786	0.0010692	0.000463349	0.0031912	0.145196	0.00434694	4	4	8	0.00568586	0.00365462	0.0128002				1	0.5	0.5	0	0.466582	-0.36838	1.12041	1407	0.981009	1380.28	1	1407
DDB_G0269586	1	1			0	0	1	0	0	0	0	0				0		1	0	1	0.00295992	0.00380501	0	0.000155292	0.000199628	0		0.00295992	0	0	0	0	0	0	0	0.0416164	0	1		1		-0.8912	-0.8912		411	0.822013	337.847	1	411
DDB_G0269588	1	1	0	0	0	0	0	0	0	0	0	0	101.003	59.8071	25.292	873.906	0.297206	5	3	8	0.00679773	0.0054616	0.0114775	0.00163179	0.00147025	0.00219757	0.669033	0.00679773	0	4	4	0.00338409	0	0.0152368	0	0.0145672	0	0.0808081	0	0.625	-0.625	0.378113	0.652177	-0.166447	1182	0.995655	1176.86	1	1182
DDB_G0269590	1	1	0	0	1	0	0	0	0	0	0	0	12.6223	4.29328	1.59542	58.7706	0.27093	10	8	18	0.00437557	0.00312492	0.00875596	0.000467154	0.000465836	0.000496509	0.938223	0.00437557	5	7	12	0.00290485	0.00155593	0.00762943	0.0017653	0.00204064	0.865068	0.710382	0.416667	0.555556	-0.138889	-1.47345	-0.783717	-1.90916	4158	0.989357	4113.75	0.993511	4131.02
DDB_G0269592	1	1	0	0	1	0	0	0	0	0	0	0	22.5604	3.48782	6.87177	148.107	0.663324	3	6	9	0.00691195	0.0029618	0.0207473	0.00134356	0.00042866	0.00438845	0.0976793	0.00691195	0	2	2	0.00151172	0	0.00680646	0	0.00423549	0	1	0	0.333333	-0.333333	-0.269908	-0.599873	0.00921064	1323	0.984197	1302.09	1	1323
DDB_G0269594	1	1	0	0	0	0	0	1	0	0	0	0	57.7207	11.3826	20.2349	443.907	0.63999	2	5	7	0.00265841	0.000976405	0.00854959	0.000205775	2.91809e-05	0.000824417	0.0353958	0.00265841	2	4	6	0.00221239	0.000948018	0.00664082				1	0.333333	0.285714	0.047619	-1.57951	-1.43018	-1.23364	2712	0.970927	2633.15	1	2712
DDB_G0269596	1	1	0		0	0	0	0	0	0	0	0	20.3472	4.40434	1.35225	55.171	0.234905	3	4	7	0.00817828	0.00450569	0.0210414	0.000367777	0.000132459	0.00115391	0.114792	0.00817828	0	2	2	0.0020202	0	0.00909591				0.5	0	0.428571	-0.428571	-2.04275	-1.66427	-1.67588	990	0.864571	855.925	1	990
DDB_G0269598	1	1	0		0	0	0	0	0	0	0	0	1.83151	0.733815	0.298297	10.5061	0.289016	0	0	0	0	0	0	0	0	0		0	0	2	2	0.00229885	0	0.0103505				1	0						870	0.82154	714.74	1	870
DDB_G0269600	1	1	0		1	0	0	0	0	0	0	0	20.4416	12.4692	5.467	185.69	0.304803	0	5	5	0.00452733	0	0.0203842	0.000313698	0	0.00141243	0	0.00452733	1	2	3	0.0027027	0.00115812	0.00811257	0.00103116	0.0125102	0.0824254	0.375	0.333333	0	0.333333	-1.52985		-1.52985	1110	0.994958	1104.4	1	1110
DDB_G0269602	0				0		0	0		0	0	0				0
DDB_G0269604	1	1			0	0	1	0	0	0	1	0				0		0	2	2	0.0084644	0	0.0381108	0.00348376	0	0.0156856	0	0.0084644	2	1	3	0.0108696	0.00931531	0.0163133	0.020853	0.0214976	0.970016	0.4	0.666667	0	0.666667	2.32126		2.32126	276	0.856101	236.284	1	276
DDB_G0269606	1	1	0		0	0	0	0	0	0	0	0	0.687971	0.476443	0.291543	8.58288	0.37962	7	5	12	0.00588798	0.00441529	0.011046	0.000721684	0.000749995	0.000810346	0.925524	0.00539731	11	2	13	0.00598527	0.00651042	0.00414593				0.201556	0.846154	0.583333	0.262821	-1.01993	-0.564574	-1.31679	2172	0.938329	2038.05	1	2172
DDB_G0269608	1	1	0	0	0	0	0	0	0	0	0	0	15.9518	8.07102	8.31199	206.113	0.507354	6	5	11	0.00448491	0.00314477	0.00917874	0.000663489	0.000532657	0.00107522	0.495396	0.00448491	2	9	11	0.00437028	0.00102146	0.0160994				0.182663	0.181818	0.545455	-0.363636	-0.873412	-0.502636	-1.01285	2517	0.974441	2452.67	1	2517
DDB_G0269610	1	1	0	0	0	0	0	0	0	0	0	0	115.419	18.1368	46.3803	961.803	0.718884	12	4	16	0.00348671	0.00336166	0.00392471	0.000690521	0.000653269	0.000979852	0.666702	0.00348671	6	1	7	0.00148148	0.0016324	0.000952905	0.00024178	0.00923925	0.0261688	1	0.857143	0.75	0.107143	-0.149275	-0.366822	0.409918	4725	0.971186	4588.85	1	4725
DDB_G0269612	1	1	0	0	0	0	0	0	0	0	0	0	29.4325	9.34185	7.66838	203.424	0.45081	1	3	4	0.00685406	0.00220275	0.0231452	0.00182822	0.00106898	0.00452229	0.236381	0.00685406	3	0	3	0.005	0.00642756	0	0	0.0141438	0	0.142857	1	0.25	0.75	0.764944	1.73239	0.0332372	600	0.972659	583.595	1	600
DDB_G0269614	1	1	0	1	0	0	0	0	0	0	0	0	415.342	74.9444	151.077	3244	0.668419	3	3	6	0.00474477	0.00304973	0.0106816	0.000864117	0.000630814	0.00128509	0.490873	0.00474477	0	0	0	0	0	0				1		0.5		-0.583229	-0.108528	-0.825108	1308	0.966781	1264.55	1	1308
DDB_G0269616	1	1	0	0	0	0	0	0	0	0	0	0	108.288	51.2643	17.6813	677.114	0.256453							0	0	0		0																	396	0.948459	375.59	1	396
DDB_G0269618	1	1	1	0	1	0		1	0	0	0	0	156.19	0.428647	36.2495	655.492	0.988313	4	3	7	0.00601332	0.00441725	0.0116035	0.00145661	0.000721718	0.00403054	0.179062	0.00601332	2	3	5	0.00419815	0.00215871	0.0113413				1	0.4	0.571429	-0.171429	0.385623	-0.474106	1.27647	1191	0.977399	1164.08	1	1191
DDB_G0269620	1	1	0		0	0	0	0	0	0	0	0	12.9489	3.46495	2.43337	68.0553	0.412553	1	1	2	0.00221848	0.00142594	0.00499433	0.000487645	0	0.00219562	0	0.00110924	0	1	1	0.000861326	0	0.0038781	0	0.00248258	0	1	0	0.5	-0.5	1.70656		1.70656	1161	0.776501	901.517	1	1161
DDB_G0269622	1	1	1		0	0		0	0	0	0	0	57.2923	0.437963	6.71484	123.933	0.93877	0	1	1	0.00123663	0	0.00556791	0.00060685	0	0.00273234	0	0.00123663	0	1	1	0.00110011	0	0.00495322	0	0.00616374	0	1	0	0	0	1.7658		1.7658	909	0.889602	808.648	1	909
DDB_G0269624	1	1	0	0	0	0	0	0	0	0	0	0	11.7678	5.27054	6.62763	156.191	0.557029	7	3	10	0.00253024	0.00227686	0.0034177	0.000262865	0.00031114	0.000200812	1.54941	0.00253024	4	10	14	0.0034904	0.00128199	0.0112253				0.0953022	0.285714	0.7	-0.414286	-1.78309	-1.56944	-1.39446	4011	0.98534	3952.2	1	4011
DDB_G0269626	1	1	0	0	0	0	0	1	0	0	0	0	21.8777	3.69356	10.3745	212.596	0.73745	7	10	17	0.00364701	0.00193046	0.00965915	0.000439345	8.88281e-05	0.00165749	0.053592	0.00364701	4	2	6	0.00128866	0.00110439	0.00193405				0.370709	0.666667	0.411765	0.254902	-1.4356	-1.95513	-0.732807	4683	0.995378	4661.36	0.994238	4656.02
DDB_G0269628	1	1	0	0	0	0	0	0	0	0	0	0	83.2874	34.5636	13.714	488.797	0.284065	6	4	10	0.00459379	0.00354322	0.00827337	0.000612921	0.000594271	0.000782998	0.758969	0.00459379	3	3	6	0.0027137	0.00174425	0.00610919	0.000707714	0.00726368	0.0974319	1	0.5	0.6	-0.1	-0.987778	-0.556209	-1.19999	2211	0.984556	2176.85	1	2211
DDB_G0269630	1	1	0	0	1	0	0	0	0	0	0	0	73.7169	27.1165	23.5046	612.899	0.464324	1	0	1	0.00100434	0.00129109	0	8.72e-05	0.000112096	0		0.00100434	2	5	7	0.00670498	0.00246267	0.0215636	0.00149477	0.0220911	0.0676639	0.375	0.285714	1	-0.714286	-0.731915	-0.731915		1044	0.953719	995.682	1	1044
DDB_G0269632	1	1	0	0	1	0	0	0	0	0	0	0	5.64095	3.22623	1.72063	53.555	0.347823	10	1	11	0.0025281	0.00295445	0.00103479	0.000192926	0.000237851	3.08872e-05	7.70064	0.0025281	5	2	7	0.00155632	0.00142905	0.00200209	0	0.00454684	0	0.528186	0.714286	0.909091	-0.194805	-1.81062	-1.72723	-1.0721	4518	0.963059	4351.1	0.995526	4497.79
DDB_G0269634	1	1	1	0	1	0		0	0	0	0	0	28.2488	0	2.68728	48.3711	1	0	0	0	0	0	0	0	0	0		0	3	1	4	0.00932401	0.0089896	0.0104953				1	0.75						429	0.94859	406.945	1	429
DDB_G0269636	1	1	0	0	1	0	0	1	0	0	0	0	191.702	12.3231	48.075	951.612	0.795968	3	1	4	0.00331802	0.00319902	0.00373483	0.000419817	0.000198219	0.00104055	0.190494	0.00331802	0	0	0	0	0	0	0	0		1		0.75		-0.985621	-1.4046	0.412832	1212	0.994669	1205.54	1	1212
DDB_G0269638	1	1	0	0	0	0	0	0	0	0	0	0	109.447	45.9166	51.2119	1243.23	0.527259	1	3	4	0.00752145	0.00241723	0.0253989	0.000940606	0.000142125	0.00373729	0.0380289	0.00752145	0	2	2	0.00374532	0	0.0168632	0	0		1	0	0.25	-0.25	-0.860301	-0.899307	-0.576715	534	0.995903	531.812	1	534
DDB_G0269640	1	1	0	0	0	0	0	0	0	0	0	0	111.937	69.5731	15.6458	768.637	0.183596	0	1	1	0.00230233	0	0.0103662	6.35e-05	0	0.000285909	0	0.00230233	0	0	0	0	0	0				1		0		-1.08044		-1.08044	495	0.877458	434.342	1	495
DDB_G0269642	1	1	0	0	0	0	0	0	0	0	0	0	90.8142	31.1726	7.10804	346.153	0.185682	1	0	1	0.00125809	0.00161729	0	0.000627054	0.000806078	0		0.00125809	0	0	0	0	0	0	0	0		1		1		1.72497	1.72497		930	0.854682	794.855	0.957947	890.891
DDB_G0269644	1	1	0	0	0	0	0	1	0	0	0	0	54.9511	7.88393	12.7622	284.907	0.61814	1	4	5	0.00316834	0.000814588	0.0114123	0.00037487	9.28131e-05	0.00135235	0.0686311	0.00316834	0	0	0	0	0	0				1		0.2		-0.987196	-0.569923	-0.907556	1647	0.958174	1578.11	1	1647
DDB_G0269646	1	1	0	0	0	0	0	0	0	0	0	0	50.7867	6.97473	18.142	375.379	0.722307	1	0	1	0.00162229	0.00208547	0	0.000466655	0.000599885	0		0.00162229	0	0	0	0	0	0	0	0		1		1		0.567301	0.567301		684	0.901189	616.413	1	684
DDB_G0269648	1	1	1	0	1	0		0	0	0	0	0	506.307	0.485812	113.311	2043.01	0.995731	1	2	3	0.00761416	0.0032627	0.0228551	0.00258397	0.00109493	0.00765457	0.143043	0.00761416	0	0	0	0	0	0				1		0.333333		1.39332	0.753016	1.29897	414	0.951697	394.003	1	414
DDB_G0269650	1	1			0	0	1	0	0	0	0	0				0		1	0	1	0.007356	0.00945623	0	0.00287453	0.00369521	0		0.007356	0	0	0	0	0	0				1		1		1.15057	1.15057		141	0.964138	135.943	1	141
DDB_G0269652	1	1	0	0	1	0	0	0	0	0	0	0	83.4443	41.8828	35.1656	926.161	0.456409	0	0	0	0	0	0	0	0	0		0	1	0	1	0.0029117	0.00374303	0				1	1						360	0.770201	277.272	0.954005	343.442
DDB_G0269654	1	1			0	0	1	0	0	0	0	0				0		1	0	1	0.000610013	0.000784179	0	0.000143468	0.000184428	0		0.000610013	0	0	0	0	0	0				1		1		0.371067	0.371067		2106	0.778399	1639.31	0.723929	1524.59
DDB_G0269656	1	1			0	0	1	0	0	0	0	0				0		1	2	3	0.00201985	0.000865516	0.0060629	0.000139773	2.3139e-05	0.00041423	0.0558603	0.00201986	0	0	0	0	0	0				1		0.333333		-1.39452	-1.08393	-1.07969	1692	0.877811	1485.26	1	1692
DDB_G0269658	1	1	0		0	0	0	0	0	0	0	0	92.631	13.2997	8.82642	251.973	0.398915	1	2	3	0.00385353	0.00165125	0.0115669	0.0010864	0.000460046	0.00291921	0.157592	0.00385353	0	1	1	0.00123001	0	0.0055381	0	0		1	0	0.333333	-0.333333	0.48683	0.412832	0.358201	813	0.957574	778.508	1	813
DDB_G0269660	1	1	0		0	1	0	0	0	0	0	0	10.1781	5.04312	2.39258	78.3683	0.32177	0	0	0	0	0	0	0	0	0		0	0	0	0	0	0	0				1							183	0.854262	156.33	0.837778	153.313
DDB_G0269662	1	1	0		0	0	0	0	0	0	0	0	7.84891	1.17841	4.43024	87.9932	0.789894							0	0	0		0																	492	0.996141	490.101	0.911111	448.267
DDB_G0269664	1	1	0	0	0	0	0	0	0	0	0	0	315.355	76.7169	71.0379	1815.7	0.480782	2	3	5	0.00640936	0.00329572	0.0173148	0.000793126	9.83408e-05	0.00322647	0.0304793	0.00640936	2	0	2	0.00246914	0.0031741	0				0.428571	1	0.4	0.6	-0.892988	-1.43018	-0.156464	810	0.963098	780.109	1	810
DDB_G0269666	1	1	0		0	0	0	0	0	0	0	0	1.68288	0.953911	0.335676	12.7195	0.260297	1	0	1	0.00321045	0.00412708	0	8.57e-05	0.000110167	0		0.00321045	0	0	0	0	0	0	0	0		1		1		-1.08393	-1.08393		387	0.804865	311.483	1	387
DDB_G0269668	1	1	0	0	1	0	0	0	0	0	0	0	101.476	53.8365	56.4456	1392.88	0.511829							0	0	0		0							0	0									411	0.998125	410.23	1	411
DDB_G0269670	1	1	0	0	1	0	0	0	0	0	0	0	246.032	68.1756	54.1664	1452.22	0.442745	2	3	5	0.00312419	0.00160647	0.00843994	0.000330081	0.000136596	0.00100776	0.135544	0.00312419	1	0	1	0.000585823	0.000753083	0	0	0.00172131	0	1	1	0.4	0.6	-1.13293	-0.990783	-0.833481	1707	0.937561	1600.42	1	1707
DDB_G0269672	1	1	1	0	1	0		0	0	0	0	0	1199.13	1.03888	208.419	3758.82	0.99504	1	1	2	0.00975922	0.0062728	0.0219703	0.000955617	0.000865302	0.00127192	0.680312	0.00975922	0	0	0	0	0	0				1		0.5		-0.869547	-0.405603	-0.898344	213	0.962134	204.934	1	213
DDB_G0269674	1	1	1	0	1	0		0	0	0	0	0	1082.54	0.634155	193.987	3496.21	0.996742	2	0	2	0.009535	0.0122574	0	0.00058866	0.000756722	0		0.009535	0	0	0	0	0	0				1		1		-1.32405	-1.32405		219	0.957779	209.754	1	219
DDB_G0269676	1	1	0		0	0	0	0	0	0	0	0	1.90477	1.24975	0.449188	16.8336	0.264393	1	1	2	0.0014279	0.000917793	0.00321455	4.36e-05	2.73812e-05	9.14007e-05	0.299572	0.0014279	0	0	0	0	0	0	0	0		1		0.5		-1.43606	-1.0721	-1.07704	1554	0.901323	1400.66	0.970339	1507.91
DDB_G0269678	1	1	0	0	0	1	0	0	0	0	0	0	19.9562	5.78017	11.2096	242.234	0.659785	8	10	18	0.00432693	0.00247214	0.0108233	0.000373461	0.000118009	0.00126835	0.093041	0.00432693	1	11	12	0.002849	0.000305202	0.0117586	0	0.00749195	0	0.0492077	0.0833333	0.444444	-0.361111	-1.77707	-1.99844	-1.20459	4212	0.987652	4159.99	1	4212
DDB_G0269680	1	1	0	0	0	0	0	0	0	0	0	0	2.54768	1.97647	2.04675	50.6768	0.508735	1	1	2	0.000764685	0.000491506	0.00172149	0.000143876	2.89238e-05	0.000546581	0.0529176	0.000764685	0	0	0	0	0	0				1		0.5		-0.169609	-0.899307	0.645021	2775	0.942507	2615.46	0.973002	2700.08
DDB_G0269682	1	1	0	0	0	0	0	0	0	0	0	0	85.1909	42.0942	31.929	869.382	0.431338	5	2	7	0.00213353	0.00195906	0.00274462	0.000115244	0.000123279	8.19455e-05	1.50441	0.00213353	3	4	7	0.00213741	0.00117757	0.00549923	0	0.00547125	0	0.592075	0.428571	0.714286	-0.285714	-1.87156	-1.60427	-1.43018	3309	0.991523	3280.95	0.989721	3274.99
DDB_G0269684	1	1	0	0	1	0	0	0	0	0	0	0	53.1026	9.42295	11.4362	271.813	0.548259	6	6	12	0.00801898	0.00515425	0.0180526	0.0018642	0.000836498	0.00515072	0.162404	0.00801897	0	0	0	0	0	0	0	0		1		0.5		0.222564	-0.548451	0.921306	1560	0.959263	1496.45	0.988484	1542.03
DDB_G0269686	1	1	0	0	0	0	0	0	0	0	0	0	34.762	12.4343	10.0836	268.544	0.447803	9	3	12	0.00457864	0.00441442	0.0051538	0.000615041	0.000584769	0.000526806	1.11003	0.00457864	5	0	5	0.00186012	0.00239121	0	0.000411085	0.00528242	0.0778213	0.514706	1	0.75	0.25	-1.40719	-1.31404	-0.992564	2688	0.975025	2620.87	1	2688
DDB_G0269688	1	1	0	0	0	0	0	0	0	0	0	0	49.6521	19.1961	3.79787	202.735	0.165168	4	3	7	0.00336548	0.00247221	0.00649413	0.000233324	0.000110939	0.00064031	0.173258	0.00336548	5	0	5	0.00220167	0.00283028	0	0.000484508	0.00481628	0.100598	0.204545	1	0.571429	0.428571	-1.70361	-1.68867	-1.02606	2271	0.915871	2079.94	1	2271
DDB_G0269690	1	1			0	0	1	0	1	0	0	0				0																			0	0												0.466667
DDB_G0269692	1	1	0	0	1	0	0	1	0	0	0	0	12.4606	1.02852	4.46034	87.4857	0.812617	1	2	3	0.00173424	0.000743128	0.00520558	0.00035741	8.33004e-05	0.00131729	0.0632361	0.00173424	0	2	2	0.0010893	0	0.00490456				1	0	0.333333	-0.333333	0.0186051	-0.564282	0.400412	1860	0.930036	1729.87	0.987117	1836.04
DDB_G0269694	1	1	0	0	0	0	0	0	0	0	0	0	33.0874	14.2164	15.5924	380.177	0.52308	3	7	10	0.00220135	0.000848959	0.00693807	0.000561041	0.000119552	0.00210739	0.0567296	0.00220135	2	7	9	0.00195475	0.000558413	0.0068454	0.000334784	0.0073668	0.045445	1	0.222222	0.3	-0.0777778	0.617633	-0.635324	1.16848	4608	0.985821	4542.66	0.999166	4604.16
DDB_G0269696	1	1	0	0	0	0	0	0	0	0	0	0	6.16035	2.75814	4.44659	99.3456	0.617176	9	2	11	0.00223958	0.00235555	0.00183339	0.000343934	0.000370038	0.000529453	0.698905	0.00223958	7	0	7	0.00138972	0.0017865	0	0.000218671	0.00441388	0.0495416	0.496732	1	0.818182	0.181818	-0.603035	-0.752212	0.110216	5037	0.975112	4911.64	1	5037
DDB_G0269698	1	1	0	0	0	0	0	0	0	0	0	0	21.0066	4.62295	2.39426	75.4574	0.341199	1	0	1	0.00157102	0.00201956	0	0.000179057	0.000230178	0		0.00157102	2	1	3	0.00408163	0.00349799	0.00612582	0	0.0111121	0	1	0.666667	1	-0.333333	-0.569923	-0.569923		735	0.866029	636.531	1	735
DDB_G0269700	1	1	0	0	0	0	0	0	0	0	0	0	26.9953	5.2367	1.39534	61.7731	0.210394	9	2	11	0.00430456	0.00452746	0.00352385	0.000497163	0.000531941	0.000461403	1.15288	0.00430456	4	2	6	0.00229095	0.00196336	0.00343832				0.584034	0.666667	0.818182	-0.151515	-1.15983	-1.14499	-0.602325	2619	0.975728	2555.43	1	2619
DDB_G0269702	1	1	1	0	0	0		1	0	0	0	0	3535.46	3.22975	1024.43	18462.3	0.996857	6	2	8	0.0363691	0.0350647	0.0409378	0.0104596	0.00702292	0.0155901	0.450472	0.0363691	0	0	0	0	0	0	0	0		1		0.75		0.751622	0.273451	1.37023	252	0.872884	219.967	0.319224	80.4444
DDB_G0269704	1	1	0	0	0	0	0	0	0	0	0	0	29.0568	13.1032	18.2037	419.389	0.581459	3	1	4	0.0034283	0.00330535	0.00385897	0.000933442	0.000655781	0.00190593	0.344074	0.0034283	1	0	1	0.000786164	0.00101062	0	0	0		1	1	0.75	0.25	0.640448	-0.102255	1.69797	1272	0.917262	1166.76	1	1272
DDB_G0269706	1	1	0	0	1	0	0	0	0	0	0	0	5.92213	3.08226	2.22246	61.5802	0.418959	3	1	4	0.00263444	0.00253995	0.00296537	5.9e-05	5.05202e-05	8.86993e-05	0.569567	0.00197583	1	0	1	0.000599947	0.000771239	0	0	0.00165654	0	1	1	0.75	0.25	-1.66239	-1.43018	-1.0721	1692	0.897371	1518.35	0.985114	1666.81
DDB_G0269708	1	1	0	1	0	0	0	0	0	0	0	0	958.129	203.308	260.353	6109.51	0.561516	1	1	2	0.00219884	0.00141331	0.0049501	0.000578301	4.02362e-05	0.00235081	0.0171159	0.00219884	1	0	1	0.00108932	0.00140034	0				1	1	0.5	0.5	0.336826	-1.07704	1.58458	918	0.99082	909.572	1	918
DDB_G0269710	1	1	0	0	0	0	0	1	0	0	0	0	20.0947	5.3643	10.9794	235.18	0.671782	5	3	8	0.00190955	0.00153422	0.00322414	0.000439819	0.000340843	0.000818555	0.416396	0.00190955	3	2	5	0.00116634	0.000899607	0.00210057	0.000358938	0.00195065	0.184009	1	0.6	0.625	-0.025	0.274101	0.162106	0.31866	4329	0.967767	4189.46	0.990278	4286.91
DDB_G0269712	1	1	0	0	0	0	0	0	0	0	0	0	240.705	43.9817	65.1966	1481.41	0.597157	3	2	5	0.00437064	0.0033711	0.00787148	0.0012339	0.000675434	0.0031899	0.211741	0.00437064	0	3	3	0.00261097	0	0.0117558	0	0.00771196	0	0.196429	0	0.6	-0.6	0.790044	-0.0875178	1.55918	1149	0.995647	1144	1	1149
DDB_G0269714	1	1	0	0	0	0	0	0	0	0	0	0	86.3444	63.447	32.7123	1032.95	0.340188	1	0	1	0.000872717	0.00112189	0	5.13e-05	6.59462e-05	0		0.000872717	3	2	5	0.00415628	0.00320577	0.00748541	0.00187494	0.00721898	0.259724	1	0.6	1	-0.4	-0.899307	-0.899307		1203	0.952491	1145.85	1	1203
DDB_G0269716	1	1	0	0	1	0	0	0	0	0	0	0	157.239	88.196	46.7152	1458.24	0.346266	2	1	3	0.0029251	0.00250683	0.00439006	0.000377489	0.000411566	0.000257993	1.59526	0.0029251	1	1	2	0.00192371	0.00123647	0.00433072	0	0.00976709	0	1	0.5	0.666667	-0.166667	-0.744171	-0.360496	-0.899307	1047	0.979568	1025.61	0.992989	1039.66
DDB_G0269718	1	1	0	0	0	0	0	1	0	0	0	0	39.4598	14.0882	15.0406	369.349	0.516348	8	4	12	0.00311964	0.00267356	0.00468203	0.000742754	0.000328146	0.00160728	0.204163	0.00311964	2	3	5	0.00126774	0.000651879	0.00342479	0	0.00647752	0	0.59276	0.4	0.666667	-0.266667	-0.921372	-1.07797	-0.323633	3969	0.969161	3846.6	0.993706	3944.02
DDB_G0269720	1	1	0	0	0	0	0	0	0	0	0	0	3.49293	1.84588	1.9224	47.5243	0.510153	5	1	6	0.00295138	0.0031617	0.00221475	0.000428268	0.000497915	0.000124269	4.00675	0.00295138	1	1	2	0.000832323	0.000534981	0.00187376	0	0.00219715	0	0.464286	0.5	0.833333	-0.333333	-0.763709	-0.546431	-0.896237	2475	0.821393	2032.95	0.970874	2402.91
DDB_G0269722	0			0	0		0	0		0	0	0				0
DDB_G0269724	1	1	0	0	0	0	0	0	0	0	0	0	101.076	62.2208	39.5135	1146.79	0.388399	2	1	3	0.00289392	0.00248011	0.00434326	0.000196331	0.000215368	0.000129672	1.66086	0.00289392	2	0	2	0.00187793	0.00241411	0	0.00105231	0.00908228	0.115864	1	1	0.666667	0.333333	-1.31073	-0.976376	-1.0721	1065	0.973387	1036.66	1	1065
DDB_G0269726	0			0	0		0	0		0	0	0				0
DDB_G0269728	1	1	0	0	0	0	0	0	0	0	0	0	20.4603	13.3352	8.03859	238.041	0.376096	2	0	2	0.002164	0.00278185	0	9.59e-05	0.000123279	0		0.002164	0	0	0	0	0	0	0	0		1		1		-1.31918	-1.31918		1002	0.922368	924.213	1	1002
DDB_G0269730	1	1	1	0	0	0		0	0	0	0	0	494.261	0.0892313	61.9548	1115.81	0.998562	1	2	3	0.00556397	0.00238418	0.0167011	0.00104686	0.000267423	0.00376173	0.0710903	0.00556397	1	0	1	0.00185185	0.00238058	0	0.00220672	-1.52e-05	-145.307	1	1	0.333333	0.666667	-0.0882309	-0.564282	0.265265	540	0.998488	539.184	1	540
DDB_G0269732	1	1	0	0	0	0	0	0	0	0	0	0	47.7521	11.8181	15.8474	367.98	0.572822	10	4	14	0.00601618	0.0055242	0.00773935	0.000922621	0.00105711	0.000451551	2.34106	0.00601618	3	2	5	0.00205255	0.00158314	0.00369661				1	0.6	0.714286	-0.114286	-0.777128	-0.234079	-1.54036	2436	0.955278	2327.06	1	2436
DDB_G0269734	1	1	0		0	0	0	0	0	0	0	0	4.94695	2.94621	1.77358	52.5479	0.375775	0	1	1	0.00179778	0	0.00809448	0.000878158	0	0.00395391	0	0.00179778	0	1	1	0.00156495	0	0.00704613				1	0	0	0	1.75188		1.75188	639	0.870486	556.24	1	639
DDB_G0269736	1	1	0		0	0	0	0	0	0	0	0	3.63459	2.29399	0.942638	33.0254	0.291241	1	2	3	0.00166225	0.00071228	0.00498949	0.00025361	4.12646e-05	0.000947803	0.043537	0.00166225	1	0	1	0.000490445	0.000630473	0	0	0.00134276	0	1	1	0.333333	0.666667	-0.491561	-0.898344	-0.038954	2052	0.879525	1804.78	0.993648	2038.97
DDB_G0269738	1	1	0	0	1	0	0	0	0	0	0	0	198.234	103.709	58.413	1777.4	0.360302	1	1	2	0.00186564	0.00119915	0.00420001	5.48e-05	3.52227e-05	0.000123369	0.285508	0.00186564	1	1	2	0.00184672	0.00118699	0.00415741				1	0.5	0.5	0	-1.43204	-1.07373	-1.07373	1083	0.989858	1072.02	1	1083
DDB_G0269740	1	1	0	0	0	0	0	0	0	0	0	0	213.476	151.56	60.4022	2148.16	0.284966	7	4	11	0.00498676	0.00407944	0.00816465	0.00141211	0.000858737	0.00304007	0.282473	0.00498676	6	0	6	0.0026455	0.00340083	0	0.000684463	0.00968654	0.0706612	0.237395	1	0.636364	0.363636	0.670902	0.0620811	1.3225	2268	0.972592	2205.84	1	2268
DDB_G0269742	1	1	0	0	1	0	0	0	0	0	0	0	87.3608	59.5343	24.3563	855.153	0.290334	1	2	3	0.00214115	0.00091749	0.00642698	0.000621071	0.000104511	0.00243011	0.0430067	0.00214115	0	0	0	0	0	0				1		0.333333		0.74619	-0.569923	1.34308	1437	0.97503	1401.12	1	1437
DDB_G0269744	1	1	0	0	0	0	0	0	0	0	0	0	8.07207	5.44789	5.23222	132.315	0.489903	8	7	15	0.0109576	0.0075126	0.0230236	0.0026478	0.00144959	0.00578234	0.250692	0.0109576	1	2	3	0.00217865	0.00093356	0.00653954	0.000806388	0.00638349	0.126324	1	0.333333	0.533333	-0.2	0.0295849	-0.404007	0.49226	1377	0.994127	1368.91	1	1377
DDB_G0269746	1	1	0	0	0	0	0	0	0	0	0	0	16.5849	9.01189	6.21192	174.898	0.40804	1	1	2	0.00214044	0.00137578	0.00481865	0.000540193	0.000111967	0.00174353	0.0642188	0.00214044	1	1	2	0.00203874	0.00131041	0.00458968	0.00112665	0.00572606	0.196758	1	0.5	0.5	0	0.167884	-0.717563	0.972401	981	0.952483	934.386	1	981
DDB_G0269748	1	1	1		0	0		1	0	0	0	0	60.5756	0.410484	9.16114	167.774	0.957114	5	0	5	0.00376187	0.00483594	0	0.00067581	0.000868754	0		0.00376187	6	2	8	0.00555956	0.00536016	0.00625794	0	0.0162324	0	0.487179	0.75	1	-0.25	-0.32529	-0.32529		1458	0.911608	1329.12	0.986944	1438.96
DDB_G0269750	1	1	0	0	0	0	0	0	0	0	0	1	168.894	81.9954	103.491	2436.8	0.557943	2	2	4	0.00664821	0.00427318	0.0149667	0.00103587	0.000417457	0.00320185	0.13038	0.00664821	3	1	4	0.00577201	0.00556499	0.00649708	0.00671151	0.00414407	1.61954	1	0.75	0.5	0.25	-0.546781	-0.889937	0.0356842	693	0.868204	601.665	1	693
DDB_G0269752	1	1	0	0	0	0	0	0	0	0	0	0	1.73828	0.641842	0.664927	16.4616	0.508833	10	1	11	0.0113662	0.0132831	0.00465237	0.00214556	0.00215014	0.00231883	0.927253	0.0113662	0	0	0				0	0		1		0.909091		-0.391428	-0.796402	1.72497	972	0.995661	967.782	0	0
DDB_G0269754	1	1	0	0	0	0	0	0	0	0	0	0	6.61471	1.77671	2.3344	54.4562	0.567827	2	0	2	0.00212222	0.00272814	0	9.41e-05	0.000120966	0		0.00212222	0	0	0	0	0	0				1		1		-1.31493	-1.31493		1059	0.889904	942.409	1	1059
DDB_G0269756	1	1	0	0	0	0	0	0	0	0	0	0	175.404	82.5752	13.1582	814.874	0.137446	2	8	10	0.00572441	0.00147176	0.0206192	0.00163551	0.000381084	0.00602913	0.0632071	0.00572442	5	2	7	0.00393488	0.00361309	0.00506191	0.00174216	0.00316492	0.55046	0.0584122	0.714286	0.2	0.514286	1.04666	0.392485	1.09346	1785	0.978657	1746.9	0.996618	1778.96
DDB_G0269758	1	1	0	0	0	0	0	0	0	0	0	0	0.807807	0.44186	0.349292	9.38028	0.441498	8	1	9	0.00303799	0.00347145	0.00151983	0.000561981	0.000671399	0.000173346	3.87317	0.00303799	5	1	6	0.00182149	0.00195129	0.00136687				1	0.833333	0.888889	-0.0555556	-0.188326	-0.0549234	-0.569923	3294	0.899357	2962.48	1	3294
DDB_G0269760	1	1	0	0	0	0	0	0	0	0	0	0	88.0936	21.0198	37.4169	820.643	0.640298	3	2	5	0.00470786	0.00363121	0.00847882	0.00110255	0.00078503	0.00221463	0.354475	0.00470786	0	5	5	0.00474369	0	0.0213584				0.166667	0	0.6	-0.6	0.268542	0.06241	0.417374	1065	0.997233	1062.05	0.9897	1054.03
DDB_G0269762	1	1	0	0	0	0	0	0	0	0	0	1	116.053	62.1989	13.9289	686.113	0.182967	8	4	12	0.00493702	0.00423106	0.0074096	0.000854469	0.000843429	0.000893111	0.944372	0.00493702	17	4	21	0.00857134	0.00891978	0.0073509	0.0100302	0.00654317	1.53292	0.419612	0.809524	0.666667	0.142857	-0.481228	-0.109856	-0.906407	2472	0.983259	2430.62	0.991111	2450.03
DDB_G0269764	1	1	0	0	1	0	0	0	0	0	0	0	19.9102	13.5999	5.16898	188.241	0.275402	2	5	7	0.00492546	0.00180907	0.0158406	0.000411808	8.02152e-05	0.00157332	0.0509847	0.00492546	1	6	7	0.00479124	0.000879885	0.0184907				1	0.142857	0.285714	-0.142857	-1.50531	-1.31493	-1.20205	1461	0.972749	1421.19	1	1461
DDB_G0269766	0			0	0		0	0		0	0	0				0
DDB_G0269768	1	1	0	1	0	0	0	0	0	0	0	0	253.677	142.758	75.4244	2356.95	0.345694	4	2	6	0.00366464	0.00314062	0.00549998	0.000332044	0.00022727	0.000699004	0.325134	0.00366464	9	0	9	0.00528169	0.00678968	0	0.000664848	0.0137484	0.0483583	0.142857	1	0.666667	0.333333	-1.36965	-1.39987	-0.65583	1704	0.960839	1637.27	1	1704
DDB_G0269770	1	1	0	0	0	0	0	0	0	0	0	0	61.7225	19.4728	41.4636	882.654	0.68044	1	1	2	0.00181055	0.00116374	0.00407599	8.03e-05	6.83886e-05	0.000121568	0.562557	0.00181055	2	0	2	0.0016835	0.00216416	0	0	0.0110655	0	1	1	0.5	0.5	-1.31493	-0.899307	-1.0721	1188	0.929828	1104.64	1	1188
DDB_G0269772	1	1	0	0	0	0	0	0	0	0	0	0	254.976	124.262	115.865	2955.41	0.482515	1	0	1	0.00180208	0.0023166	0	0.000101067	0.000129922	0		0.00180208	1	0	1	0.00161812	0.00208012	0	0	0		1	1	1	0	-0.896237	-0.896237		618	0.897917	554.913	1	618
DDB_G0269774	1	1	1	0	0	0		0	0	0	0	0	29.2592	0.911955	8.53773	160.063	0.903494	0	1	1	0.00174543	0	0.00785877	5.21e-05	0	0.00023458	0	0.00174543	3	0	3	0.00396086	0.00509173	0				0.25	1	0	1	-1.0721		-1.0721	792	0.723388	572.924	0.956328	757.412
DDB_G0269776	1	1	0	0	0	0	0	0	0	0	0	0	39.3234	5.35806	10.6218	228.699	0.664699	1	1	2	0.00198318	0.0012747	0.00446461	0.000403632	0.000145283	0.00130849	0.111031	0.00198318	0	0	0	0	0	0	0	0		1		0.5		-0.0165639	-0.569923	0.549256	1155	0.873145	1008.48	0.99431	1148.43
DDB_G0269778	1	1	0	0	0	0	0	0	0	0	0	0	32.4099	19.2018	19.7342	489.628	0.506837	1	0	1	0.000951392	0.00122303	0	2.75e-05	3.53513e-05	0		0.000951392	1	0	1	0.000955815	0.00122871	0	0	0.00241244	0	1	1	1	0	-1.07537	-1.07537		1083	0.970537	1051.09	0.966045	1046.23
DDB_G0269780	1	1	0	0	0	0	0	0	0	0	0	0	7.69539	4.64351	4.51112	113.705	0.492769	6	3	9	0.00313865	0.00268985	0.00471057	0.000693692	0.000283865	0.00192458	0.147495	0.00313865	3	4	7	0.00229603	0.00126496	0.00590732				0.61451	0.428571	0.666667	-0.238095	-0.174284	-1.17124	1.49925	3096	0.926187	2867.47	0.984737	3048.75
DDB_G0269782	1	1	0	0	0	0	0	0	0	0	0	0	10.7649	6.42141	6.37794	159.753	0.498302	3	1	4	0.00500075	0.0048214	0.00562894	0.00100648	0.000540794	0.00156827	0.344835	0.00375057	1	2	3	0.00358423	0.00153586	0.0107586	0.00318923	0.0033259	0.958908	0.485714	0.333333	0.75	-0.416667	-0.274994	-0.628196	0.412832	837	0.95565	799.879	1	837
DDB_G0269784	1	1	0	0	1	0	0	0	0	0	0	0	34.5265	21.8514	12.9086	385.315	0.371363	3	2	5	0.00904269	0.00697469	0.0162858	0.000514505	0.00040483	0.000766046	0.528466	0.00904269	0	1	1	0.00165017	0	0.00742983	0	0		1	0	0.6	-0.6	-1.71557	-1.39946	-1.32145	606	0.91243	552.933	1	606
DDB_G0269786	1	1	0	0	0	0	0	0	0	0	0	0	62.939	37.9145	32.1272	843.69	0.458687	2	0	2	0.00368038	0.00473118	0	0.00104203	0.00133952	0		0.00368038	1	1	2	0.00323625	0.00208012	0.00728556				1	0.5	1	-0.5	0.586735	0.586735		618	0.879323	543.422	1	618
DDB_G0269788	1	1	0	0	0	0	0	0	0	0	0	0	112.808	71.3661	23.7049	926.25	0.249339	0	1	1	0.00132724	0	0.00597587	0.000115256	0	0.00051894	0	0.00132724	0	1	1	0.00127861	0	0.00575691				1	0	0	0	-0.731915		-0.731915	810	0.930177	753.443	0.965554	782.099
DDB_G0269790	1	1	0	0	0	0	0	0	0	0	0	0	170.735	80.9165	30.2328	1110.61	0.272002	4	0	4	0.00158397	0.00203621	0	0.000277607	0.000356864	0		0.00158397	6	4	10	0.00385419	0.00297276	0.00694136				0.250749	0.6	1	-0.4	-0.432134	-0.432134		2601	0.970897	2525.3	0.997532	2594.58
DDB_G0269792	1	1	0			0	0	0	0		0	0	92.3644	19.2493	50.5825	1045.23	0.724348							0	0	0		0							0	0									123	0.935898	115.115	0.917331	112.832
DDB_G0269794	1	1	1	0	0	0		0	0	0	0	0	28.6798	0.148262	12.2087	220.794	0.988002	0	0	0	0	0	0	0	0	0		0	1	0	1	0.00130719	0.00168041	0				1	1						765	0.926053	708.431	1	765
DDB_G0269796	0				0		0	0			0	0				0		0	0	0									0	0	0							1
DDB_G0269800	1	1	0	0	0	0	0	0	0	0	0	0	23.4671	4.34337	6.26772	143.223	0.590676	6	1	7	0.00338189	0.0037264	0.00217527	0.00052836	0.000660948	6.39355e-05	10.3377	0.0033819	1	0	1	0.000472813	0.000607807	0				1	1	0.857143	0.142857	-0.624732	-0.355918	-1.07373	2115	0.97865	2069.85	1	2115
DDB_G0269802	1	1	0	0	0	0	0	0	0	0	0	0	4.60375	2.99201	2.95386	74.1135	0.496792	8	2	10	0.00569214	0.00585385	0.00512574	0.00120459	0.00107326	0.00162745	0.659474	0.00512292	4	8	12	0.00648298	0.00277798	0.0194596				0.0427313	0.333333	0.8	-0.466667	0.426974	0.0971668	0.980641	1851	0.949114	1756.81	1	1851
DDB_G0269804	1	1	0	0	0	0	0	0	0	0	0	0	25.6062	7.58417	13.0429	287.862	0.63232							0	0	0		0																	447	0.94262	421.351	0.613333	274.16
DDB_G0269806	1	1			0	0	1	0	0	1	0	0				0		10	0	10	0.0363699	0.0467539	0	0.00991577	0.0127467	0		0.0363699	0	0	0	0	0	0	0	0		1		1		0.292875	0.292875		276	0.996205	274.953	1	276
DDB_G0269808	1	1			0	0	1	0	0	0	0	0				0		2	2	4	0.0109048	0.0070091	0.0245492	0.00257576	0.00147884	0.00685072	0.215866	0.0109048	0	0	0	0	0	0	0	0		1		0.5		0.022908	-0.652804	0.68851	462	0.793966	366.812	1	462
DDB_G0269810	1	1	0	0	0	0	0	0	0	0	0	0	5.12358	3.0013	3.28257	80.0954	0.52238	6	4	10	0.00275809	0.00212734	0.0049673	0.000406541	0.000277581	0.000858217	0.323439	0.00275809	4	6	10	0.00244313	0.00125627	0.00660007	0.000515975	0.00345785	0.149218	0.656282	0.4	0.6	-0.2	-0.812578	-0.913183	-0.373883	4143	0.875138	3625.69	0.987959	4093.12
DDB_G0269812	1	1	0		0	0	0	0	0	0	0	0	25.3506	16.3821	3.8592	184.141	0.190659							0	0	0		0							0	0									648	0.944792	612.225	1	648
DDB_G0269814	1	1	0	0	0	0	0	0	0	0	0	0	20.9118	14.3654	8.37886	251.378	0.368394	6	3	9	0.00404884	0.00346989	0.00607661	0.000595963	0.000216572	0.00192477	0.112518	0.00359897	1	3	4	0.0017376	0.000558426	0.00586762	0.000486359	0.00748486	0.0649791	0.265734	0.25	0.666667	-0.416667	-0.523823	-1.47203	1.03404	2316	0.959783	2222.86	0.993967	2302.03
DDB_G0269816	1	1	0	0	0	0	0	0	0	0	0	0	9.49843	3.02479	4.70973	105.949	0.608924	1	2	3	0.00234112	0.00100318	0.00702722	0.000114003	2.99522e-05	0.000408377	0.0733444	0.00234112	1	2	3	0.00224719	0.000962931	0.00674528				1	0.333333	0.333333	0	-1.49172	-1.0721	-1.20724	1335	0.95988	1281.44	1	1335
DDB_G0269818	1	1			0	0	1	0	0	0	0	0				0		4	1	5	0.0189684	0.0195073	0.017081	0.00279679	0.00344528	0.000509881	6.75703	0.0189684	0	0	0	0	0	0	0	0		1		0.8		-0.768885	-0.438286	-1.0721	276	0.955059	263.596	1	276
DDB_G0269820	1	1	0		0	0	0	0	0	0	0	0	6.64216	2.44415	0.503168	26.1661	0.170721							0	0	0		0							0	0									276	0.905212	249.838	0.986188	272.188
DDB_G0269822	1	1	0	0	0	0	0	0	0	0	0	0	11.9827	7.79469	3.93809	125.448	0.335648	2	6	8	0.00563954	0.00181242	0.0190439	0.0009954	7.95725e-05	0.00418606	0.0190089	0.00563954	1	4	5	0.00332668	0.000855298	0.0119826	0.00212089	0.0072388	0.29299	1	0.2	0.25	-0.05	-0.535048	-1.31724	-0.0382688	1503	0.943817	1418.56	1	1503
DDB_G0269824	1	1	0	0	0	0	0	0	0	0	0	0	11.761	6.32406	6.65557	164.069	0.51277	4	1	5	0.00441689	0.00454237	0.00397739	0.00119702	0.00150384	0.000118866	12.6515	0.00441689	0	0	0	0	0	0	0	0		1		0.8		0.600655	1.15384	-1.0721	1341	0.84416	1132.02	1	1341
DDB_G0269826	1	1	1	0	0	0		1	0	0	0	0	13.61	0.356007	3.33015	62.4348	0.903421	17	4	21	0.00704992	0.00733651	0.00604611	0.00105344	0.00108426	0.0011369	0.953696	0.00671421	4	2	6	0.00165801	0.00142093	0.00248838	0.000430108	0.00380519	0.113032	0.587534	0.666667	0.809524	-0.142857	-0.656836	-0.85568	0.368822	3645	0.817218	2978.76	0.992812	3618.8
DDB_G0269828	1	1	0	0	1	0	0	0	0	0	0	0	11.3427	5.04812	3.4309	97.0931	0.404634	1	1	2	0.00161064	0.00103525	0.00362592	7.14e-05	6.09327e-05	0.00010806	0.563878	0.00161064	0	0	0	0	0	0				1		0.5		-1.31493	-0.899307	-1.0721	1254	0.990228	1241.75	0.98568	1236.04
DDB_G0269830	1	1	0	0	0	0	0	0	0	0	0	0	13.7723	9.25069	2.95349	117.918	0.242006	3	0	3	0.00213944	0.00275028	0	0.000870227	0.00111868	0		0.00213944	0	1	1	0.000670691	0	0.00301977	0.000741791	0.0019074	0.388901	0.25	0	1	-1	1.36775	1.36775		1491	0.940466	1402.23	1	1491
DDB_G0269832	1	1	0	0	1	0	0	0	0	0	0	0	6.47704	3.4359	2.86379	75.5995	0.454592	3	2	5	0.00626623	0.00483319	0.0112854	0.00146694	0.000897698	0.00354235	0.253419	0.00626623	0	0	0	0	0	0				1		0.6		0.34747	-0.177326	0.857772	819	0.974271	797.928	1	819
DDB_G0269834	1	1	0	0	0	0	0	0	0	0	0	0	37.9549	27.0712	8.69856	346.073	0.243182	0	1	1	0.000845486	0	0.00380678	0.000139958	0	0.000630161	0	0.000845486	1	0	1	0.00082713	0.00106329	0	0	0.005316	0	1	1	0	1	-0.262137		-0.262137	1209	0.978289	1182.75	1	1209
DDB_G0269836	1	1	0		0	0	0	0	0	0	0	0	33.6268	2.63564	3.7214	85.4348	0.585398	0	2	2	0.00272289	0	0.0122597	0.000193348	0	0.000870549	0	0.00272289	0	0	0	0	0	0	0	0		1		0		-1.09108		-1.09108	783	0.938077	734.514	1	783
DDB_G0269838	1	1	0	0	0	0	0	0	0	0	0	0	14.5255	3.84394	5.61615	127.998	0.593667	2	1	3	0.00566657	0.0048563	0.00850454	0.00147965	0.00122559	0.00236944	0.517252	0.00566658	0	0	0	0	0	0	0	0		1		0.666667		0.47826	0.341823	0.412832	603	0.877977	529.42	0.986726	594.996
DDB_G0269840	1	1	0	0	0	0	0	0	0	0	0	0	27.7371	14.3797	8.91395	261.109	0.382677	1	1	2	0.00126099	0.00081051	0.00283879	0.000229271	4.47354e-05	0.000790914	0.0565617	0.00126099	0	0	0	0	0	0	0	0		1		0.5		-0.320671	-0.895087	0.412832	1650	0.961244	1586.05	1	1650
DDB_G0269842	1	1	0	0	0	0	0	0	0	0	0	0	42.3017	15.9223	18.1931	438.933	0.533281	12	3	15	0.00332342	0.00341784	0.00299272	0.000345519	0.000370738	0.000257093	1.44204	0.00332342	3	0	3	0.000635586	0.000817054	0	0	0.0034218	0	1	1	0.8	0.2	-1.47654	-1.3587	-1.14327	4785	0.943244	4513.42	0.986427	4720.05
DDB_G0269844	1	1	0		0	0	0	0	0	0	0	0	85.3462	27.6604	41.3607	938.116	0.599247	2	2	4	0.0331606	0.0213142	0.0746524	0.0101424	0.00184123	0.0420534	0.0437833	0.0331606	0	0	0	0	0	0	0	0		1		0.5		-0.192075	-0.979978	0.679851	123	0.980692	120.625	1	123
DDB_G0269846	1	1	0		0	0	0	0	0	0	0	0	2.38336	0.830015	0.0541642	6.78506	0.0612593	4	2	6	0.0171494	0.0146972	0.0257383	0.00259711	0.0019277	0.00468554	0.411415	0.0171494	3	1	4	0.0112045	0.0108026	0.012612	0.00750525	0.0246694	0.304233	1	0.75	0.666667	0.0833333	-0.699788	-0.802164	-0.213148	357	0.980017	349.866	1	357
DDB_G0269848	0			0	1		0	0		0	0	0				0
DDB_G0269850	1	1	0	0	0	0	0	0	0	0	0	0	56.161	17.094	10.9607	316.95	0.390689	52	13	65	0.0233863	0.0240507	0.0210593	0.00853586	0.00852202	0.00723887	1.17726	0.0233863	6	0	6	0.00194742	0.00250343	0	0.00226475	0.00589458	0.384209	0.584081	1	0.8	0.2	1.88809	1.7826	1.88549	3081	0.90211	2779.4	1	3081
DDB_G0269852	1	1	0	0	0	0	0	0	0	0	0	0	103.415	71.896	45.8384	1328.36	0.389337	2	5	7	0.0136022	0.00499593	0.0437454	0.00677428	0.000682387	0.0287205	0.0237596	0.0136022	0	0	0	0	0	0	0	0		1		0.285714		1.40539	-0.628986	2.1439	645	0.797866	514.623	0.849522	547.942
DDB_G0269854	1	1	0	1	0	0	0	0	0	0	0	0	73.9786	40.8749	24.9729	735.637	0.379252	1	0	1	0.000836318	0.0010751	0	0.000117259	0.000150736	0		0.000836318	1	1	2	0.00156495	0.00100588	0.00352306	0	0.00677714	0	1	0.5	1	-0.5	-0.41333	-0.41333		1278	0.935616	1195.72	1	1278
DDB_G0269856	1	1	0		0	0	0	0	0	0	0	0	17.5987	11.5502	3.92381	151.48	0.253574	2	1	3	0.00251038	0.00215142	0.00376765	9.84e-05	0.000126493	0		0.00167359	2	0	2	0.00157978	0.00203083	0	0.000891588	0.00440844	0.202246	1	1	0.666667	0.333333	-1.19968	-1.19968		1266	0.943946	1195.04	1	1266
DDB_G0269858	1	1	0		0	0	0	0	0	0	0	0	0.68863	0.3467	0.302016	7.86318	0.46556	2	0	2	0.00136203	0.00175091	0	0.000166635	0.000214209	0		0.00136203	3	0	3	0.00178253	0.00229147	0	0	0.00495596	0	1	1	1	0	-0.669052	-0.669052		1683	0.872486	1468.39	1	1683
DDB_G0269860	1	1	0		0	0	0	0	0	0	0	0	39.5206	15.602	3.74587	176.64	0.193606	4	3	7	0.00236675	0.00173856	0.00456695	0.000399581	0.000106697	0.00135364	0.0788221	0.00236675	4	2	6	0.0019927	0.00170776	0.0029907	0.00105187	0.00570004	0.184537	1	0.666667	0.571429	0.0952381	-0.618739	-1.53646	0.742414	3198	0.924843	2957.65	0.941522	3010.99
DDB_G0269862	1	1			0	0	1	0	0	0	0	0				0		3	0	3	0.0153229	0.0196978	0	0.00151543	0.00194808	0		0.0153229	0	0	0	0	0	0				1		1		-1.04631	-1.04631		210	0.93231	195.785	0.0610329	12.8169
DDB_G0269864	1	1	0	0	0	0	0	0	0	0	0	0	37.4981	12.2377	19.5368	437.327	0.614857	2	3	5	0.00363278	0.001868	0.00981392	0.000956913	0.000516208	0.00250047	0.206445	0.00363278	2	0	2	0.00143062	0.00183907	0	0	0.00583752	0	0.428571	1	0.4	0.6	0.588987	0.53271	0.41965	1398	0.984517	1376.35	1	1398
DDB_G0269866	1	1			0	0	1	0	0	1	0	0				0		6	2	8	0.0290736	0.0280309	0.0327259	0.00341888	0.00294125	0.00492889	0.596737	0.0254394	0	2	2	0.00687285	0	0.0309449				0.133333	0	0.75	-0.75	-0.859316	-0.854078	-0.439877	291	0.945578	275.163	1	291
DDB_G0269868	1	1			0	0	1	0	0	1	0	0				0		8	3	11	0.0439492	0.0410889	0.0539673	0.00542656	0.00507102	0.0099262	0.510872	0.0439492	0	0	0	0	0	0				1		0.727273		-1.07172	-1.31969	-0.113922	252	0.99321	250.289	1	252
DDB_G0269870	1	1			0	0	1	0	0	1	0	0				0		8	2	10	0.0212478	0.0218515	0.0191336	0.00136463	0.00146392	0.00088702	1.65038	0.0212478	0	0	0	0	0	0	0	0		1		0.8		-1.88939	-1.73885	-1.32075	477	0.986659	470.636	0.965084	460.345
DDB_G0269872	1	1	1	0	1	0		1	0	0	0	0	671.974	1.25408	160.641	2900.32	0.992254	1	1	2	0.00337213	0.00216746	0.00759147	0.000329435	6.46607e-05	0.00125667	0.0514541	0.00337213	2	1	3	0.00423729	0.00363139	0.00635943	0.00166082	0.0135856	0.122248	1	0.666667	0.5	0.166667	-0.889937	-1.0721	-0.262137	708	0.837708	593.097	1	708
DDB_G0269874	1	1	0	0	0	0	0	0	0	0	0	0	115.545	43.6259	54.8825	1293.27	0.557135							0	0	0		0																	1092	0.983429	1073.9	1	1092
DDB_G0269876	1	1	0	0	0	0	0	0	0	0	0	0	2.4795	1.75473	1.23672	34.5442	0.413418	3	4	7	0.00405751	0.00223542	0.0104393	0.000849411	0.000399695	0.00243161	0.164375	0.00405751	5	3	8	0.00420776	0.0033807	0.0071045				0.61927	0.625	0.428571	0.196429	0.0386407	-0.21175	0.239326	1920	0.89854	1725.2	0.990234	1901.25
DDB_G0269878	1	1	0	0	0	0	0	0	0	0	0	0	732.205	417.381	100.167	4724.67	0.193541	1	0	1	0.00110172	0.00141628	0	3.29e-05	4.22929e-05	0		0.00110172	1	0	1	0.00100308	0.00128948	0	0	0.00571034	0	1	1	1	0	-1.0721	-1.0721		1005	0.903154	907.67	0.991965	996.925
DDB_G0269880	1	1	0	0	0	0	0	0	0	0	0	0	2.82165	1.92648	0.586412	24.0408	0.233361	2	9	11	0.00828238	0.00193584	0.030511	0.00217063	0.000290679	0.00868769	0.0334587	0.00828238	2	0	2	0.00141543	0.00181955	0				0.0769231	1	0.181818	0.818182	0.509857	-0.472147	0.766771	1413	0.93993	1328.12	1	1413
DDB_G0269882	1	1	1	0	0	0		0	0	0	0	0	354.134	0.789444	119.727	2160.61	0.993449	0	0	0	0	0	0	0	0	0		0	0	1	1	0.0018315	0	0.00824629				1	0						546	0.98589	538.296	1	546
DDB_G0269884	1	1	0	0	0	0	0	0	0	0	0	0	9.88515	6.8291	4.39566	126.926	0.391604	5	1	6	0.00249807	0.00267609	0.00187459	0.000358912	0.000409578	0.000110311	3.71293	0.00249807	1	1	2	0.000790826	0.000508309	0.00178034				0.464286	0.5	0.833333	-0.333333	-1.36396	-1.22329	-0.899307	2529	0.949724	2401.85	1	2529
DDB_G0269886	1	1	1	0	1	0		1	0	0	0	0	283.08	0.211419	46.6663	841.474	0.99549	3	3	6	0.00673303	0.00432769	0.0151576	0.000861803	0.000936908	0.000635285	1.47478	0.00673303	7	1	8	0.0077679	0.00873751	0.00437185	0.00310343	0.00824019	0.376621	0.244755	0.875	0.5	0.375	-1.0666	-0.145199	-1.57456	1044	0.853572	891.13	0.986475	1029.88
DDB_G0269888	1	1	0	0	0	0	0	0	0	0	0	0	1.76846	0.959454	0.79635	21.0505	0.453553	0	4	4	0.00623398	0	0.0280684	0.00202724	0	0.00912766	0	0.00467549	0	1	1	0.00130692	0	0.00588439				1	0	0	0	1.555		1.555	807	0.795099	641.645	0.948148	765.156
DDB_G0269890	1	1	0	0	0	0	0	0	0	0	0	0	62.8198	19.9708	29.9722	679.294	0.600128	1	2	3	0.00473887	0.00203062	0.0142244	0.000187183	6.06756e-05	0.000630485	0.0962364	0.00473887	0	0	0	0	0	0	0	0		1		0.333333		-1.57308	-1.0721	-1.31493	708	0.894156	633.063	0.956473	677.183
DDB_G0269892	1	1	0	0	0	0	0	0	0	0	1	0	392.941	157.256	45.081	1912.25	0.222801	8	3	11	0.00759802	0.00710352	0.00932997	0.00379042	0.0038461	0.0028104	1.36852	0.00759802	1	0	1	0.000687285	0.000883514	0				1	1	0.727273	0.272727	2.52964	2.82663	0.849454	1455	0.995015	1447.75	1	1455
DDB_G0269894	1	1	0	0	0	0	0	0	0	0	0	0	10.6733	4.9021	1.35158	58.6431	0.216125	0	0	0	0	0	0	0	0	0		0	0	3	3	0.00273659	0	0.0123214				1	0						1173	0.910561	1068.09	0.934573	1096.25
DDB_G0269896	1	1	0	0	0	0	0	1	0	0	0	0	10.2804	1.63983	4.11114	85.4793	0.71486	8	1	9	0.00249215	0.00284772	0.00124676	0.000523252	0.000534022	0.000485509	1.09992	0.00249215	5	2	7	0.00187416	0.0017209	0.00241096	0	0.0104364	0	0.55	0.714286	0.888889	-0.174603	-0.0634215	-0.437075	1.44942	3735	0.966893	3611.35	1	3735
DDB_G0269898	1	1	0	0	0	0	0	0	0	0	0	0	30.106	15.7653	23.7696	538.21	0.60123	7	2	9	0.00336699	0.00336646	0.00336884	0.000894412	0.000718223	0.00151149	0.475176	0.00336699	8	4	12	0.00424178	0.00363524	0.00636617	0.000797511	0.0172887	0.0461291	0.659443	0.666667	0.777778	-0.111111	0.713176	0.0466473	1.90493	2829	0.944861	2673.01	1	2829
DDB_G0269900	1	1	1	0	1	0		0	0	0	0	0	76.7655	0.0810111	20.0251	361.019	0.995971	0	1	1	0.000584748	0	0.00263282	0.000253893	0	0.00114315	0	0.000584748	5	0	5	0.00246184	0.00316473	0				0.166667	1	0	1	1.58169		1.58169	2031	0.842017	1710.14	1	2031
DDB_G0269902	1	1	0		1	0	0	0	0	0	0	0	0.935098	0.51045	0.313164	9.2101	0.380232	5	2	7	0.00622403	0.00571505	0.00800673	0.000725474	0.000768203	0.000575793	1.33417	0.00622403	6	1	7	0.00622222	0.00685607	0.0040022				1	0.857143	0.714286	0.142857	-1.11114	-0.81896	-1.09523	1125	0.999709	1124.67	1	1125
DDB_G0269904	1	1	1		0	0		0	0	0	0	0	15.7738	0	1.11551	20.0791	1	1	0	1	0.00648857	0.00834114	0	0.00213644	0.0027464	0		0.00648857	0	0	0	0	0	0	0	0		1		1		0.771964	0.771964		177	0.870718	154.117	1	177
DDB_G0269906	1	1	0	0	0	0	0	0	0	0	0	0	29.1565	12.9446	17.5947	407.316	0.576133	0	0	0	0	0	0	0	0	0		0	1	0	1	0.00456621	0.00586992	0	0	0.0586941	0	1	1						219	0.927602	203.145	1	219
DDB_G0269908	1	1	0	0	1	0	0	0	0	0	0	0	236.149	57.5241	58.6379	1458.15	0.504794	1	1	2	0.00183864	0.0011818	0.00413923	0.000372552	6.73602e-05	0.00138911	0.0484916	0.00183865	0	3	3	0.00272983	0	0.012291	0.00118024	0.00522162	0.22603	0.4	0	0.5	-0.5	-0.0958092	-0.897322	0.753016	1119	0.97208	1087.76	0.982099	1098.97
DDB_G0269910	1	1	0	0	0	0	0	0	0	0	0	0	243.177	35.7465	47.2844	1101.35	0.56948	4	2	6	0.00572131	0.00490321	0.00858669	0.00034114	0.000196814	0.0006175	0.318727	0.00572131	0	0	0	0	0	0				1		0.666667		-1.85317	-1.76649	-1.09523	1104	0.949919	1048.71	1	1104
DDB_G0269912	1	1	0	0	0	0	0	0	0	0	0	0	126.749	54.4806	37.949	1064.45	0.410572	3	3	6	0.00312727	0.00201007	0.00704023	0.000565294	0.000473952	0.00088521	0.535413	0.00312727	3	0	3	0.00150885	0.00193965	0	0.000568311	0.00827595	0.0686702	0.464286	1	0.5	0.5	-0.329618	0.243821	-0.774871	2004	0.957389	1918.61	0.992148	1988.26
DDB_G0269914	1	1	1	1	1	0		1	0	0	0	0	443.974	1.93245	91.8412	1666.67	0.979392	5	3	8	0.0044875	0.00360546	0.00757682	0.000774809	0.000810773	0.000648824	1.2496	0.00392656	4	1	5	0.00277778	0.00285669	0.00250138	0.00242891	0.00575604	0.421976	1	0.8	0.625	0.175	-0.145029	0.730354	-1.14607	1800	0.990406	1782.73	1	1800
DDB_G0269916	1	1	0	0	0	0	0	0	0	0	0	0	2145.89	907.573	781.746	20424.4	0.462758	8	0	8	0.00424921	0.00546241	0	0.000577996	0.000743014	0		0.00424921	4	0	4	0.00204499	0.00262886	0	0.000607119	0.00766086	0.0792495	1	1	1	0	-0.909922	-0.909922		1956	0.962528	1882.7	1	1956
DDB_G0269918	1	1	0	0	0	0	0	0	0	0	0	0	14.605	4.35422	9.85228	207.821	0.693505	5	2	7	0.00292402	0.0026849	0.00376152	0.000384465	0.000375226	0.000416932	0.89997	0.00292401	1	1	2	0.000799361	0.000513794	0.00179955				1	0.5	0.714286	-0.214286	-0.911174	-0.741652	-0.771139	2502	0.956822	2393.97	1	2502
DDB_G0269920	1	1	0	0	0	0	0	0	0	0	0	0	3.30721	1.23689	1.52048	36.0269	0.551424	7	2	9	0.00380838	0.00380779	0.00381048	0.000715591	0.000588741	0.00132015	0.445966	0.00338523	6	3	9	0.00348837	0.00298956	0.00523544				1	0.666667	0.777778	-0.111111	0.174002	-0.240592	0.950255	2580	0.915972	2363.21	1	2580
DDB_G0269922	1	1	0	0	0	0	0	0	0	0	0	0	27.2278	10.0694	11.433	276.279	0.531707	2	9	11	0.00320128	0.000748234	0.011793	0.000708413	0.000115438	0.00278544	0.0414433	0.00320128	2	7	9	0.00252101	0.000720175	0.00882839	0.000742769	0.00855824	0.0867899	1	0.222222	0.181818	0.040404	0.194064	-0.439732	0.385083	3570	0.962499	3436.12	1	3570
DDB_G0269924	1	1	0	0	0	0	0	0	0	0	0	0	32.1445	21.4961	16.9299	455.211	0.440584	2	8	10	0.00331553	0.000852432	0.0119425	0.000291215	2.54529e-05	0.00122342	0.0208046	0.00331554	5	2	7	0.00227879	0.00209244	0.00293148				0.0584122	0.714286	0.2	0.514286	-1.56971	-1.43199	-1.3129	3231	0.933489	3016.1	0.95073	3071.81
DDB_G0269926	1	1	0	0	0	0	0	0	0	0	0	0	25.1429	13.0891	12.0807	309.075	0.479968	1	3	4	0.00185544	0.000596296	0.00626554	0.000269378	1.72257e-05	0.00114864	0.0149966	0.00185543	2	2	4	0.00184162	0.00118371	0.00414593	0	0.00391726	0	1	0.5	0.25	0.25	-0.818201	-1.07537	-0.435462	2172	0.992554	2155.83	1	2172
DDB_G0269928	1	1	0	0	0	0	0	0	0	0	0	0	1.38603	0.849675	0.449103	14.0316	0.345789	0	2	2	0.00287495	0	0.0129444	0.00101683	0	0.00457828	0	0.00287495	0	1	1	0.00140056	0	0.00630599	0	0.0041275	0	1	0	0	0	1.14859		1.14859	714	0.974319	695.664	1	714
DDB_G0269930	1	1			0	0	1	0	0	0	0	0				0		1	1	2	0.00727586	0.0046766	0.0163797	0.00167006	0.000387069	0.00592665	0.0653099	0.00727586	0	0	0	0	0	0				1		0.5		0.16782	-0.72136	0.972401	294	0.934972	274.882	1	294
DDB_G0269932	1	1	0	0	0	0	0	0	0	0	0	0	273.787	190.54	107.329	3265.7	0.360322	1	0	1	0.000838731	0.0010782	0	4.93e-05	6.33752e-05	0		0.000838731	0	3	3	0.00233645	0	0.0105198	0	0.00685098	0	0.25	0	1	-1	-0.899307	-0.899307		1284	0.928565	1192.28	1	1284
DDB_G0269934	1	1	0	0	0	0	0	0	0	0	0	0	73.538	24.5474	21.4661	558.221	0.466518	8	23	31	0.00505799	0.00167796	0.0168965	0.000766584	0.000210597	0.00271392	0.0775988	0.00505799	2	9	11	0.00179387	0.00041928	0.00660833				1	0.181818	0.258065	-0.0762463	-0.88598	-1.0372	-0.724274	6132	0.999496	6128.91	1	6132
DDB_G0269936	1	1	0	0	0	0	0	0	0	0	0	0	7.0363	4.7811	1.99777	69.4275	0.294705	2	5	7	0.00708789	0.00260331	0.022795	0.00169813	0.000254323	0.00675504	0.0376494	0.00708789	0	2	2	0.00190476	0	0.00857615				1	0	0.285714	-0.285714	0.36571	-0.889937	0.958121	1050	0.940571	987.6	1	1050
DDB_G0269938	1	1	1	0	1	0		0	0	0	0	1	20.7112	0.00916993	2.48801	44.8483	0.996328	6	2	8	0.00717696	0.00691955	0.00807852	0.00176219	0.00167693	0.00216306	0.77526	0.00717696	3	1	4	0.00340136	0.00327937	0.00382864	0.00380027	0.00244546	1.55401	1	0.75	0.75	0	0.485048	0.397515	0.419121	1176	0.947855	1114.68	1	1176
DDB_G0269940	1	1	1	0	0	0		0	0	0	0	0	308.036	0.140878	69.8854	1258.92	0.997988	5	2	7	0.00651077	0.00597834	0.0083756	0.000386179	0.000379625	0.000367404	1.03326	0.00651077	1	1	2	0.00178731	0.0011488	0.00402366	0.00100847	0.00256486	0.393188	1	0.5	0.714286	-0.214286	-1.81586	-1.59303	-1.31329	1119	0.960806	1075.14	1	1119
DDB_G0269942	1	1	0	0	0	0	0	0	0	0	0	0	26.4754	9.4253	9.30543	233.475	0.4968							0	0	0		0							0	0									645	0.734276	473.608	0.976937	630.125
DDB_G0269944	1	1	1		0	0		0	0	0	0	0	5.73331	0.0557341	0.921811	16.9827	0.942986	0	1	1	0.00136132	0	0.00612929	8e-05	0	0.0003602	0	0.00136132	0	0	0	0	0	0				1		0		-0.899307		-0.899307	906	0.810799	734.583	0.996067	902.437
DDB_G0269946	1	1	0	0	0	0	0	0	0	0	0	0	51.6292	25.0194	15.5979	455.898	0.384022	1	1	2	0.00796938	0.00512237	0.017941	0.000522641	0.000444815	0.000503096	0.884156	0.00796938	2	0	2	0.00749064	0.00962931	0	0.00423558	0.0108936	0.388813	1	1	0.5	0.5	-1.20674	-0.731915	-1.07873	267	0.939927	250.961	1	267
DDB_G0269948	1	1	0	0	0	0	0	0	0	0	0	0	126.071	71.9045	57.4994	1538.32	0.444341	5	3	8	0.00295892	0.00237733	0.00499593	0.000312821	0.000265794	0.000477526	0.556606	0.00295892	1	4	5	0.00179019	0.000460262	0.00644823				0.265734	0.2	0.625	-0.425	-1.2817	-1.0658	-1.05396	2793	0.968023	2703.69	1	2793
DDB_G0269950	1	1	0	0	1	0	0	0	0	0	0	0	47.3871	21.1222	6.74458	269.258	0.24203	2	3	5	0.00499179	0.0025668	0.0134853	0.000613645	0.000250176	0.00188669	0.132601	0.00499179	2	1	3	0.00271577	0.00232744	0.0040759				1	0.666667	0.4	0.266667	-0.949664	-0.893779	-0.643697	1122	0.892731	1001.64	0.984544	1104.66
DDB_G0269952	1	1	0	0	0	0	0	0	0	0	0	0	7.38934	2.51447	3.95615	88.812	0.611402	1	0	1	0.0013568	0.00174418	0	0.000154642	0.000198792	0		0.0013568	0	1	1	0.00126263	0	0.00568494	0	0.0195926	0	1	0	1	-1	-0.569923	-0.569923		792	0.930592	737.029	1	792
DDB_G0269954	1	1	0	0	0	0	0	0	0	0	0	0	9.7892	2.87958	0.186967	23.5224	0.0609698	1	3	4	0.00170058	0.000546528	0.00574261	0.000144984	4.7435e-05	0.000486563	0.0974899	0.00170058	4	4	8	0.00335852	0.00215871	0.00756083				0.575758	0.5	0.25	0.25	-1.26603	-0.731915	-1.15444	2382	0.987465	2352.14	1	2382
DDB_G0269956	1	1	0			0	0	0	0	0	0	0	0.915202	0.297003	0.388809	9.07759	0.566932							0	0	0		0							0	0									885	0.986335	872.907	0.210586	186.368
DDB_G0269958	1	1	0	0	0	0	0	0	0	0	0	0	8.9215	3.58188	5.22181	119.066	0.593139							0	0	0		0							0	0									363	0.945641	343.268	0.606557	220.18
DDB_G0269960	1	1			0	0	1	0	0	1	0	0				0		10	4	14	0.0287348	0.026385	0.0369651	0.00502864	0.00546549	0.00639912	0.8541	0.0225774	0	0	0	0	0	0	0	0		1		0.714286		0.250006	0.210619	0.237911	558	0.873143	487.214	1	558
DDB_G0269962	1	1	0	0	0	0	0	0	0	0	0	0	18.4869	8.84799	9.19099	227.374	0.509507	8	5	13	0.00590573	0.00467193	0.0102271	0.00135403	0.00130136	0.00221565	0.587348	0.00590573	0	2	2	0.000867651	0	0.00390658	0	0.00124678	0	0.2	0	0.615385	-0.615385	-0.0455101	-0.105697	0.059016	2364	0.931155	2201.25	0.975074	2305.07
DDB_G0269964	1	1	0	0	0	0	0	0	0	0	0	0	26.5923	10.6522	3.19968	132.16	0.230992	6	4	10	0.00506754	0.00390863	0.00912659	0.00100549	0.00100087	0.000740945	1.3508	0.00506754	7	4	11	0.00550551	0.0045038	0.00901397	0.00291018	0.00940696	0.309364	1	0.636364	0.6	0.0363636	-0.332123	0.556017	-1.40622	1998	0.98766	1973.34	1	1998
DDB_G0269966	1	1	0	0	0	0	0	0	0	0	0	0	20.8931	14.032	7.13018	226.567	0.33693	4	6	10	0.00441374	0.00226957	0.0119237	0.000434787	0.00025354	0.0010696	0.237043	0.00441375	4	1	5	0.00218319	0.00224522	0.00196595				0.282051	0.8	0.4	0.4	-1.44008	-0.996314	-1.37593	2295	0.987211	2265.65	0.997919	2290.22
DDB_G0269968	1	1	0	0	0	0	0	0	0	0	0	0	146.968	64.3238	45.1211	1262.45	0.412273	1	0	1	0.0011169	0.00143579	0	9.55e-05	0.000122765	0		0.0011169	0	1	1	0.00111483	0	0.00501948	0	0.00321133	0	1	0	1	-1	-0.728529	-0.728529		897	0.998143	895.334	1	897
DDB_G0269970	1	1	1	0	0	0		0	0	0	0	0	87.9912	3.24626	41.9145	777.185	0.928118	0	1	1	0.00145965	0	0.00657203	4.36e-05	0	0.000196309	0	0.00145965	3	1	4	0.00516796	0.00498261	0.00581715	0.00201207	0.0111141	0.181039	0.4	0.75	0	0.75	-1.0721		-1.0721	774	0.885137	685.096	1	774
DDB_G0269972	1	1	0	0	0	0	0	0	0	0	0	0	48.2711	19.9564	4.22504	215.746	0.174722	4	2	6	0.0031349	0.00268664	0.00470494	0.000365101	0.000136092	0.0011672	0.116597	0.00261242	4	0	4	0.00193798	0.0024913	0	0	0.00404326	0	0.466667	1	0.666667	0.333333	-0.766017	-1.31352	0.306014	2064	0.927294	1913.94	1	2064
DDB_G0269974	1	1	0	0	0	0	0	0	0	0	0	0	5.17942	1.68457	2.70123	60.4142	0.615904	0	0	0	0	0	0	0	0	0		0	1	0	1	0.000944287	0.00121389	0				1	1						1059	0.856838	907.391	1	1059
DDB_G0269976	1	1	0	0	0	0	0	0	0	0	0	0	43.4416	10.7378	16.469	371.607	0.605326	3	4	7	0.00342278	0.00188573	0.00880628	0.000848784	0.000375834	0.00250528	0.150017	0.00342278	5	8	13	0.00619048	0.00306074	0.0171523				1	0.384615	0.428571	-0.043956	0.460915	-0.0938824	0.764934	2100	0.973867	2045.12	1	2100
DDB_G0269978	1	1	1	0	1	0		0	0	0	0	0	140.918	0.184971	35.2868	636.458	0.994785	6	4	10	0.00674169	0.00519992	0.0121417	0.000562875	0.000433126	0.00101182	0.428068	0.00674169	1	1	2	0.00131752	0.000846846	0.00296606				1	0.5	0.6	-0.1	-1.65202	-1.47709	-1.27326	1518	0.977146	1483.31	1	1518
DDB_G0269980	1	1	0	0	1	0	0	0	0	0	0	0	17.5748	12.7616	7.71425	228.187	0.376749	5	1	6	0.00593901	0.00636222	0.00445671	0.000902984	0.000950152	0.000737748	1.28791	0.00593901	1	0	1	0.000937712	0.00120544	0	0	0.00783576	0	1	1	0.833333	0.166667	-0.662183	-0.657591	-0.262137	1101	0.917593	1010.27	0.968597	1066.43
DDB_G0269982	1	1	0	0	0	0	0	1	0	0	0	0	32.7798	13.9652	20.5557	467.759	0.595456	2	5	7	0.00436281	0.00160241	0.014031	0.000559833	7.10882e-05	0.00226427	0.0313957	0.00436281	1	0	1	0.000615033	0.000790632	0	0	0.00170187	0	0.375	1	0.285714	0.714286	-0.999556	-1.31493	-0.553365	1632	0.983132	1604.47	0.996281	1625.93
DDB_G0269984	1	1			0	0	1	0	0	0	0	0				0		1	0	1	0.00305933	0.0039328	0	8.86e-05	0.000113895	0		0.00305933	0	0	0	0	0	0	0	0		1		1		-1.07537	-1.07537		387	0.844623	326.869	0.310256	120.069
DDB_G0269986	1	1	0	0	0	0	0	0	0	0	0	0	11.9866	6.55254	0.999154	63.8525	0.132309	0	4	4	0.00173224	0	0.00779939	0.000582703	0	0.00262362	0	0.00173224	5	8	13	0.00544389	0.00269161	0.0150837				0.260504	0.384615	0	0.384615	0.816801		0.816801	2388	0.966978	2309.14	1	2388
DDB_G0269988	1	1	0	0	0	0	0	0	0	0	0	0	12.8597	3.35495	6.6714	143.57	0.665387	2	0	2	0.00489651	0.00629452	0	0.000345479	0.000444113	0		0.00489651	1	1	2	0.00479616	0.00308276	0.0107973				1	0.5	1	-0.5	-1.08631	-1.08631		417	0.979507	408.455	1	417
DDB_G0269990	1	1	0	0	0	0	0	0	0	0	0	0	3.50629	2.67021	2.02436	55.13	0.431213	1	2	3	0.00208	0.000891287	0.00624343	0.000313897	9.19133e-05	0.00105187	0.0873808	0.00208	1	0	1	0.000633714	0.000814647	0	0.001001	0.00347497	0.288061	1	1	0.333333	0.666667	-0.617073	-0.532976	-0.445119	1578	0.914011	1442.31	1	1578
DDB_G0269992	1	1	0	0	0	0	0	0	0	0	0	0	174.321	46.4524	109.706	2299.87	0.70253	1	1	2	0.0032311	0.00207681	0.00727397	9.65e-05	6.19611e-05	0.000217021	0.285508	0.0032311	0	0	0	0	0	0				1		0.5		-1.43018	-1.0721	-1.0721	648	0.955224	618.985	1	648
DDB_G0269994	1	1	0	0	0	0	0	0	0	0	0	0	43.8398	17.7304	23.3725	544.818	0.568635	2	1	3	0.00317236	0.00271874	0.00476116	0.00089532	0.000531199	0.0013265	0.400452	0.00317236	0	0	0	0	0	0				1		0.666667		0.254505	0.0582431	0.412832	1005	0.940964	945.669	1	1005
DDB_G0269996	1	1	0	0	1	0	0	0	0	0	0	0	10.7832	6.89119	6.4742	164.774	0.484401	5	1	6	0.00255229	0.00273417	0.00191527	8.54e-05	8.00866e-05	5.17788e-05	1.54671	0.00212691	3	1	4	0.00161421	0.00155631	0.00181698	0	0.00653014	0	1	0.75	0.833333	-0.0833333	-1.90048	-1.75915	-1.08218	2478	0.948681	2350.83	1	2478
DDB_G0269998	1	1	1	0	1	0		0	0	0	0	0	20.67	0.0379682	3.20087	57.8814	0.988277	14	2	16	0.00550881	0.00619643	0.00310041	0.000869861	0.00109258	9.27515e-05	11.7797	0.00550881	7	2	9	0.00277521	0.00277477	0.00277674	0.000488759	0.00812927	0.0601233	0.601581	0.777778	0.875	-0.0972222	-0.631628	-0.351733	-1.43393	3243	0.895603	2904.44	1	3243
DDB_G0270000	1	1	1	0	0	0		1	0	0	0	0	10.4806	0.401257	4.72488	87.8567	0.921723	7	3	10	0.00908983	0.00817956	0.012278	0.00211685	0.00150673	0.00425374	0.354214	0.00908983	1	0	1	0.000784314	0.00100824	0	0	0.00217511	0	1	1	0.7	0.3	0.314969	-0.284044	1.26809	1275	0.862848	1100.13	1	1275
DDB_G0270002	1	1	0	0	0	0	0	0	0	0	0	0	8.34238	2.41959	1.29569	40.2595	0.348745	3	0	3	0.00265922	0.00341846	0	0.000622209	0.00079985	0		0.00265922	0	1	1	0.000814912	0	0.00366912				0.25	0	1	-1	0.101582	0.101582		1281	0.880678	1128.15	0.957944	1227.13
DDB_G0270004	1	1	1		0	0		0	0	0	0	0	4.96337	0.0244531	0.313932	5.82195	0.927736	4	7	11	0.0251547	0.0117588	0.0720736	0.00136008	0.000392221	0.00484312	0.0809853	0.0251547	0	0	0	0	0	0	0	0		1		0.363636		-2.13734	-1.83832	-1.79825	441	0.991596	437.294	0.731982	322.804
DDB_G0270006	1	1	0	0	0	0	0	0	0	0	0	0	152.75	22.7542	19.3273	507.171	0.459282	11	4	15	0.00518426	0.00488725	0.00622453	0.0005679	0.000372353	0.00124294	0.299574	0.00518426	6	2	8	0.00271092	0.00261369	0.00305147	0.000746037	0.0122681	0.0608113	1	0.75	0.733333	0.0166667	-1.51916	-1.81272	-0.32984	2952	0.980141	2893.38	0.999669	2951.02
DDB_G0270008	1	1	0	0	1	0	0	0	0	0	0	0	4000.08	1033.52	1160.12	28116.9	0.528857	1	0	1	0.00294713	0.00378857	0	0.000173282	0.000222754	0		0.00294713	0	0	0	0	0	0	0	0		1		1		-0.899307	-0.899307		378	0.897655	339.313	0.968603	366.132
DDB_G0270010	1	1	1		0	0		0	0	0	0	0	6.93807	0.061659	0.995969	18.3591	0.941701	1	0	1	0.00624947	0.00803377	0	0.000180898	0.000232544	0		0.00624947	0	0	0	0	0	0	0	0		1		1		-1.07537	-1.07537		210	0.76197	160.014	1	210
DDB_G0270012	1	1	0	0	0	0	0	0	0	0	0	0	6310.44	1289.52	1374.51	33767.7	0.515951							0	0	0		0																	312	0.919015	286.733	1	312
DDB_G0270014	1	1	0	0	0	0	0	0	0	0	0	0	56.9903	24.331	31.9697	745.772	0.567839	2	1	3	0.00499387	0.00427979	0.00749493	0.000292118	0.000311641	0.000223774	1.39266	0.00499387	1	0	1	0.00161812	0.00208012	0				1	1	0.666667	0.333333	-1.39725	-1.08803	-1.0721	618	0.972066	600.737	1	618
DDB_G0270016	1	1	0	0	0	0	0	1	0	0	0	0	8.58845	0.475406	3.84244	72.4917	0.889897	5	1	6	0.00767836	0.00822552	0.00576194	0.00117149	0.00145684	0.000171996	8.47025	0.00767836	2	0	2	0.00220022	0.00282841	0	0.00173611	0.00302424	0.574067	1	1	0.833333	0.166667	-0.639278	-0.335313	-1.0721	909	0.859645	781.417	1	909
DDB_G0270018	1	1	0	0	1	0	0	0	0	0	0	0	98.5972	31.3547	28.8339	738.493	0.479059	3	0	3	0.00353279	0.00454145	0	0.000499054	0.000641534	0		0.00353279	5	0	5	0.00530786	0.00682331	0	0	0.0191878	0	1	1	1	0	-0.634682	-0.634682		942	0.901472	849.187	1	942
DDB_G0270020	1	1	0	0	0	0	0	0	0	0	0	0	5.34784	4.13171	2.09218	66.5813	0.336153	1	0	1	0.000692168	0.00088979	0	2.07e-05	2.66099e-05	0		0.000692168	0	0	0	0	0	0	0	0		1		1		-1.0721	-1.0721		1635	0.883631	1444.74	0.986413	1612.79
DDB_G0270022	1	1	0	0	0	0	0	0	0	0	0	0	19.0385	13.1228	6.4528	208.01	0.329634	2	4	6	0.00466164	0.00199753	0.0139926	0.00118351	0.000173462	0.00441741	0.0392677	0.00466164	1	2	3	0.00225225	0.000965099	0.00676048				1	0.333333	0.333333	0	-0.657411	-0.976376	-0.250674	1332	0.966292	1287.1	1	1332
DDB_G0270024	1	1	0	0	0	0	0	0	0	0	0	0	43.1794	19.7785	18.293	467.724	0.480491	1	2	3	0.00115888	0.000496585	0.00347855	6.78e-05	4.30643e-05	0.000153985	0.279664	0.00115888	0	8	8	0.00305386	0	0.0137499	0	0.00758644	0	0.272727	0	0.333333	-0.333333	-1.39725	-0.731915	-1.31493	2631	0.983925	2588.71	0.995682	2619.64
DDB_G0270026	1	1	0	0	0	0	0	0	0	0	0	0	111.53	68.7465	15.3652	757.799	0.182676	1	1	2	0.00255875	0.00164465	0.00576035	0.000655021	4.91061e-05	0.00277728	0.0176814	0.00255875	3	0	3	0.00377358	0.00485099	0				0.4	1	0.5	0.5	0.370637	-1.0721	1.62778	795	0.983186	781.633	1	795
DDB_G0270028	1	1	0	0	0	0	0	0	0	0	0	0	135.35	97.8525	54.9101	1673.35	0.359447	1	1	2	0.00135217	0.000869117	0.00304406	0.000443691	0.000143869	0.00149382	0.0963099	0.00135217	2	5	7	0.0047138	0.00173133	0.0151599				1	0.285714	0.5	-0.214286	1.00028	-0.262137	1.7658	1485	0.996028	1479.1	1	1485
DDB_G0270030	1	1	0		0	0	0	0	0	0	0	0	31.1512	20.4968	3.13724	199.948	0.132742	7	1	8	0.00768413	0.00864329	0.0043247	0.00212695	0.00237678	0.0018582	1.27908	0.00768413	0	1	1	0.00093633	0	0.0042158	0	0.010985	0	0.222222	0	0.875	-0.875	0.796974	0.421143	1.63922	1068	0.974819	1041.11	1	1068
DDB_G0270032	1	1	0		0	0	0	0	0	0	0	0	21.8705	14.3586	1.66843	130.542	0.104101	10	1	11	0.0105291	0.0123048	0.00430973	0.00191005	0.00241809	0.00012652	19.1123	0.0105291	2	1	3	0.0027933	0.00239388	0.00419225	0.00287357	0.00536017	0.536097	0.395604	0.666667	0.909091	-0.242424	-0.430816	-0.23093	-1.07373	1074	0.97274	1044.72	1	1074
DDB_G0270034	1	1	0	0	0	0	0	0	0	0	0	0	206.415	84.6606	89.4429	2202.6	0.513734	1	1	2	0.002717	0.00174637	0.00611661	0.000336706	0.00010104	0.00116191	0.0869605	0.002717	0	0	0	0	0	0				1		0.5		-0.679512	-0.898344	-0.116344	765	0.962231	736.107	1	765
DDB_G0270036	1	1	0	0	0	0	0	0	0	0	0	0	57.143	25.2251	26.8634	660.118	0.515727	0	2	2	0.00220889	0	0.00994549	0.000678353	0	0.00305428	0	0.00220889	0	4	4	0.00410256	0	0.0184717				1	0	0	0	0.847649		0.847649	975	0.928647	905.431	1	975
DDB_G0270038	1	1	0		0	0	0	0	0	0	0	0	5.59662	2.8689	0.942388	37.0453	0.247262	1	1	2	0.00417186	0.00268149	0.00939186	0.000762294	0.000899886	0.000280506	3.20808	0.00417186	0	2	2	0.00408998	0	0.018415	0	0.0181574	0	1	0	0.5	-0.5	-0.212829	0.753016	-1.0721	489	0.980373	479.402	1	489
DDB_G0270040	1	1	0	0	0	0	0	0	0	0	0	0	7.54951	3.27841	3.53683	86.6117	0.518959	12	5	17	0.00584817	0.00530675	0.00774448	0.00126168	0.000997656	0.00185434	0.538011	0.00584817	2	0	2	0.000617284	0.000793526	0	0	0.00512786	0	1	1	0.705882	0.294118	-0.422975	-0.547943	-0.0347754	3240	0.89719	2906.89	1	3240
DDB_G0270042	1	1	0	0	0	0	0	0	0	0	0	0	33.1275	15.6163	8.76684	267.117	0.359545	22	5	27	0.00407121	0.00426441	0.00339454	0.000690776	0.000604473	0.000993035	0.608712	0.00407121	24	5	29	0.00431933	0.00459522	0.00335305	0.000401521	0.0153292	0.0261931	1	0.827586	0.814815	0.0127714	-0.588983	-0.992556	0.93207	6714	0.987777	6631.94	1	6714
DDB_G0270044	1	1	0	0	0	0	0	0	0	0	0	0	19.1	12.9124	12.9723	323.889	0.501157	0	2	2	0.00169176	0	0.00761712	0.000154179	0	0.000694191	0	0.00169176	0	1	1	0.000818944	0	0.00368728	0	0.00221072	0	1	0	0	0	-0.996444		-0.996444	1251	0.945003	1182.2	0.976087	1221.08
DDB_G0270046	1	1	0	0	0	0	0	0	0	0	0	0	6.64958	2.09412	3.94928	85.746	0.653486	3	5	8	0.00449376	0.00216629	0.0126457	0.000244403	0.000109782	0.000668031	0.164336	0.00449376	1	2	3	0.00167877	0.000719358	0.00503907				1	0.333333	0.375	-0.0416667	-1.95295	-1.48291	-1.70954	1803	0.98738	1780.25	0.991141	1787.03
DDB_G0270048	1	1	0		0	0	0	0	0	0	0	0	2.4708	1.36216	1.02765	28.0329	0.430013	2	4	6	0.00415117	0.00177879	0.0124604	0.000470629	0.000106954	0.00156671	0.0682663	0.00415117	6	4	10	0.00639795	0.00493479	0.0115227				0.608392	0.6	0.333333	0.266667	-1.22049	-1.20022	-0.853385	1563	0.924744	1445.38	1	1563
DDB_G0270050	1	1	0	0	1	0	0	0	0	0	0	0	90.1662	25.4275	14.4385	437.885	0.362176	1	1	2	0.00330279	0.00212289	0.00743537	0.000146392	6.33752e-05	0.000437193	0.144959	0.00330279	4	0	4	0.00606061	0.00779098	0				0.333333	1	0.5	0.5	-1.31493	-1.0721	-0.899307	660	0.917498	605.549	1	660
DDB_G0270052	1	1	0	0	0	0	0	0	0	0	0	0	1.46732	0.699277	0.730194	18.0384	0.510814	12	3	15	0.00404411	0.00415901	0.00364171	0.000389596	0.000414141	0.000424586	0.975399	0.00404412	1	1	2	0.000490914	0.000315538	0.00110516	0.00102479	0.00200013	0.512363	0.426471	0.5	0.8	-0.3	-1.51645	-1.52131	-0.826899	4125	0.899174	3709.09	0.987645	4074.04
DDB_G0270054	1	1	0		0	0	0	0	0	0	0	0	36.2818	9.11696	3.15044	120.527	0.256814	2	0	2	0.00672788	0.00864877	0	0.00111523	0.00143363	0		0.00672788	0	0	0	0	0	0	0	0		1		1		-0.435031	-0.435031		390	0.762232	297.27	0.769099	299.948
DDB_G0270056	1	1	0	0	0	0	0	0	0	0	0	0	13.8184	3.53766	3.66876	90.8013	0.509096	13	10	23	0.00587326	0.00426748	0.0114975	0.000336783	0.000235768	0.000596977	0.394937	0.00587326	2	5	7	0.00163581	0.000600814	0.00526084	0.000357782	0.00333896	0.107154	0.389847	0.285714	0.565217	-0.279503	-2.44473	-2.26935	-2.10864	4299	0.910922	3916.05	0.995403	4279.24
DDB_G0270058	1	1	0		0	0	0	0	0	0	0	0	8.68296	0.852661	1.06582	25.1534	0.555555	12	3	15	0.00460278	0.00473355	0.00414478	0.000632024	0.000767508	0.000163891	4.68304	0.00460278	1	1	2	0.000586716	0.000377115	0.00132084				0.426471	0.5	0.8	-0.3	-0.934959	-0.555821	-1.57482	3414	0.954569	3258.9	0.998479	3408.81
DDB_G0270060	1	1	0	0	0	0	0	0	0	0	0	0	5.43568	0.894871	1.06572	25.4471	0.543571	23	9	32	0.00976767	0.00902496	0.012369	0.000648031	0.000551399	0.000986466	0.558963	0.00976767	0	0	0	0	0	0	0	0		1		0.71875		-2.13239	-2.17341	-1.52784	3414	0.959611	3276.11	0.939532	3207.56
DDB_G0270062	1	1	0	0	0	0	0	0	0	0	0	0	4.38653	1.33419	0.985085	27.0709	0.424738	14	7	21	0.00508501	0.00435789	0.00763171	0.000288031	0.000301279	0.000300767	1.0017	0.00508501	5	7	12	0.00267559	0.00143312	0.00702728				0.272832	0.416667	0.666667	-0.25	-2.163	-1.88022	-2.04907	4485	0.9208	4129.79	1	4485
DDB_G0270064	1	1				0	1	0	0	0	0	0				0								0	0	0		0																	852	0.675465	575.496	0.333333	284
DDB_G0270066	1	1	0	0	0	0	0	0	0	1	0	0	3.34481	1.7599	1.56329	40.4585	0.470418	48	19	67	0.0124009	0.0114208	0.0158338	0.00120697	0.00095323	0.00173984	0.547883	0.0124009	11	5	16	0.00288107	0.00254626	0.00405373	0.00214384	0.00668203	0.320837	1	0.6875	0.716418	-0.0289179	-1.96013	-1.99829	-1.57134	5736	0.941915	5402.83	0.968182	5553.49
DDB_G0270068	1	1	0	0	0	0	0	0	0	0	0	0	19.8264	4.71358	2.37713	75.7834	0.335245	12	5	17	0.00447704	0.00406256	0.00592875	0.000657971	0.000521212	0.000937452	0.555988	0.00447704	6	0	6	0.00154202	0.00198229	0	0	0.00675193	0	0.27249	1	0.705882	0.294118	-1.21427	-1.33264	-0.560277	3891	0.975881	3797.15	1	3891
DDB_G0270070	1	1	0	0	0	0	0	0	0	0	0	0	228.564	138.2	46.9289	1812.12	0.253493	0	1	1	0.000839244	0	0.00377868	2.51e-05	0	0.000113013	0	0.000839244	2	3	5	0.0039032	0.00200704	0.0105444				1	0.4	0	0.4	-1.0721		-1.0721	1281	0.930171	1191.55	1	1281
DDB_G0270072	1	1	0	0	0	0	0	0	0	0	0	0	10.3822	1.69445	3.31126	71.4639	0.661497	6	5	11	0.00624346	0.00437784	0.0127777	0.000545253	0.000322082	0.00109574	0.293941	0.00624346	0	0	0	0	0	0	0	0		1		0.545455		-1.78662	-1.66725	-1.3457	1812	0.97232	1761.84	0.990634	1795.03
DDB_G0270074	1	1	0	0	0	0	0	0	0	0	0	0	98.8152	65.6471	21.1296	839.863	0.243494	10	4	14	0.00972158	0.00892658	0.012506	0.00114383	0.00117728	0.000995512	1.18259	0.00972158	3	2	5	0.00327439	0.00252556	0.00589715	0.00250692	0.00569224	0.440411	1	0.6	0.714286	-0.114286	-1.38618	-1.14519	-1.32367	1527	0.943088	1440.1	1	1527
DDB_G0270076	1	1	0	0	0	0	0	0	0	0	0	0	22.2996	3.9487	4.01664	99.9405	0.504265	2	1	3	0.00427635	0.00366487	0.00641806	0.000267554	0.000293386	0.000176948	1.65803	0.00427635	0	0	0	0	0	0	0	0		1		0.666667		-1.29349	-0.950885	-1.08044	711	0.986684	701.532	1	711
DDB_G0270078	1	1	0		0	0	0	0	0	0	0	0	14.8648	3.40353	2.64107	71.3639	0.436931	0	2	2	0.00283272	0	0.0127542	7.69e-05	0	0.000346242	0	0.00283272	0	0	0	0	0	0	0	0		1		0		-1.44164		-1.44164	711	0.993018	706.036	1	711
DDB_G0270080	1	1	0		0	0	0	0	0	1	0	0	6.91392	1.57223	1.2149	32.8738	0.435897	5	2	7	0.021124	0.0193965	0.0271744	0.00196131	0.00227738	0.000780454	2.91802	0.021124	0	0	0	0	0	0	0	0		1		0.714286		-1.35499	-0.94457	-1.43815	342	0.968938	331.377	1	342
DDB_G0270082	1	1			0	0	1	0	0	0	0	0				0		2	1	3	0.0203958	0.0174794	0.0306105	0.00138678	0.00144277	0.000913751	1.57895	0.0203958	0	0	0	0	0	0				1		0.666667		-1.30016	-0.960734	-1.0721	177	0.831012	147.089	1	177
DDB_G0270084	1	1			0	0	1	0	0	0	0	0				0		2	0	2	0.0117744	0.0151361	0	0.0017201	0.00221118	0		0.0117744	1	1	2	0.0111111	0.00714173	0.0250138				1	0.5	1	-0.5	-0.356886	-0.356886		180	0.943667	169.86	1	180
DDB_G0270086	1	1	1	0	0	0		0	0	0	0	0	260.664	7.94212	82.384	1538.51	0.912073	2	6	8	0.0169335	0.00544206	0.057182	0.00205063	0.00177093	0.00311645	0.568252	0.0169335	2	0	2	0.00372565	0.00478937	0	0	0.0387024	0	0.133333	1	0.25	0.75	-1.06955	0.977997	-1.79648	540	0.874882	472.436	0.994109	536.819
DDB_G0270088	1	1	1	0	0	0		0	0	0	0	0	310.595	7.90445	116.158	2146.17	0.936286	7	4	11	0.00657411	0.00537797	0.0107636	0.00214677	0.00134544	0.00423778	0.317486	0.00657411	4	0	4	0.00238521	0.00306622	0	0.00136416	-1.14e-06	-1195.46	0.516484	1	0.636364	0.363636	1.07523	0.544837	1.47275	1677	0.997752	1673.23	1	1677
DDB_G0270090	1	1	1	0	0	0		0	0	0	0	0	31.0791	0.579807	11.3209	207.834	0.951279	1	2	3	0.0041744	0.00178875	0.0125301	0.000274391	5.18057e-05	0.000969091	0.053458	0.0041744	3	1	4	0.00518807	0.00500199	0.00583979				0.485714	0.75	0.333333	0.416667	-1.28687	-1.07537	-0.939247	771	0.932122	718.666	1	771
DDB_G0270092	1	1	0		0	0	0	0	0	0	0	0	2.10298	0.127215	0.627373	12.1832	0.831411	4	2	6	0.008351	0.00715687	0.0125334	0.00110478	0.000822984	0.00175162	0.469841	0.00695916	3	3	6	0.0078125	0.00502153	0.0175878				1	0.5	0.666667	-0.166667	-0.741886	-0.617099	-0.554984	768	0.935517	718.477	1	768
DDB_G0270094	1	1	0		0	0	0	0	0	0	0	0	34.5574	1.33544	11.2094	211.118	0.893547	3	4	7	0.0113526	0.00625454	0.0292085	0.00168122	0.000573305	0.00558149	0.102715	0.0113526	0	0	0	0	0	0				1		0.428571		-0.720384	-1.06921	-0.186778	672	0.917556	616.598	0.943517	634.044
DDB_G0270096	1	1	0	0	1	0	0	0	0	0	0	0	26.8212	14.2002	12.1712	318.483	0.46153	2	5	7	0.00309656	0.00113733	0.0099587	0.000911141	0.000263884	0.00317815	0.0830305	0.00309656	5	8	13	0.00548949	0.00271416	0.01521	0.00197889	0.0166625	0.118763	1	0.384615	0.285714	0.0989011	1.0143	0.17975	1.19719	2370	0.953829	2260.57	0.999224	2368.16
DDB_G0270098	1	1	0	0	0	0	0	0	0	0	0	0	628.135	125.226	312.394	6499.67	0.713848	3	1	4	0.00216427	0.00208664	0.00243614	0.000139978	8.24006e-05	0.00034174	0.241121	0.00216427	4	0	4	0.00206079	0.00264918	0	0.00116911	0.00734393	0.159194	1	1	0.75	0.25	-1.47582	-1.57308	-0.41333	1941	0.95219	1848.2	1	1941
DDB_G0270100	1	1	0	0	0	0	0	0	0	0	0	0	5.84086	1.82343	0.894252	28.8606	0.329049	1	0	1	0.000602101	0.000774008	0	6.1e-05	7.84155e-05	0		0.000602101	1	2	3	0.00166478	0.000713367	0.0049971				1	0.333333	1	-0.666667	-0.52602	-0.52602		1824	0.910554	1660.85	0.987958	1802.04
DDB_G0270102	1	1	0	0	0	0	0	0	0	0	0	0	114.386	46.1933	54.1534	1298.11	0.539663	5	6	11	0.00545986	0.00319033	0.0134088	0.000640699	0.000437493	0.00135242	0.32349	0.00545986	0	1	1	0.000492368	0	0.00221688				1	0	0.454545	-0.454545	-1.2187	-0.78934	-1.24774	2031	0.991976	2014.7	1	2031
DDB_G0270104	1	1	0	0	0	0	0	0	0	0	0	0	95.5249	36.954	42.68	1026.92	0.535952	1	0	1	0.000816794	0.00105	0	4.8e-05	6.1704e-05	0		0.000816794	1	2	3	0.0022298	0.000955478	0.00669308	0.00118064	0.00829204	0.142382	1	0.333333	1	-0.666667	-0.899307	-0.899307		1353	0.904877	1224.3	0.994393	1345.41
DDB_G0270106	1	1	0	0	0	0	0	0	0	0	0	0	101.905	72.9509	46.8568	1354.08	0.3911	6	1	7	0.0024129	0.0026587	0.001552	0.00044323	0.000437501	0.000463289	0.944336	0.0024129	0	1	1	0.00034336	0	0.00154597				0.25	0	0.857143	-0.857143	-0.311529	-0.518415	0.531626	2925	0.99182	2901.07	0.99569	2912.39
DDB_G0270108	0				0		0	0			0	0				0		0	0	0									0	0	0							1
DDB_G0270110	1	1	0	0	0	0	0	0	0	0	0	0	4.86241	2.64259	0.99919	36.4836	0.274368	7	1	8	0.00377112	0.00424185	0.00212242	0.000799082	0.000991591	0.000124719	7.95058	0.00329973	8	0	8	0.00364797	0.00468951	0	0	0.0150201	0	1	1	0.875	0.125	0.391355	0.727091	-0.899307	2193	0.967343	2121.38	1	2193
DDB_G0270112	1	1	0	0	0	0	0	1	0	0	0	0	264.236	17.8067	60.282	1209.72	0.771968	2	1	3	0.00193219	0.0016559	0.00289988	9.82e-05	9.96263e-05	8.50973e-05	1.17073	0.00193219	0	1	1	0.000621891	0	0.00280005	0	0.00178593	0	1	0	0.666667	-0.666667	-1.4868	-1.20022	-1.07373	1608	0.965573	1552.64	1	1608
DDB_G0270114	1	1	0		0	0	0	0	0	0	0	0	2.83602	1.70879	0.251474	16.4881	0.128286	2	1	3	0.00304929	0.00261327	0.00457645	8.83e-05	0.00011351	0		0.00101643	1	0	1	0.000913732	0.00117461	0	0.000988509	0.0052179	0.189446	1	1	0.666667	0.333333	-0.731915	-0.731915		1101	0.893583	983.835	0.994017	1094.41
DDB_G0270116	1	1	0	0	0	0	0	0	0	0	0	0	16.91	10.263	5.30347	167.303	0.340699	1	4	5	0.0104962	0.00269859	0.037807	0.00125992	7.1988e-05	0.0062499	0.0115183	0.0104962	0	0	0	0	0	0				1		0.2		-0.969233	-1.08393	-0.676825	558	0.853699	476.364	1	558
DDB_G0270118	1	1	0	0	0	0	0	0	0	0	0	0	518.222	54.45	104.086	2254.69	0.656545							0	0	0		0							0	0									393	0.931709	366.162	1	393
DDB_G0270120	1	1	0	0	0	0	0	0	0	0	0	0	458.435	311.451	298.665	7556.12	0.489521	4	1	5	0.00659772	0.00678516	0.00594122	0.00049177	0.000603018	0.00016119	3.74105	0.00659772	1	0	1	0.00117695	0.00151299	0	0	0.00328459	0	1	1	0.8	0.2	-1.58424	-1.3955	-1.08218	864	0.877127	757.837	0.983392	849.65
DDB_G0270122	1	1	0	0	0	0	0	0	0	0	0	0	49.0318	12.113	23.6349	510.22	0.661155	6	1	7	0.0113857	0.0125455	0.00732341	0.00283742	0.00295904	0.00232522	1.27258	0.0113857	1	1	2	0.0030722	0.00197467	0.00691625	0	0.0146904	0	0.416667	0.5	0.857143	-0.357143	0.414185	0.258607	0.645021	651	0.944402	614.806	1	651
DDB_G0270124	1	1	0	0	0	0	0	0	0	0	0	0	83.4743	27.6715	15.8872	479.671	0.364732	3	4	7	0.0110942	0.00611214	0.0285435	0.00262785	0.00117026	0.00766845	0.152607	0.0110942	0	0	0	0	0	0	0	0		1		0.428571		0.293648	-0.24873	0.641642	639	0.987423	630.963	1	639
DDB_G0270126	1	1	0	0	1	0	0	0	0	0	0	0	158.204	14.432	27.6573	598.856	0.65711	8	0	8	0.0132735	0.0170632	0	0.00368158	0.00473267	0		0.0132735	0	0	0	0	0	0	0	0		1		1		1.07194	1.07194		651	0.925814	602.705	1	651
DDB_G0270128	1	1	0	0	0	0	0	0	0	0	0	0	4.5505	3.82343	3.04395	81.5551	0.443247	5	2	7	0.00287379	0.00263878	0.00369691	0.000494655	0.000509611	0.000452294	1.12672	0.00287379	0	0	0	0	0	0				1		0.714286		-0.403225	-0.158327	-0.65682	2664	0.914342	2435.81	1	2664
DDB_G0270130	1	1	0	0	0	0	0	0	0	0	0	0	29.5879	11.4141	13.0717	315.19	0.533849	3	3	6	0.00349692	0.00224767	0.0078724	0.000458928	0.000320221	0.000944742	0.33895	0.00349692	4	3	7	0.00398526	0.00292748	0.00769008				1	0.571429	0.5	0.0714286	-0.892584	-0.604275	-0.827899	1764	0.972673	1715.79	0.995733	1756.47
DDB_G0270132	1	1	0	0	0	0	0	0	0	0	0	0	734.434	72.5382	45.23	1321.91	0.38406	3	3	6	0.0131672	0.00846329	0.0296425	0.00188982	0.00156173	0.00303889	0.513914	0.0131672	0	0	0	0	0	0				1		0.5		-0.757499	-0.230638	-0.989773	459	0.992763	455.678	1	459
DDB_G0270134	1	1	0	0	1	0	0	0	0	0	0	0	144.318	28.7948	29.2219	727.558	0.503681	0	1	1	0.00220157	0	0.00991253	0.000724896	0	0.00326384	0	0.00220157	1	0	1	0.00219298	0.00281911	0				1	1	0	1	0.771964		0.771964	456	0.996098	454.221	1	456
DDB_G0270136	1	1			0	0	1	0	0	1	0	0				0		13	3	16	0.0456405	0.0476706	0.0385304	0.0106231	0.010956	0.00916649	1.19523	0.0456406	0	0	0	0	0	0	0.00432903	0.0366513	0.118114	1		0.8125		0.169764	0.0974681	0.307839	363	0.965745	350.565	1	363
DDB_G0270138	1	1	0		0	1	0	0	0	0	0	0	12.9101	2.25839	0.292845	21.08	0.114785	8	2	10	0.0162698	0.016732	0.0146509	0.00378966	0.00402026	0.00263068	1.52822	0.0162698	3	0	3	0.00469484	0.00603527	0				1	1	0.8	0.2	0.0840477	0.178729	-0.203087	639	0.961873	614.637	1	639
DDB_G0270140	1	1	0	0	0	0	0	0	0	0	0	0	64.0105	18.9845	10.6673	324.903	0.359753	1	1	2	0.00316879	0.00203676	0.00713371	9.39e-05	5.99043e-05	0.000212968	0.281283	0.00316879	0	1	1	0.00155763	0	0.0070132				1	0	0.5	-0.5	-1.43423	-1.07373	-1.0721	642	0.983108	631.155	1	642
DDB_G0270142	1	1			0	0	1	0	0	0	0	0				0		2	1	3	0.0175695	0.0150572	0.0263687	0.00146214	0.000449464	0.00500901	0.089731	0.0175695	0	1	1	0.00609308	0	0.0274339	0	0.0168068	0	1	0	0.666667	-0.666667	-1.16839	-1.43018	-0.116344	171	0.998542	170.751	0.95977	164.121
DDB_G0270144	1	1			0	0	1	0	0	0	0	0				0		6	1	7	0.0177582	0.0195672	0.0114223	0.00284553	0.00346913	0.000661264	5.24621	0.0177582	0	0	0	0	0	0				1		0.857143		-0.533279	-0.309697	-0.898344	405	0.973295	394.185	0.742647	300.772
DDB_G0270146	1	1	0	0	0	0	0	0	0	0	0	0	23.7182	6.55366	6.06583	155.061	0.480672	3	5	8	0.00425096	0.00204925	0.0119624	0.00177604	0.000672263	0.00439544	0.152946	0.00425096	2	3	5	0.00262467	0.00134962	0.00709051	0	0.0107904	0	1	0.4	0.375	0.025	1.13783	1.09785	0.828881	1905	0.987889	1881.93	1	1905
DDB_G0270148	1	1	0	0	0	0	0	0	0	0	0	0	14.9641	12.3124	8.35395	236.558	0.40423	3	1	4	0.00371849	0.00358512	0.0041856	0.000431385	0.000485362	0.000242235	2.00369	0.00371849	0	1	1	0.000896057	0	0.00403448				0.4	0	0.75	-0.75	-0.954894	-0.685561	-0.898344	1116	0.963894	1075.71	1	1116
DDB_G0270150	1	1	0	0	0	0	0	0	0	0	0	0	3.04392	1.29575	1.73335	40.2706	0.572233	5	3	8	0.0033259	0.00267218	0.00561554	0.000500728	0.000177177	0.00153745	0.115241	0.00291016	0	0	0	0	0	0				1		0.625		-1.12603	-1.46443	-0.262305	2667	0.901899	2405.36	0.997453	2660.21
DDB_G0270152	1	1	0	1	1	0	0	0	0	0	0	0	70.3661	46.7056	8.64232	482.501	0.156145	2	8	10	0.00494056	0.00127023	0.0177958	0.00108688	3.79222e-05	0.00476087	0.0079654	0.00494057	5	9	14	0.00674374	0.00309613	0.0195194	0.00443134	0.0161913	0.273687	0.652937	0.357143	0.2	0.157143	0.136837	-1.43018	0.717621	2076	0.974981	2024.06	1	2076
DDB_G0270154	1	1	1	0	0	0		1	0	0	0	0	125.153	0.257073	49.7227	896.808	0.994856	0	2	2	0.00196274	0	0.00883717	0.000527302	0	0.00237418	0	0.00196274	1	0	1	0.000969947	0.00124688	0	0	0.0104429	0	0.333333	1	0	1	0.471482		0.471482	1125	0.905765	1018.99	0.916431	1030.98
DDB_G0270156	1	1	0	0	0	0	0	0	0	0	0	0	23.6778	10.8532	1.70955	106.744	0.13608	3	2	5	0.00190138	0.00146655	0.00342438	0.000291356	0.000305115	0.000243135	1.25492	0.00190139	6	0	6	0.00221976	0.00285352	0	0.000408983	0.0020698	0.197595	0.181818	1	0.6	0.4	-0.599197	0.000805957	-1.09441	2703	0.972868	2629.66	1	2703
DDB_G0270158	1	1	0	0	0	0	0	0	0	0	0	0	7.40872	4.12995	4.45063	109.021	0.518686	1	1	2	0.0038145	0.00245179	0.00858734	5.35e-05	6.87743e-05	0		0.00190725	2	0	2	0.00340136	0.00437249	0	0.00188031	0.00455176	0.413094	1	1	0.5	0.5	-1.07873	-1.07873		588	0.891693	524.315	1	588
DDB_G0270160	1	1	0		0	0	0	0	0	0	0	0	186.413	21.1725	58.794	1206.5	0.735233	0	2	2	0.00311923	0	0.0140443	0.000682112	0	0.00307121	0	0.00311924	0	0	0	0	0	0				1		0		0.273713		0.273713	642	0.998727	641.183	0.446512	286.66
DDB_G0270162	1	1	1	0	1	0		0	0	0	0	0	117	0.0527341	22.2532	400.927	0.997636	4	1	5	0.00350097	0.00360043	0.0031526	0.000535833	0.000539815	0.000521871	1.03438	0.00350097	7	0	7	0.00456621	0.00586992	0	0.000729347	0.015383	0.0474125	0.416667	1	0.8	0.2	-0.615568	-0.606719	-0.262137	1533	0.931622	1428.18	1	1533
DDB_G0270164	1	1	0	0	0	0	0	0	0	0	0	0	551.062	43.893	75.2519	1661.79	0.6316	4	1	5	0.0185388	0.0190655	0.0166941	0.000550043	0.000564801	0.000498332	1.13338	0.0185388	0	0	0	0	0	0				1		0.8		-1.96548	-1.83536	-1.0721	270	0.998907	269.705	0.915751	247.253
DDB_G0270166	1	1	0	0	0	0	0	0	0	0	0	0	184.024	26.3372	47.9054	1046.66	0.645255	2	2	4	0.0158832	0.0102091	0.035757	0.00157503	0.000468661	0.00504579	0.0928817	0.0158832	0	0	0	0	0	0				1		0.5		-1.18642	-1.3169	-0.537786	252	0.999356	251.838	1	252
DDB_G0270168	1	1	0	0	0	0	0	0	0	0	0	0	33.7281	20.9577	15.2215	420.691	0.420725	2	0	2	0.00396864	0.00510173	0	0.000231549	0.000297656	0		0.00396864	0	0	0	0	0	0	0	0		1		1		-1.20328	-1.20328		684	0.736771	503.951	0.976211	667.728
DDB_G0270170	1	1	0	0	0	0	0	0	0	0	0	0	65.1197	22.859	31.5768	728.395	0.580075	5	0	5	0.00110674	0.00142273	0	0.000187911	0.00024156	0		0.00110674	6	0	6	0.00126743	0.00162929	0				1	1	1	0	-0.899221	-0.899221		4734	0.954321	4517.76	1	4734
DDB_G0270172	1	1	0		0	0	0	0	0	0	0	0	12.8605	1.08553	1.65875	37.4562	0.60444							0	0	0		0							0	0									552	0.696649	384.55	0.984547	543.47
DDB_G0270174	1	1	0	0	0	0	0	0	0	0	0	0	246.394	20.7411	43.1204	921.354	0.675218	0	1	1	0.00170966	0	0.00769771	0.000100523	0	0.000452605	0	0.00170966	0	1	1	0.00167504	0	0.00754184				1	0	0	0	-0.899307		-0.899307	597	0.979751	584.911	1	597
DDB_G0270176	1	1	0	0	0	0	0	0	0	0	0	0	36.4364	9.78708	11.7935	280.793	0.546488	11	4	15	0.00395494	0.00372836	0.00474854	0.000543067	0.00062637	0.000243585	2.57146	0.00395494	5	1	6	0.00147365	0.00157866	0.00110585	0	0.0065518	0	1	0.833333	0.733333	0.1	-1.00272	-0.530713	-1.61183	4080	0.929589	3792.72	0.997922	4071.52
DDB_G0270178	1	1	0		0	0	0	0	0	0	0	0	3.92676	2.5912	0.618192	29.2658	0.19262	2	2	4	0.00387191	0.0024887	0.0087166	0.000954407	0.000467682	0.00280896	0.166496	0.00387192	3	1	4	0.00363306	0.00350276	0.00408944	0.00379212	0.00263321	1.44011	1	0.75	0.5	0.25	0.319187	-0.134381	0.627997	1101	0.938311	1033.08	1	1101
DDB_G0270180	1	1	0	0	0	0	0	0	0	0	0	0	33.6771	18.3898	5.13555	221.169	0.218298	1	0	1	0.00330086	0.0042433	0	9.85e-05	0.000126622	0		0.00330086	1	0	1	0.00282486	0.00363139	0				1	1	1	0	-1.0721	-1.0721		354	0.855794	302.951	1	354
DDB_G0270182	1	1	0	0	0	0	0	0	0	0	0	0	20.7118	11.2307	4.41889	158.155	0.282365	2	2	4	0.00378529	0.00243302	0.00852159	0.000345401	0.000404399	0.000126971	3.18498	0.00283897	2	2	4	0.00368324	0.00236743	0.00829185	0.00487418	0.00521633	0.934407	1	0.5	0.5	0	-0.745927	-0.250469	-1.0721	1086	0.973041	1056.72	1	1086
DDB_G0270184	1	1	0	0	0	0	0	0	0	0	0	0	75.5827	49.4087	23.5739	770.191	0.323007	3	0	3	0.00326706	0.00419985	0	0.00105897	0.00136131	0		0.00326706	0	0	0	0	0	0	0	0		1		1		0.35172	0.35172		963	0.953537	918.256	1	963
DDB_G0270186	1	1	0		0	0	0	0	0	0	0	0	80.5179	1.82833	10.3343	198.815	0.849676	1	0	1	0.00263439	0.00338654	0	0.000152511	0.000196053	0		0.00263439	0	0	0	0	0	0				1		1		-0.898344	-0.898344		468	0.811098	379.594	1	468
DDB_G0270188	1	1	0	0	0	0	0	0	0	0	0	0	140.653	42.9177	61.631	1409.78	0.589496	2	0	2	0.00200802	0.00258133	0	0.000460455	0.000591915	0		0.00200802	1	0	1	0.000903966	0.00116206	0				1	1	1	0	0.154895	0.154895		1149	0.866846	996.006	0.962782	1106.24
DDB_G0270190	1	1	1	0	1	0		1	0	0	0	0	1259.37	4.89485	270.671	4906.34	0.982237	2	3	5	0.00302826	0.00155715	0.00818081	0.000499095	0.000297904	0.00120376	0.247479	0.00302826	1	3	4	0.00232693	0.000747826	0.00785772	0.00245195	0.00589296	0.416081	1	0.25	0.4	-0.15	-0.487214	-0.144398	-0.576715	1719	0.960507	1651.11	1	1719
DDB_G0270192	1	1	0	0	0	0	0	0	0	0	0	0	16.9381	9.53861	2.02144	103.156	0.174864	4	0	4	0.00343994	0.00442209	0	0.000466749	0.000600006	0		0.00343994	1	0	1	0.00078064	0.00100352	0	0	0.00786982	0	1	1	1	0	-0.881011	-0.881011		1281	0.907737	1162.81	1	1281
DDB_G0270194	1	1	0	0	0	0	0	0	0	0	0	0	54.8415	25.5678	23.8081	607.52	0.48218	3	0	3	0.00740565	0.00952005	0	0.00043208	0.000555439	0		0.00740565	0	0	0	0	0	0	0	0		1		1		-1.47558	-1.47558		471	0.860077	405.096	1	471
DDB_G0270196	1	1	0	0	0	0	0	0	0	0	0	0	122.086	66.1986	16.3388	757.488	0.197956	1	1	2	0.00215699	0.00138642	0.00485591	0.000155116	4.13931e-05	0.000553456	0.0747902	0.00215699	0	0	0	0	0	0				1		0.5		-1.09523	-1.0721	-0.569923	1122	0.826396	927.216	1	1122
DDB_G0270198	1	1	0	0	0	0	0	0	0	0	0	0	1.46098	0.658897	0.368768	11.2501	0.358841	5	1	6	0.00888168	0.00951459	0.00666493	0.000956056	0.00117049	0.000199011	5.88153	0.00888168	2	1	3	0.0041841	0.00358581	0.0062796				1	0.666667	0.833333	-0.166667	-1.12632	-0.890548	-1.0721	717	0.942187	675.548	1	717
DDB_G0270200	1	1	0	0	0	0	0	0	0	0	0	0	11.0847	5.06268	7.0511	162.359	0.582072	1	2	3	0.0016229	0.00069542	0.00487138	0.000265957	2.04395e-05	0.00111265	0.0183701	0.0016229	3	1	4	0.00194081	0.0018712	0.00218461	0.00204581	0.00759668	0.269303	0.485714	0.75	0.333333	0.416667	-0.443297	-1.07373	0.146651	2061	0.896915	1848.54	1	2061
DDB_G0270202	1	1	0	0	0	0	0	0	0	0	0	0	25.6977	13.2121	4.03341	165.086	0.233881	0	2	2	0.00283415	0	0.0127607	0.00105752	0	0.00476147	0	0.00283415	0	0	0	0	0	0				1		0		1.34298		1.34298	711	0.992516	705.679	1	711
DDB_G0270204	1	1	0	0	0	0	0	0	0	0	0	0	30.8421	15.8795	7.32901	243.078	0.31579	0	0	0	0	0	0	0	0	0		0	7	2	9	0.00627615	0.00627516	0.0062796				1	0.777778						1434	0.942248	1351.18	1	1434
DDB_G0270206	1	1	0	0	0	0	0	0	0	1	0	0	6.03685	3.30153	2.41854	66.6443	0.422816	31	7	38	0.0123076	0.0129071	0.010208	0.00081535	0.000853044	0.00076773	1.11112	0.0119837	2	6	8	0.00246159	0.000791103	0.00831245				0.0036943	0.25	0.815789	-0.565789	-2.2036	-2.18976	-1.61163	3462	0.891833	3087.52	0.938742	3249.93
DDB_G0270208	1	1	0		0	0	0	0	0	0	0	0	2.49631	1.33052	0.640965	20.851	0.325118							0	0	0		0							0	0.00263219	0								1068	0.728003	777.507	0.993243	1060.78
DDB_G0270210	1	1	0		0	0	0	0	0	0	0	0	43.0683	8.17266	6.77939	179.238	0.453409	1	1	2	0.00411605	0.00264562	0.00926621	0.000122867	7.89297e-05	0.000276454	0.285508	0.00411605	0	0	0	0	0	0	0	0		1		0.5		-1.43018	-1.0721	-1.0721	582	0.834884	485.903	0.987722	574.854
DDB_G0270212	1	1	0	0	0	0	0	1	0	0	0	0	2392.86	591.792	153.83	6911.49	0.206311							0	0	0		0							0	0									789	0.973089	767.767	1	789
DDB_G0270214	1	1	0	0	0	0	0	0	0	0	0	0	3263.88	775.701	194.765	8935.68	0.200692	3	0	3	0.00420412	0.00540445	0	0.00113137	0.00145437	0		0.00420412	0	0	0	0	0	0	0	0		1		1		1.06917	1.06917		789	0.904418	713.586	0.986755	778.55
DDB_G0270216	1	1	0		0	0	0	0	0	0	0	0	0.437702	0.235319	0.122466	3.85162	0.342289	1	3	4	0.00200315	0.000643767	0.00676434	9.9e-05	3.38087e-05	0.000351645	0.0961442	0.00200315	0	0	0	0	0	0	0	0		1		0.25		-1.60426	-0.8912	-1.47967	3030	0.659029	1996.86	0.974809	2953.67
DDB_G0270218	1	1	1	0	0	0		1	0	0	0	0	573.869	0.474114	117.853	2124.68	0.995993	1	1	2	0.00161016	0.00103494	0.00362485	0.000117248	6.08041e-05	0.000314725	0.193198	0.00161016	0	0	0	0	0	0	0	0		1		0.5		-1.08803	-0.899307	-0.731915	1422	0.873498	1242.11	1	1422
DDB_G0270220	1	1	0	0	0	0	0	0	0	0	0	0	86.7723	29.3471	38.0102	889.613	0.564307	10	0	10	0.00406928	0.0052311	0	0.000625391	0.00080394	0		0.00406928	4	1	5	0.00198858	0.00204508	0.00179071	0.000613497	0.00340427	0.180214	0.333333	0.8	1	-0.2	-0.723834	-0.723834		2520	0.975175	2457.44	0.99776	2514.36
DDB_G0270222	1	1	0		0	0	0	0	0	0	0	0	2.51016	0.534537	0.809516	18.3131	0.602295	1	0	1	0.00256988	0.00330361	0	0.000209217	0.000268948	0		0.00256988	0	0	0	0	0	0	0	0		1		1		-0.717563	-0.717563		465	0.836824	389.123	1	465
DDB_G0270224	1	1	0	0	0	0	0	0	0	0	0	0	0.847922	0.218583	0.47086	10.0056	0.682957	2	2	4	0.00146226	0.000939877	0.0032919	0.000275455	4.75635e-05	0.000988618	0.0481111	0.00146226	2	2	4	0.00112295	0.000721784	0.00252803				1	0.5	0.5	0	-0.334978	-1.31107	0.791957	3612	0.757334	2735.49	0.986169	3562.04
DDB_G0270226	1	1	0		0	0	0	0	0	0	0	0	35.6463	8.80725	3.5105	124.84	0.284995							0	0	0		0																	180	0.902373	162.427	0.994536	179.016
DDB_G0270228	1	1	0		0	0	0	0	0	0	0	0	3.47096	1.41667	0.420797	17.491	0.229009	2	1	3	0.00219259	0.00187907	0.0032907	0.000316013	0.000141927	0.000916817	0.154804	0.00219259	1	1	2	0.00129955	0.000835291	0.00292559	0	0.0052912	0	1	0.5	0.666667	-0.166667	-0.636916	-1.09813	0.412832	1539	0.889048	1368.24	1	1539
DDB_G0270230	1	1	0	0	0	0	0	0	0	0	0	0	13.7929	8.39694	2.41113	102.179	0.223086	2	1	3	0.0042681	0.0036578	0.00640568	0.000450425	0.000507884	0.000185503	2.73788	0.0042681	0	0	0	0	0	0				1		0.666667		-0.979674	-0.541813	-1.07537	750	0.937185	702.889	1	750
DDB_G0270232	1	1	0		0	0	0	0	0	0	0	0	6.38423	3.38784	0.883845	39.6241	0.206908	3	2	5	0.00243384	0.00187724	0.00438332	0.000394962	8.09865e-05	0.00130251	0.0621772	0.00243384	4	4	8	0.00358087	0.00230163	0.0080614				1	0.5	0.6	-0.1	-0.727688	-1.5681	0.698386	2304	0.891654	2054.37	0.969657	2234.09
DDB_G0270234	1	1	1	0	0	0		0	0	0	0	0	14.2688	0.197989	6.66978	121.442	0.971171	1	1	2	0.0128205	0.00824046	0.028862	0.00113941	0.000939203	0.00079629	1.17947	0.0128205	0	0	0	0	0	0	0	0		1		0.5		-1.10263	-0.569923	-1.08044	156	1	156	0.987421	154.038
DDB_G0270236	1	1	1		0	0		0	0	0	0	0	479.56	0	56.455	1016.19	1							0	0	0		0							0	0									192	0.712176	136.738	0.936842	179.874
DDB_G0270238	1	1	0	0	0	0	0	0	0	0	0	0	25.3111	7.16934	5.11153	142.193	0.416219	9	4	13	0.00335311	0.00298417	0.00464532	0.000337959	0.000306078	0.000422335	0.724728	0.00335311	2	0	2	0.00049975	0.000642435	0	0.00114134	0.000730465	1.56248	1	1	0.692308	0.307692	-1.52768	-1.38007	-1.2084	4002	0.968765	3877	1	4002
DDB_G0270240	1	1	1	0	1	0		0	0	0	0	0	123.248	0.270324	12.6484	229.563	0.979075	1	1	2	0.00970007	0.00623478	0.0218372	0.000967375	0.000532954	0.00248892	0.214131	0.00970007	0	0	0	0	0	0	0	0		1		0.5		-0.86889	-0.728529	-0.569923	246	0.838146	206.184	1	246
DDB_G0270242	1	1	0	0	0	0	0	0	0	0	0	0	7.39352	3.73273	2.21412	65.9833	0.372318	2	1	3	0.00419355	0.0035939	0.00629378	0.000579118	5.36053e-05	0.0024196	0.0221546	0.0027957	0	1	1	0.00132275	0	0.00595566	0	0.00374985	0	1	0	0.666667	-0.666667	-0.0183403	-1.0721	1.0446	756	0.946277	715.385	1	756
DDB_G0270244	1	1			0	0	1	0	0	0	0	0				0		0	1	1	0.00140241	0	0.00631434	4e-05	0	0.0001801	0	0.00140241	1	0	1	0.00119474	0.00153586	0				1	1	0	1	-1.07704		-1.07704	837	0.851919	713.056	1	837
DDB_G0270246	1	1	0		0	0	0	0	0	0	0	0	5.0169	3.13691	0.550818	31.8731	0.149365	2	0	2	0.00126253	0.00162299	0	1.74e-05	2.23677e-05	0		0.000631263	1	0	1	0.000580299	0.000745981	0	0	0.00164301	0	1	1	1	0	-1.08044	-1.08044		1725	0.918334	1584.13	0.998986	1723.25
DDB_G0270248	1	1	0		0	0	0	0	0	0	0	0	116.876	55.6113	22.6439	796.87	0.28936	1	0	1	0.00223331	0.00287094	0	6.26e-05	8.04723e-05	0		0.00223331	0	0	0	0	0	0				1		1		-1.07873	-1.07873		486	0.921331	447.767	1	486
DDB_G0270250	1	1	0	0	0	0	0	0	0	0	0	0	6.03737	1.91545	3.7419	80.7624	0.661423	4	0	4	0.00387123	0.00497652	0	0.000670594	0.000862049	0		0.00387123	0	0	0	0	0	0				1		1		-0.367322	-0.367322		1137	0.908762	1033.26	1	1137
DDB_G0270252	1	1	1	0	0	0		1	0	0	0	0	185.064	1.56757	22.9396	423.886	0.936036	7	4	11	0.00613409	0.00501801	0.0100431	0.00120281	0.00140063	0.000509881	2.74698	0.00557644	0	0	0	0	0	0	0	0		1		0.636364		0.155289	1.44754	-1.62229	2040	0.879048	1793.26	1	2040
DDB_G0270254	1	1	0	0	0	0	0	0	0	0	0	0	10.0661	7.76113	5.87203	160.024	0.430717	1	1	2	0.00607084	0.00390207	0.0136669	0.00156096	0.00156717	0.00116828	1.34143	0.00607084	0	0	0	0	0	0				1		0.5		0.593504	1.6246	-0.728529	348	0.946677	329.444	1	348
DDB_G0270256	1	1	0	0	0	0	0	0	0	0	0	0	189.23	33.7145	49.9536	1135.17	0.597045	0	2	2	0.0063934	0	0.0287861	0.00028338	0	0.00127592	0	0.0063934	0	1	1	0.00248756	0	0.0112002	0	0.00706535	0	1	0	0	0	-1.31493		-1.31493	402	0.778166	312.823	1	402
DDB_G0270258	1	1	1	0	0	0		1	0	0	0	0	37.3729	0.195802	5.28911	96.5746	0.964302	2	1	3	0.00296378	0.00253998	0.00444811	0.000689001	0.000475596	0.00143644	0.331093	0.00197585	0	0	0	0	0	0	0	0.00478013	0	1		0.666667		1.31873	1.19043	0.791302	1155	0.876382	1012.22	1	1155
DDB_G0270260	1	1	0	0	0	0	0	0	0	0	0	0	839.17	602.688	342.399	10382	0.362293							0	0	0		0																	423	1	423	1	423
DDB_G0270262	1	1	0	0	0	0	0	0	0	0	0	0	15.3802	6.44183	10.6771	237.28	0.623701	1	0	1	0.00173757	0.00223367	0	0.000243621	0.000313175	0		0.00173757	1	0	1	0.0015949	0.00205026	0	0.00175175	-5.85e-06	-299.316	1	1	1	0	-0.41333	-0.41333		627	0.917889	575.516	1	627
DDB_G0270264	1	1	0	0	0	0	0	0	0	0	0	0	407.504	256.113	183.602	5097.62	0.417548	5	1	6	0.00462044	0.00494969	0.00346723	0.00056075	0.000662639	0.000203963	3.24882	0.00462044	2	1	3	0.00228833	0.00196112	0.00343438	0	0.00215807	0	1	0.666667	0.833333	-0.166667	-1.01215	-0.824884	-0.899307	1311	0.990525	1298.58	1	1311
DDB_G0270266	1	1	0	0	0	0	0	1	0	0	0	0	47.5415	5.72808	20.4174	407.61	0.780915	3	1	4	0.00167587	0.00161576	0.00188639	0.000105926	7.10882e-05	0.000156237	0.455003	0.00167587	1	0	1	0.000375799	0.000483094	0	0	0.00109432	0	1	1	0.75	0.25	-1.603	-1.57124	-0.72136	2661	0.896964	2386.82	1	2661
DDB_G0270268	1	1	0	0	0	0	0	0	0	0	0	0	4.93666	1.31561	2.49328	54.0883	0.654594	3	0	3	0.00214209	0.00275369	0	0.000445341	0.000572486	0		0.00214209	1	2	3	0.00185529	0.000794998	0.00556893	0	0.00343483	0	0.4	0.333333	1	-0.666667	-0.258986	-0.258986		1617	0.86611	1400.5	1	1617
DDB_G0270270	1	1	0	0	0	0	0	0	0	0	0	0	188.529	145.348	45.0928	1829.11	0.236781	2	0	2	0.00238335	0.00306383	0	0.000448967	0.000577147	0		0.00238335	0	2	2	0.00225607	0	0.0101579				0.333333	0	1	-1	-0.15029	-0.15029		903	0.929296	839.154	0.981723	886.496
DDB_G0270272	1	1	0	0	0	0	0	0	0	0	0	0	173.662	96.0722	130.515	3021.78	0.576004	1	11	12	0.0040849	0.000437599	0.0168595	0.000595214	1.31121e-05	0.0026342	0.00497764	0.0040849	4	8	12	0.00395016	0.00169266	0.011857				0.31677	0.333333	0.0833333	0.25	-0.85749	-1.0721	-0.704022	3051	0.962847	2937.65	0.995691	3037.85
DDB_G0270274	1	1			0	0	1	0	0	0	0	0				0		2	2	4	0.0142673	0.00917036	0.032119	0.00364747	0.00303187	0.00580353	0.522419	0.0142673	0	0	0	0	0	0	0	0		1		0.5		1.05137	1.58262	0.0692697	288	0.97348	280.362	0.630901	181.7
DDB_G0270276	1	1	0	0	0	0	0	0	0	0	0	0	130.331	26.4787	50.2015	1088.98	0.654687	1	1	2	0.00565006	0.00363161	0.0127196	0.00133138	0.000213525	0.00524666	0.0406974	0.00565006	1	0	1	0.0026455	0.00340083	0	0	0		1	1	0.5	0.5	0.208563	-0.899307	1.21199	378	0.936452	353.979	1	378
DDB_G0270278	1	1	0	0	0	0	0	1	0	0	0	0	23.1926	2.77887	8.45338	171.613	0.752599	10	0	10	0.00303527	0.00390187	0	0.000293505	0.000377301	0		0.00303527	10	1	11	0.00324484	0.00379207	0.00132816	0.0012621	0.0143636	0.0878678	1	0.909091	1	-0.0909091	-1.45794	-1.45794		3390	0.971859	3294.6	1	3390
DDB_G0270280	1	1	0	0	0	0	0	0	0	0	0	0	37.606	0.487576	3.29968	62.8073	0.871259	1	1	2	0.0093864	0.00603317	0.021131	0.00171511	0.000523907	0.00588728	0.0889896	0.0093864	0	0	0	0	0	0	0	0		1		0.5		-0.212829	-0.731915	0.412832	219	0.972942	213.074	1	219
DDB_G0270282	1	1	0	0	0	0	0	0	0	0	0	0	5.32479	3.22295	2.691	70.9987	0.455026	1	0	1	0.000825294	0.00106093	0	2.46e-05	3.16233e-05	0		0.000825294	1	3	4	0.00302343	0.000971665	0.0102097	0.00284158	0.0084928	0.334587	0.4	0.25	1	-0.75	-1.0721	-1.0721		1323	0.915865	1211.69	1	1323
DDB_G0270284	1	1	1	0	0	0		0	0	0	0	0	100.802	0.879015	29.9312	544.914	0.97147	4	2	6	0.00559027	0.00479091	0.00839003	0.000379259	0.000347777	0.000489516	0.710449	0.00559027	10	2	12	0.0102302	0.0109592	0.00767686	0.0013369	0.0403023	0.0331718	0.568627	0.833333	0.666667	0.166667	-1.62712	-1.39513	-1.20328	1173	0.914998	1073.29	1	1173
DDB_G0270286	1	1	0		0	1	0	0	0	0	0	0	4.17079	1.95777	0.877121	29.4926	0.309402	8	3	11	0.00668898	0.00625365	0.00821372	0.00145133	0.00138556	0.0014315	0.967911	0.00668898	1	3	4	0.00206718	0.000664347	0.00698058				0.235165	0.25	0.727273	-0.477273	0.0124028	0.108757	-0.196966	1935	0.849868	1644.5	1	1935
DDB_G0270288	1	1	1		0	0		0	0	0	0	0	774.549	0.944538	135.069	2437.85	0.993056							0	0	0		0							0	0									414	0.99234	410.829	1	414
DDB_G0270290	1	1	1		0	0		1	0	0	0	0	550.569	0.528752	96.8785	1747.51	0.994572							0	0	0		0							0	0									414	0.976628	404.324	0.928058	384.216
DDB_G0270292	1	1	1		0	0		0	0	0	0	0	895.948	0.797933	149.345	2693.8	0.994686							0	0	0		0							0	0									372	0.979662	364.434	0.746667	277.76
DDB_G0270294	1	1	1	0	0	0		0	0	0	0	0	884.734	1.14806	155.287	2803.2	0.992661	0	2	2	0.00486312	0	0.0218961	0.000131971	0	0.000594199	0	0.00486312	0	0	0	0	0	0	0	0		1		0		-1.44164		-1.44164	414	0.993378	411.259	1	414
DDB_G0270296	1	1	0		1	0	0	0	0	0	0	0	109.616	63.1397	16.1666	732.978	0.203851	4	1	5	0.00400524	0.00411903	0.0036067	0.000544901	0.000586364	0.000298516	1.96427	0.00400524	1	3	4	0.00301659	0.000969466	0.0101866	0.00117371	0.00853223	0.137562	0.206349	0.25	0.8	-0.55	-0.821043	-0.645923	-0.72136	1326	0.941452	1248.37	1	1326
DDB_G0270298	1	1	0	0	0	0	0	0	0	0	0	0	466.301	243.583	159.842	4582.23	0.396212	1	1	2	0.00205779	0.00132266	0.00463258	0.000336916	0.000282356	0.000528004	0.534762	0.00205779	0	1	1	0.000925926	0	0.00416896				1	0	0.5	-0.5	-0.364098	0.0240499	-0.569923	1080	0.899921	971.915	1	1080
DDB_G0270300	1	1	0	0	0	0	0	0	0	0	0	0	9.2966	5.85769	3.03937	95.7125	0.341615	5	0	5	0.00726865	0.00934394	0	0.00158918	0.00204289	0		0.00726865	1	1	2	0.00249688	0.00160488	0.00562107	0.00395259	0.00345749	1.1432	0.285714	0.5	1	-0.5	-0.150568	-0.150568		801	0.858783	687.885	1	801
DDB_G0270302	1	1	0		0	0	0	0	0	0	0	0	3.70513	1.99915	0.449628	22.0873	0.183613	1	2	3	0.00522431	0.00223864	0.0156815	0.000770296	0.000129599	0.00298596	0.0434027	0.00522431	0	0	0	0	0	0	0	0		1		0.333333		-0.489139	-0.898344	-0.0351544	654	0.878041	574.239	1	654
DDB_G0270304	1	1	0	0	1	0	0	0	0	0	0	0	26.8664	13.7184	15.2367	370.289	0.526219	1	1	2	0.00323153	0.00207708	0.00727494	0.000410701	0.000291221	0.000829171	0.351219	0.00323153	0	0	0	0	0	0	0	0		1		0.5		-0.65583	-0.41333	-0.569923	627	0.987085	618.903	0.985761	618.072
DDB_G0270306	1	1	0	0	1	0	0	0	0	0	0	0	12.3736	0.587307	2.87632	55.8849	0.830436	4	4	8	0.00566855	0.00364349	0.0127613	0.00150431	0.00092446	0.00365929	0.252634	0.00566855	1	3	4	0.00276625	0.000889013	0.00934124				0.575758	0.25	0.5	-0.25	0.738272	0.383026	0.83565	1446	0.976	1411.3	1	1446
DDB_G0270308	1	1	0		0	0	0	0	0	0	0	0	3.30799	1.96046	0.634733	25.1484	0.24458	0	1	1	0.000701137	0	0.00315685	6.09e-05	0	0.000274202	0	0.000701137	5	10	15	0.00878735	0.00376541	0.0263765	0.00338669	0.035918	0.0942894	1	0.333333	0	0.333333	-0.731915		-0.731915	1707	0.835533	1426.25	1	1707
DDB_G0270310	1	1	0	0	0	0	0	0	0	0	0	0	114.156	28.6021	42.0792	957.64	0.595337	2	2	4	0.00425513	0.00273501	0.00957932	0.00117252	0.00134152	0.000563236	2.3818	0.00425513	0	0	0	0	0	0				1		0.5		0.69395	2.28498	-1.19968	990	0.949536	940.041	1	990
DDB_G0270312	1	1	0	0	0	0	0	0	0	0	0	0	66.1877	18.1888	24.403	566.576	0.572951	8	1	9	0.0130575	0.0149205	0.00653234	0.00157813	0.000943067	0.00311108	0.303132	0.0130575	0	0	0	0	0	0				1		0.888889		-1.30671	-1.86489	1.67671	789	0.873586	689.259	0.966814	762.816
DDB_G0270314	1	1	0	0	0	0	0	0	0	0	0	0	365.19	149.333	126.893	3329.42	0.459381							0	0	0		0							0	0									264	0.766082	202.246	0.968531	255.692
DDB_G0270316	1	1	0	0	0	0	0	0	0	0	0	0	7096.21	2767.6	2311.07	60972.3	0.455054	1	1	2	0.00272125	0.0017491	0.00612619	0.000265848	0.000289537	0.000182801	1.58389	0.00272125	1	2	3	0.00408163	0.001749	0.0122516	0	0.0173164	0	1	0.333333	0.5	-0.166667	-0.889937	-0.262137	-1.0721	735	0.999939	734.955	1	735
DDB_G0270318	1	1	0		0	0	0	0	0	0	0	0	12.8569	2.68117	0.212986	22.6019	0.0735919	2	3	5	0.00565243	0.00290651	0.01527	0.000812458	0.000799249	0.000752795	1.06171	0.00565243	0	2	2	0.00213508	0	0.00961316				1	0	0.4	-0.4	-0.768017	0.521905	-1.48587	1038	0.852191	884.575	0.902439	936.732
DDB_G0270320	1	1	0	0	0	0	0	0	0	0	0	0	25.6406	21.3192	13.2308	387.389	0.382947	4	5	9	0.00699126	0.00399438	0.0174878	0.00143767	0.000585331	0.0041066	0.142534	0.00699126	0	0	0	0	0	0	0	0		1		0.444444		-0.346878	-0.641298	0.0104431	1323	0.973032	1287.32	0.968731	1281.63
DDB_G0270322	1	1	0	0	0	0	0	0	0	0	0	0	13.4347	7.23452	7.98095	194.299	0.524529	3	7	10	0.00472966	0.00182401	0.0149066	0.000495855	0.000123408	0.00180013	0.068555	0.00472966	1	5	6	0.00277778	0.000595145	0.0104224				1	0.166667	0.3	-0.133333	-1.31932	-1.31585	-1.00884	2160	0.978851	2114.32	1	2160
DDB_G0270324	1	1	0	0	0	0	0	0	0	0	0	0	114.897	65.6555	55.7584	1463.24	0.459242	5	2	7	0.00822139	0.00754907	0.0105762	0.00151658	0.00120388	0.00250653	0.480297	0.00822139	0	2	2	0.00206219	0	0.00928494	0	0.0118638	0	0.166667	0	0.714286	-0.714286	-0.313133	-0.546331	0.272157	981	0.867928	851.437	0.988629	969.845
DDB_G0270326	1	1	0		0	0	0	0	0	0	0	0	1.26365	0.632895	0.456331	12.6442	0.41895	9	7	16	0.00549956	0.00397673	0.0108332	0.00105728	0.000434661	0.00469392	0.0926008	0.00515583	0	3	3	0.000929368	0	0.00418446				0.210526	0	0.5625	-0.5625	-0.444552	-1.37993	0.710834	3228	0.901278	2909.33	1	3228
DDB_G0270328	1	1	0	0	0	0	0	0	0	0	0	0	154.745	50.7696	40.5689	1085.63	0.44416							0	0	0		0							0	0									1110	0.976076	1083.44	0.982031	1090.05
DDB_G0270330	1	1	0	0	1	1	0	0	0	0	0	0	83.7171	30.6574	23.155	631.392	0.430291							0	0	0		0																	1545	0.895943	1384.23	0.875	1351.88
DDB_G0270332	1	1	0		0	0	0	0	0	1	0	0	10.0053	0.253474	2.17204	40.871	0.895497	3	1	4	0.0287216	0.0276915	0.0323296	0.00295205	0.00209991	0.00593663	0.353721	0.0287216	0	0	0				0	0		1		0.75		-1.04671	-1.21955	-0.0932151	150	0.928453	139.268	0	0
DDB_G0270336	1	1	0	0	0	0	0	0	0	0	0	0	66.9767	20.7484	4.72011	230.201	0.185331	15	2	17	0.00538598	0.00610918	0.00285297	0.00115566	0.00126566	0.000770346	1.64298	0.00538598	12	1	13	0.00394303	0.0046789	0.00136565	0.00176687	0.00945835	0.186805	1	0.923077	0.882353	0.040724	0.111701	-0.00117528	0.536133	3312	0.953003	3156.35	0.995458	3296.96
DDB_G0270338	1	1	0	0	0	0	0	0	0	0	0	0	10.724	4.72656	7.60471	169.971	0.616701	1	0	1	0.000853739	0.00109749	0	0.000344816	0.000443261	0		0.000853739	2	0	2	0.00162954	0.0020948	0				1	1	1	0	1.2313	1.2313		1266	0.925212	1171.32	0.969461	1227.34
DDB_G0270340	1	1	0	0	0	0	0	1	0	0	0	0	59.3775	29.68	8.892	367.816	0.23053	3	2	5	0.00721094	0.00556185	0.0129868	0.00171549	0.00115714	0.0036711	0.315201	0.00721094	2	0	2	0.0024882	0.00319861	0				1	1	0.6	0.4	0.310557	-0.0129453	0.583133	834	0.831404	693.391	0.963781	803.793
DDB_G0270342	1	1	1	0	1	0		0	0	0	0	0	378.557	0.285639	63.7111	1148.8	0.995537	13	3	16	0.00977998	0.010215	0.0082564	0.000770489	0.000897707	0.000325081	2.76149	0.00977998	6	2	8	0.00472813	0.00455855	0.00532208	0.00160433	0.00579259	0.276963	1	0.75	0.8125	-0.0625	-1.85123	-1.66557	-1.57826	1692	0.9669	1635.99	1	1692
DDB_G0270344	1	1	0	0	0	0	0	0	0	0	0	0	4.1075	1.76072	1.33422	36.341	0.431097	14	9	23	0.00518199	0.00405483	0.00912983	0.000724009	0.000527645	0.00145948	0.36153	0.00495668	11	4	15	0.00322997	0.00304493	0.0038781	0.00138346	0.00786176	0.175973	0.501487	0.733333	0.608696	0.124638	-0.958119	-0.974505	-0.704054	4644	0.955739	4438.45	1	4644
DDB_G0270346	1	1	0	0	0	0	0	0	0	0	0	0	5.56311	3.49028	3.12008	80.5934	0.471999	4	4	8	0.00436156	0.00280342	0.00981891	0.0013419	0.000469768	0.00429885	0.109278	0.00436156	3	2	5	0.00251668	0.00194113	0.00453251	0.00208022	0.0100615	0.20675	1	0.6	0.5	0.1	0.787789	-0.533171	1.83374	2007	0.913905	1834.21	0.989909	1986.75
DDB_G0270348	1	1	0		0	0	0	0	0	0	0	0	3.36098	1.36022	0.187031	12.8881	0.12088	1	0	1	0.00279905	0.00359821	0	0.00109379	0.00140607	0		0.00279905	2	0	2	0.00783975	0.0100781	0	0.00872006	0.00739889	1.17856	1	1	1	0	1.15057	1.15057		405	0.882133	357.264	0.629902	255.11
DDB_G0270350	1	1	0	0	0	0	0	0	0	0	0	0	64.8217	40.3501	31.0995	842.241	0.435265							0	0	0		0							0	0									834	0.658381	549.09	0.875538	730.199
DDB_G0270352	1	1	0	0	0	0	0	0	0	0	0	0	101.826	56.5148	49.8656	1293.19	0.468748	8	5	13	0.00705106	0.00557799	0.0122105	0.00230325	0.00151779	0.00479807	0.316333	0.00705106	6	0	6	0.00317965	0.00408748	0	0.00121125	0.0174645	0.069355	0.127967	1	0.615385	0.384615	1.44877	0.633391	2.11844	1887	0.97705	1843.69	1	1887
DDB_G0270354	1	1	0	0	0	0	0	0	0	0	0	0	17.1523	3.17539	4.75832	107.877	0.59976	6	4	10	0.00715949	0.00552216	0.0128942	0.00169257	0.000978628	0.00273806	0.357417	0.00715949	0	1	1	0.000677507	0	0.00305046				0.454545	0	0.6	-0.6	-0.448188	-0.686128	0.0295437	1476	0.946306	1396.75	1	1476
DDB_G0270356	1	1	0	0	0	0	0	0	0	0	0	0	284.88	157.604	48.0451	1968.04	0.233626	2	5	7	0.0102699	0.00377203	0.0330286	0.00140343	0.00016719	0.00573335	0.0291609	0.0102699	0	2	2	0.00286123	0	0.0128826				1	0	0.285714	-0.285714	-0.85877	-1.31493	-0.373417	699	0.975112	681.603	1	699
DDB_G0270358	1	1	0	0	0	0	0	0	0	0	0	0	105.23	21.5994	64.9614	1320.5	0.750471	2	2	4	0.00278938	0.00179289	0.00627955	0.000323598	0.000362467	0.000187304	1.93518	0.00278938	3	0	3	0.00198413	0.00255062	0	0	0.0100353	0	0.428571	1	0.5	0.5	-0.952513	-0.0579583	-1.43018	1512	0.948421	1434.01	1	1512
DDB_G0270360	1	1	0	0	0	0	0	0	0	0	0	0	22.9687	15.4537	10.4372	296.046	0.403124	5	1	6	0.00910296	0.00975164	0.00683098	0.00117544	0.00145369	0.000200812	7.23908	0.00910296	1	0	1	0.00155223	0.00199541	0	0	0.00431424	0	1	1	0.833333	0.166667	-0.928772	-0.659011	-1.07373	666	0.989679	659.126	0.96732	644.235
DDB_G0270362	1	1	0	0	0	0	0	0	0	0	0	0	306.91	45.7022	94.7785	2025.93	0.674673	3	0	3	0.00627976	0.00807271	0	0.00152426	0.00195943	0		0.00627976	1	0	1	0.00200803	0.00258135	0	0	0		1	1	1	0	0.29442	0.29442		498	0.959288	477.725	1	498
DDB_G0270364	1	1			0	0	1	0	0	1	0	0				0		7	2	9	0.0547015	0.0546929	0.0547316	0.00791974	0.00743508	0.0100379	0.740701	0.0547015	0	0	0	0	0	0	0	0		1		0.777778		-0.873822	-0.980375	-0.177345	192	0.856924	164.529	0.908425	174.418
DDB_G0270366	1	1	0	0	0	0	0	0	0	0	0	0	121.748	43.4114	33.6637	909.826	0.436765	1	2	3	0.00204074	0.000874467	0.0061256	0.000261208	0.00012058	0.000753583	0.160009	0.00204074	0	0	0	0	0	0	0	0		1		0.333333		-0.705541	-0.405603	-0.637425	1545	0.951491	1470.05	0.96572	1492.04
DDB_G0270368	1	1	0	0	0	0	0	0	0	0	0	0	191.529	60.5678	51.3915	1349.02	0.459019							0	0	0		0																	1110	0.996634	1106.26	0.995508	1105.01
DDB_G0270370	1	1			0	0	1	0	0	0	0	0				0		2	0	2	0.0058106	0.0074696	0	0.000586053	0.000753371	0		0.0058106	0	0	0	0	0	0	0	0		1		1		-0.705074	-0.705074		396	0.869188	344.198	0.240601	95.2782
DDB_G0270372	1	1			0	0	1	0	0	0	0	0				0								0	0	0		0							0	0									405	0.829966	336.136	0.549839	222.685
DDB_G0270374	1	1	0		0	0	0	0	0	0	0	0	4.09619	2.56713	0.179297	21.1973	0.0652836	2	0	2	0.0169388	0.021775	0	0.00388803	0.00499806	0		0.0169388	0	0	0	0	0	0	0	0		1		1		0.108772	0.108772		129	0.915288	118.072	0.858108	110.696
DDB_G0270376	1	1	0		0	0	0	0	0	0	0	0	37.0821	8.02566	11.1451	256.791	0.581359	1	0	1	0.00434078	0.00558013	0	0.000227739	0.000292758	0		0.00434078	0	0	0	0	0	0	0	0		1		1		-0.8912	-0.8912		252	0.914179	230.373	1	252
DDB_G0270378	1	1	0	0	0	0	0	0	0	0	0	0	61.1931	39.5961	36.1548	927.96	0.477285	4	2	6	0.00408204	0.00349835	0.00612644	0.000382788	0.000414544	0.000271501	1.52686	0.00408204	5	1	6	0.00376648	0.00403488	0.00282641				1	0.833333	0.666667	0.166667	-1.32916	-0.927155	-1.31493	1593	0.922694	1469.85	1	1593
DDB_G0270380	1	1	0	0	0	0	0	0	0	0	0	0	7188.66	5142.8	2602.57	82845.8	0.336016	0	1	1	0.00379139	0	0.0170706	0.000113176	0	0.000509575	0	0.00379139	0	1	1	0.00297619	0	0.0134002	0	0.00830066	0	1	0	0	0	-1.0721		-1.0721	336	0.784987	263.756	1	336
DDB_G0270382	1	1	0	0	0	0	0	0	0	0	0	0	277.221	75.2984	149.164	3212.04	0.664539	0	1	1	0.00103065	0	0.00464049	3.03e-05	0	0.000136426	0	0.00103065	0	2	2	0.00205761	0	0.00926435				1	0	0	0	-1.07373		-1.07373	972	0.998209	970.259	1	972
DDB_G0270384	1	1	0	0	0	0	0	0	0	0	0	0	31.6228	20.1061	8.71465	297.607	0.302374	0	1	1	0.00184309	0	0.00829848	5e-05	0	0.000225125	0	0.00184309	0	0	0	0	0	0	0	0		1		0		-1.08218		-1.08218	645	0.841188	542.567	1	645
DDB_G0270386	1	1	0	0	0	0	0	0	0	0	0	0	4.37498	3.65468	1.87349	59.3056	0.338899	1	3	4	0.00244734	0.000786521	0.00826431	0.000642551	2.35247e-05	0.0027959	0.00841398	0.00244734	1	2	3	0.00175242	0.000750921	0.00526016	0	0.00325691	0	1	0.333333	0.25	0.0833333	0.380283	-1.0721	1.01058	1719	0.950802	1634.43	0.995878	1711.91
DDB_G0270388	1	1	0	0	0	0	0	0	0	0	0	0	364.758	64.1506	145.291	3064.3	0.693707	7	2	9	0.00316679	0.00316629	0.00316853	0.000459287	0.000537632	0.000185053	2.90529	0.00316679	1	1	2	0.000691253	0.000444307	0.00155617	0.000518135	0.00103289	0.501636	0.490909	0.5	0.777778	-0.277778	-0.817559	-0.474279	-1.20328	2901	0.97966	2841.99	0.997345	2893.3
DDB_G0270390	1	1	0	0	0	0	0	0	0	0	0	0	21.4964	11.8961	8.97331	244.793	0.429973	5	3	8	0.00362692	0.00291403	0.00612379	0.00051816	0.000527446	0.000470849	1.1202	0.00362692	2	2	4	0.00178731	0.0011488	0.00402366				1	0.5	0.625	-0.125	-0.956307	-0.479514	-1.227	2238	0.985581	2205.73	1	2238
DDB_G0270392	1	1	0	0	0	0	0	0	0	0	0	0	7.39394	4.92882	3.70093	101.119	0.428858	10	2	12	0.00528044	0.00565672	0.00396251	0.00105621	0.00132501	0.000114814	11.5405	0.0048404	7	0	7	0.0029724	0.00382106	0	0	0.0177303	0	0.508772	1	0.833333	0.166667	0.126291	0.331491	-0.898344	2355	0.964984	2272.54	1	2355
DDB_G0270394	1	1	0		0	0	0	0	0	0	0	0	24.9974	15.7522	1.86524	143.84	0.105875	1	0	1	0.00344554	0.00442928	0	0.000102852	0.000132216	0		0.00344554	0	0	0	0	0	0	0	0		1		1		-1.0721	-1.0721		327	0.887555	290.23	1	327
DDB_G0270396	1	1	0		0	0	0	0	0	0	0	0	8.20207	4.23012	1.28477	52.7368	0.232964	0	0	0	0	0	0	0	0	0		0	2	0	2	0.00131234	0.00168702	0				1	1						1524	0.951127	1449.52	1	1524
[truncated: 12,376 more rows]
[truncated: 4 more columns]

## Sheet: Fig1 summary statistics
			(All values multiplied by 1000)				95% Confidence interval
[truncated: 13 more rows]

[truncated: 3 more sheets: Fig2 summary statistics, Fig3 summary statistics, Fig4 summary statistics]
